# Supplementary material for: A Marseillevirus isolate from the Brazilian wetlands
Source: Arch Virol. 2025 Nov 21;171(1):2. doi: 10.1007/s00705-025-06456-6 (PMC12638349; doi:10.1007/s00705-025-06456-6)
Supplement: Supplementary file 1 — XLSX (33.9 KB) [file 705_2025_6456_MOESM1_ESM.xlsx]

## Sheet: Annotation_NCBI
>Marseillevirus pantanense
1	621	CDS
			product	restriction endonuclease
			transl_table	1
1674	640	CDS
			product	Peptide chain release factor subunit 1
			transl_table	1
1884	2741	CDS
			product	dHH phosphoesterase
			transl_table	1
2790	3416	CDS
			product	hypothetical protein
			transl_table	1
3479	4207	CDS
			product	Membrane occupation and recognition nexus protein MORN1
			transl_table	1
4277	5020	CDS
			product	Membrane occupation and recognition nexus protein MORN1
			transl_table	1
5254	5538	CDS
			product	hypothetical protein
			transl_table	1
5629	6261	CDS
			product	hypothetical protein
			transl_table	1
6325	7125	CDS
			product	Membrane occupation and recognition nexus protein MORN1
			transl_table	1
7144	7833	CDS
			product	Membrane occupation and recognition nexus protein MORN1
			transl_table	1
8070	8945	CDS
			product	restriction endonuclease
			transl_table	1
9813	9358	CDS
			product	Ligase interacting factor 1
			transl_table	1
9873	10565	CDS
			product	Membrane occupation and recognition nexus protein MORN1
			transl_table	1
11163	10651	CDS
			product	hypothetical protein
			transl_table	1
11217	11951	CDS
			product	Membrane occupation and recognition nexus protein MORN1
			transl_table	1
12181	11867	CDS
			product	Prokaryotic membrane lipoprotein lipid attachment site profile
			transl_table	1
12437	12207	CDS
			product	Protein containing coil region
			transl_table	1
13847	12876	CDS
			product	Putative helicase/primase complex protein
			transl_table	1
14062	14325	CDS
			product	Protein containing coil region
			transl_table	1
14478	15128	CDS
			product	ORFan
			transl_table	1
15150	15803	CDS
			product	Membrane occupation and recognition nexus protein MORN1
			transl_table	1
15881	16588	CDS
			product	Membrane occupation and recognition nexus protein MORN1
			transl_table	1
16633	16842	CDS
			product	hypothetical protein
			transl_table	1
16898	17338	CDS
			product	Ubiquitin ligase
			transl_table	1
17391	17951	CDS
			product	hypothetical protein
			transl_table	1
17978	18442	CDS
			product	hypothetical protein
			transl_table	1
19193	18474	CDS
			product	HNH-family endonuclease
			transl_table	1
20896	19226	CDS
			product	WD_REPEATS_REGION domain-containing protein
			transl_table	1
20967	21239	CDS
			product	hypothetical protein
			transl_table	1
23978	21264	CDS
			product	DNA primase
			transl_table	1
24075	24911	CDS
			product	Putative ankyrin repeat protein
			transl_table	1
25211	24930	CDS
			product	zinc ribbon-containing protein
			transl_table	1
25449	25258	CDS
			product	Signal peptide region
			transl_table	1
25765	25454	CDS
			product	Protein containing coil region
			transl_table	1
27294	25780	CDS
			product	restriction endonuclease
			transl_table	1
27378	28151	CDS
			product	A32 like packaging ATPase
			transl_table	1
28178	28663	CDS
			product	hypothetical protein
			transl_table	1
29735	28869	CDS
			product	Phosphatidylinositol 4-phosphate 5-kinase
			transl_table	1
30457	29738	CDS
			product	serine/threonine protein kinase
			transl_table	1
30487	30867	CDS
			product	mannosyltransferase OCH1-like protein
			transl_table	1
31276	30914	CDS
			product	hypothetical protein
			transl_table	1
31796	31305	CDS
			product	hypothetical protein
			transl_table	1
31802	32140	CDS
			product	Protein containing coil region
			transl_table	1
33167	32256	CDS
			product	mannosyltransferase OCH1 and related enzyme
			transl_table	1
34610	33333	CDS
			product	conserved putative translation elongation factor 1-alpha
			transl_table	1
34996	34604	CDS
			product	hypothetical protein
			transl_table	1
35212	35003	CDS
			product	Cell division protein FtsL
			transl_table	1
35236	35745	CDS
			product	histone 2A-domain-containing protein
			transl_table	1
36913	35765	CDS
			product	Protein of unknown function DUF5893 (IPR045412)
			transl_table	1
37941	37000	CDS
			product	Poxvirus D5 protein-like
			transl_table	1
38336	38040	CDS
			product	Protein containing coil region
			transl_table	1
38363	38563	CDS
			product	Protein containing coil region
			transl_table	1
38611	39105	CDS
			product	hypothetical protein
			transl_table	1
39129	39749	CDS
			product	Membrane occupation and recognition nexus protein MORN1
			transl_table	1
40479	39763	CDS
			product	Family of unknown function (DUF5893)
			transl_table	1
41068	40517	CDS
			product	hypothetical protein
			transl_table	1
42141	41425	CDS
			product	serine/threonine protein kinase
			transl_table	1
45505	42239	CDS
			product	DNA topoisomerase II
			transl_table	1
45930	45589	CDS
			product	hypothetical protein
			transl_table	1
46194	45982	CDS
			product	hypothetical protein
			transl_table	1
46209	46751	CDS
			product	hypothetical protein
			transl_table	1
46772	47200	CDS
			product	hypothetical protein
			transl_table	1
47687	47220	CDS
			product	Membrane occupation and recognition nexus protein MORN1
			transl_table	1
47775	48146	CDS
			product	hypothetical protein
			transl_table	1
48689	48240	CDS
			product	MORN repeat-containing protein
			transl_table	1
49288	48722	CDS
			product	hypothetical protein
			transl_table	1
49308	49754	CDS
			product	adenosylmethionine-8-amino-7-oxononanoate aminotransferase
			transl_table	1
50366	50094	CDS
			product	Protein containing coil region
			transl_table	1
50453	53974	CDS
			product	conserved putative helicase
			transl_table	1
54094	53963	CDS
			product	ORFan
			transl_table	1
54352	54098	CDS
			product	Signal peptide region
			transl_table	1
54900	54502	CDS
			product	replication protein
			transl_table	1
54997	55251	CDS
			product	Protein containing coil region
			transl_table	1
55775	55275	CDS
			product	hypothetical protein
			transl_table	1
56278	55811	CDS
			product	Membrane occupation and recognition nexus protein MORN1
			transl_table	1
56873	56316	CDS
			product	hypothetical protein
			transl_table	1
57257	57036	CDS
			product	hypothetical protein
			transl_table	1
57658	57305	CDS
			product	hypothetical protein
			transl_table	1
57703	58074	CDS
			product	hypothetical protein
			transl_table	1
58561	58079	CDS
			product	hypothetical protein
			transl_table	1
58658	59431	CDS
			product	Membrane occupation and recognition nexus protein MORN1
			transl_table	1
59494	60129	CDS
			product	Membrane occupation and recognition nexus protein MORN1
			transl_table	1
60170	60790	CDS
			product	Membrane occupation and recognition nexus protein MORN1
			transl_table	1
61256	60945	CDS
			product	hypothetical protein
			transl_table	1
61548	61231	CDS
			product	Membrane occupation and recognition nexus protein MORN1
			transl_table	1
62695	61814	CDS
			product	lipase
			transl_table	1
62743	63123	CDS
			product	hypothetical protein
			transl_table	1
63158	63448	CDS
			product	hypothetical protein
			transl_table	1
64024	63476	CDS
			product	hypothetical protein
			transl_table	1
65424	64087	CDS
			product	conserved zinc-finger protein
			transl_table	1
69387	65497	CDS
			product	putative chromosome segregation ATPase
			transl_table	1
70278	69547	CDS
			product	serine/threonine protein kinase
			transl_table	1
70298	70567	CDS
			product	Protein containing coil region
			transl_table	1
71826	70588	CDS
			product	putative RNA ligase
			transl_table	1
71869	72279	CDS
			product	hypothetical protein
			transl_table	1
72354	73229	CDS
			product	erine/threonine protein kinase
			transl_table	1
74816	73254	CDS
			product	hypothetical protein
			transl_table	1
74852	75244	CDS
			product	hypothetical protein
			transl_table	1
75241	75567	CDS
			product	IPT domain containing protein
			transl_table	1
77914	75593	CDS
			product	conserved D6/D11-like helicase
			transl_table	1
77953	78429	CDS
			product	Outer capsid protein sigma-1
			transl_table	1
79032	78448	CDS
			product	Signal peptide region
			transl_table	1
79418	79032	CDS
			product	RING finger E3 ubiquitin protein ligase
			transl_table	1
79463	80005	CDS
			product	hypothetical protein
			transl_table	1
80331	80026	CDS
			product	Protein containing coil region
			transl_table	1
80376	80771	CDS
			product	hypothetical protein
			transl_table	1
81458	80796	CDS
			product	GTP-binding domain
			transl_table	1
84254	81498	CDS
			product	ribonucleotide reductase
			transl_table	1
84366	85187	CDS
			product	conserved cell nuclear antigen
			transl_table	1
85250	86050	CDS
			product	transcription initiation factor TFIIB
			transl_table	1
86297	86070	CDS
			product	Spindle pole body component 110
			transl_table	1
86725	86324	CDS
			product	hypothetical protein
			transl_table	1
87462	86728	CDS
			product	conserved putative RuvC-like Holliday junction resolvase
			transl_table	1
87969	87499	CDS
			product	conserved putative deoxynucleotide monophosphate kinase
			transl_table	1
87977	88294	CDS
			product	Multidrug resistance protein
			transl_table	1
88967	88314	CDS
			product	hypothetical protein
			transl_table	1
89238	89882	CDS
			product	Protein containing coil region
			transl_table	1
90366	89902	CDS
			product	conserved transcription factor S-II-domain-containing protein
			transl_table	1
90417	91454	CDS
			product	class 3 lipase
			transl_table	1
92226	91477	CDS
			product	Protein L1 OS=Vaccinia virus
			transl_table	1
92612	92268	CDS
			product	hypothetical protein
			transl_table	1
95012	92646	CDS
			product	putative Borrelia P83/100 protein
			transl_table	1
95054	95680	CDS
			product	putative RNA methyltransferase
			transl_table	1
95716	96600	CDS
			product	conserved putative patatin-like phospholipase
			transl_table	1
96677	97810	CDS
			product	conserved putative C-terminal domain protein
			transl_table	1
99004	97838	CDS
			product	Putative ankyrin repeat protein L371
			transl_table	1
99410	99036	CDS
			product	thioredoxin domain-contaning protein
			transl_table	1
99896	99453	CDS
			product	ank3C2_1
			transl_table	1
100853	99906	CDS
			product	hypothetical protein
			transl_table	1
101522	100899	CDS
			product	Probable transmembrane ascorbate ferrireductase 2
			transl_table	1
101550	101873	CDS
			product	Signal peptide region
			transl_table	1
102460	101897	CDS
			product	thymidine kinase
			transl_table	1
102492	103067	CDS
			product	zinc finger/DNA-binding protein
			transl_table	1
103096	103584	CDS
			product	hypothetical protein
			transl_table	1
104426	103581	CDS
			product	hypothetical protein
			transl_table	1
104498	104725	CDS
			product	PR domain zinc finger protein 9
			transl_table	1
104680	105330	CDS
			product	hypothetical protein
			transl_table	1
109916	105354	CDS
			product	d6/D11-like helicase
			transl_table	1
110493	109990	CDS
			product	Nucleoside Triphosphate Pyrophosphohydrolase
			transl_table	1
110544	110864	CDS
			product	hypothetical protein
			transl_table	1
110924	111862	CDS
			product	ribonuclease III
			transl_table	1
112185	111904	CDS
			product	Signal peptide region
			transl_table	1
112224	113104	tRNA
			product	tRNA-Glu
112254	113753	CDS
			product	HNH endonuclease
			transl_table	1
113777	114448	CDS
			product	Membrane occupation and recognition nexus protein MORN1
			transl_table	1
114495	115145	CDS
			product	hypothetical protein
			transl_table	1
115176	115433	CDS
			product	Immediate-early protein IE-0
			transl_table	1
115686	115459	CDS
			product	ubiquitin
			transl_table	1
116935	115754	CDS
			product	endonuclease VII
			transl_table	1
117463	117140	CDS
			product	mutH/Vsr/archaeal HJR-like endonuclease
			transl_table	1
117812	117513	CDS
			product	PsbP-like protein
			transl_table	1
117878	118129	CDS
			product	Protein containing coil region
			transl_table	1
118709	118152	CDS
			product	putative transcriptional regulator
			transl_table	1
118894	119520	CDS
			product	hypothetical protein
			transl_table	1
120546	119809	CDS
			product	Histone H3 K4-specific methyltransferase SET7/9 N-terminal domain
			transl_table	1
120602	121492	CDS
			product	TIM-barrel protein
			transl_table	1
121809	121510	CDS
			product	PAGK
			transl_table	1
122079	121837	CDS
			product	Histone H3 K4-specific methyltransferase SET7/9 N-terminal domain
			transl_table	1
122702	122106	CDS
			product	Alpha-ketoglutarate-dependent dioxygenase alkB homolog 2
			transl_table	1
123279	122710	CDS
			product	Cyclic phosphodiesterase
			transl_table	1
126046	123305	CDS
			product	divergent serine/threonine protein kinase
			transl_table	1
126332	126075	CDS
			product	hypothetical protein
			transl_table	1
126607	126332	CDS
			product	PBCV-specific basic adaptor domain
			transl_table	1
128028	126637	CDS
			product	hypothetical protein MarFTME_130
			transl_table	1
128402	128091	CDS
			product	hypothetical protein
			transl_table	1
128844	128449	CDS
			product	hypothetical protein MarSH_274
			transl_table	1
129985	128876	CDS
			product	serine/threonine protein kinase
			transl_table	1
130242	130015	CDS
			product	hypothetical protein
			transl_table	1
130296	130763	CDS
			product	Receptor Binding Protein
			transl_table	1
131167	130796	CDS
			product	Signal peptide region
			transl_table	1
131713	131168	CDS
			product	ADENYLYL CYCLASE-ASSOCIATED PROTEIN
			transl_table	1
131789	132748	CDS
			product	conserved ribonucleoside-diphosphate reductase small chain
			transl_table	1
133612	132770	CDS
			product	chaperone protein DnaJ
			transl_table	1
133911	133666	CDS
			product	hypothetical protein
			transl_table	1
133973	135253	CDS
			product	helicase
			transl_table	1
135581	135261	CDS
			product	hypothetical protein
			transl_table	1
136409	135591	CDS
			product	Interleukin-13 receptor subunit alpha-2
			transl_table	1
137638	136439	CDS
			product	Signal peptide region
			transl_table	1
137703	138965	CDS
			product	membrane protein
			transl_table	1
138967	139149	CDS
			product	hypothetical protein
			transl_table	1
140725	139172	CDS
			product	conserved papain-like cysteine peptidase
			transl_table	1
140790	141605	CDS
			product	conserved putative NUDIX hydrolase
			transl_table	1
141636	142067	CDS
			product	metallopeptidase WLM
			transl_table	1
142116	142715	CDS
			product	MORN repeat containing protein
			transl_table	1
143070	142732	CDS
			product	hypothetical protein
			transl_table	1
143546	143067	CDS
			product	membrane-bound metal-dependent hydrolase
			transl_table	1
144026	143577	CDS
			product	hypothetical protein
			transl_table	1
145965	144079	CDS
			product	glycosyl transferase
			transl_table	1
146026	146478	CDS
			product	hypothetical protein
			transl_table	1
147813	146500	CDS
			product	papain-like cysteine peptidase
			transl_table	1
148337	148056	CDS
			product	hypothetical protein
			transl_table	1
148381	148974	CDS
			product	P1 tape-measure protein minor capsid proteins
			transl_table	1
149306	148998	CDS
			product	Protein containing coil region
			transl_table	1
149836	149306	CDS
			product	VSR Endonuclease
			transl_table	1
150876	149893	CDS
			product	Protein containing coil region
			transl_table	1
150923	151099	CDS
			product	Protein containing coil region
			transl_table	1
151818	151135	CDS
			product	SWIB/MDM2 domain-containing protein
			transl_table	1
151967	152839	CDS
			product	hypothetical protein MarFTME_164
			transl_table	1
152876	153775	CDS
			product	AP endonuclease
			transl_table	1
154378	153797	CDS
			product	F-box containing protein
			transl_table	1
155328	154435	CDS
			product	P9 tape-measure protein minor capsid proteins
			transl_table	1
155668	155330	CDS
			product	hypothetical protein
			transl_table	1
155842	155696	CDS
			product	Signal peptide region
			transl_table	1
155902	156210	CDS
			product	Signal peptide region
			transl_table	1
156276	156932	CDS
			product	Family of unknown function (DUF5850)
			transl_table	1
158639	156975	CDS
			product	Vsr/MutH/archaeal HJR family nuclease
			transl_table	1
159382	158681	CDS
			product	hypothetical protein
			transl_table	1
159433	159687	CDS
			product	hypothetical protein
			transl_table	1
159953	159651	CDS
			product	NBR1
			transl_table	1
161005	160496	CDS
			product	hypothetical protein
			transl_table	1
164461	161051	CDS
			product	conserved putative early transcription factor large subunit
			transl_table	1
164499	165164	CDS
			product	Envelope protein p54
			transl_table	1
165805	165158	CDS
			product	hypothetical protein
			transl_table	1
166064	165846	CDS
			product	Protein containing coil region
			transl_table	1
166106	166504	CDS
			product	ERV/ALR sulfhydryl oxidase domain
			transl_table	1
166573	167001	CDS
			product	Signal peptide region
			transl_table	1
167005	167157	CDS
			product	hypothetical protein
			transl_table	1
167193	168524	CDS
			product	Protein containing coil region
			transl_table	1
168582	169142	CDS
			product	thioredoxin
			transl_table	1
169190	171571	CDS
			product	3-domain mRNA capping enzyme
			transl_table	1
171598	171834	CDS
			product	Signal peptide region
			transl_table	1
171888	172898	CDS
			product	DNA repair exonuclease SbcCD D subunit
			transl_table	1
172920	175049	CDS
			product	ankyrin repeat-containing protein
			transl_table	1
175101	175385	CDS
			product	Signal peptide region
			transl_table	1
177030	175459	CDS
			product	endonuclease
			transl_table	1
177124	178593	CDS
			product	xRN1 5'-3' exonuclease
			transl_table	1
179935	178658	CDS
			product	restriction endonuclease
			transl_table	1
180382	179987	CDS
			product	ORFan
			transl_table	1
180457	181830	CDS
			product	Transcriptional repressor CTCF
			transl_table	1
181862	182260	CDS
			product	Zinc finger protein 622
			transl_table	1
182333	182971	CDS
			product	P-loop containing nucleoside triphosphate hydrolases
			transl_table	1
184283	182997	CDS
			product	restriction endonuclease
			transl_table	1
185228	184350	CDS
			product	Glycosyltransferase activity Catalytic activity
			transl_table	1
188672	185295	CDS
			product	DNA polymerase delta catalytic subunit
			transl_table	1
188727	190169	CDS
			product	Histone-lysine N-methyltransferase EHMT1
			transl_table	1
190194	190331	CDS
			product	Family of unknown function (DUF5763)
			transl_table	1
190978	190328	CDS
			product	ankyrin repeat-containing protein
			transl_table	1
191024	191449	CDS
			product	thioredoxin
			transl_table	1
191488	191865	CDS
			product	hypothetical protein
			transl_table	1
191894	192343	CDS
			product	inactivated thioredoxin glutaredoxin
			transl_table	1
192702	192361	CDS
			product	hypothetical protein
			transl_table	1
192851	193249	CDS
			product	hypothetical protein
			transl_table	1
193852	193256	CDS
			product	Signal peptide region
			transl_table	1
193884	194204	CDS
			product	Signal peptide region
			transl_table	1
195129	194404	CDS
			product	hypothetical protein
			transl_table	1
196231	195194	CDS
			product	Poxvirus Late Transcription Factor VLTF3 like
			transl_table	1
196486	197910	CDS
			product	major capsid protein
			transl_table	1
198576	197995	CDS
			product	hypothetical protein
			transl_table	1
199846	198617	CDS
			product	zinc ribbon containing protein
			transl_table	1
200146	199892	CDS
			product	hypothetical protein
			transl_table	1
201703	200174	CDS
			product	restriction endonuclease
			transl_table	1
202229	201771	CDS
			product	ring-like DARPin protein fusion H83_D01
			transl_table	1
202718	202305	CDS
			product	hypothetical protein
			transl_table	1
203059	202715	CDS
			product	Protein dsvD dissimilatory sulfite reductase
			transl_table	1
203552	203169	CDS
			product	Putative ankyrin repeat protein R600
			transl_table	1
204260	203712	CDS
			product	Signal peptide region
			transl_table	1
204664	204356	CDS
			product	hypothetical protein MarQu_303
			transl_table	1
205369	204797	CDS
			product	Transcription factor inhibitor I-kappa-B-beta
			transl_table	1
205686	205405	CDS
			product	hypothetical protein
			transl_table	1
205741	206148	CDS
			product	MORN repeat-containing protein
			transl_table	1
206389	206249	CDS
			product	ORFan
			transl_table	1
206408	207013	CDS
			product	serine/threonine protein kinase
			transl_table	1
207264	207064	CDS
			product	restriction endonuclease
			transl_table	1
207714	207361	CDS
			product	restriction endonuclease
			transl_table	1
208034	207885	CDS
			product	ORFan
			transl_table	1
208241	208969	CDS
			product	metallo-phosphoesterase
			transl_table	1
209286	208993	CDS
			product	Uncharacterized protein R354
			transl_table	1
209333	210421	CDS
			product	Putative RAD2-like endonuclease
			transl_table	1
210449	210955	CDS
			product	MORN repeat containing protein
			transl_table	1
211896	210961	CDS
			product	GmrSD restriction endonuclease
			transl_table	1
212008	213447	CDS
			product	hypothetical protein
			transl_table	1
213547	214266	CDS
			product	Protein containing coil region
			transl_table	1
214301	214825	CDS
			product	Signal peptide region
			transl_table	1
215406	214882	CDS
			product	Putative RING finger protein
			transl_table	1
215670	216014	CDS
			product	homing endonuclease
			transl_table	1
216019	216303	CDS
			product	Beta-dystroglycan
			transl_table	1
216322	216738	CDS
			product	hypothetical protein
			transl_table	1
216847	217269	CDS
			product	hypothetical protein
			transl_table	1
217334	217753	CDS
			product	hypothetical protein
			transl_table	1
217775	218143	CDS
			product	hypothetical protein
			transl_table	1
218352	218140	CDS
			product	Protein fantom
			transl_table	1
218731	218399	CDS
			product	2-cysteine adaptor domain
			transl_table	1
219467	218733	CDS
			product	hypothetical protein
			transl_table	1
219928	219500	CDS
			product	Membrane occupation and recognition nexus protein MORN1
			transl_table	1
220742	219930	CDS
			product	hypothetical protein
			transl_table	1
220793	221365	CDS
			product	DNA-directed RNA polymerases II and IV subunit 5A
			transl_table	1
221399	221647	CDS
			product	putative ATP-dependent DNA ligase
			transl_table	1
221837	221637	CDS
			product	Signal peptide region
			transl_table	1
221894	222514	CDS
			product	S-phase kinase-associated protein 2
			transl_table	1
222539	222997	CDS
			product	hypothetical protein
			transl_table	1
224662	223061	CDS
			product	HNH endonuclease
			transl_table	1
224741	225064	CDS
			product	hypothetical protein
			transl_table	1
225432	225127	CDS
			product	hypothetical protein
			transl_table	1
225506	225859	CDS
			product	Signal peptide region
			transl_table	1
225922	226101	CDS
			product	hypothetical protein
			transl_table	1
226324	226641	CDS
			product	hypothetical protein
			transl_table	1
226773	226925	CDS
			product	hypothetical protein
			transl_table	1
226955	228103	CDS
			product	low complexity HA-like repeat protein
			transl_table	1
228155	229324	CDS
			product	putative peptidase
			transl_table	1
229526	229401	CDS
			product	Signal peptide region
			transl_table	1
229535	229690	CDS
			product	hypothetical protein
			transl_table	1
230986	229709	CDS
			product	conserved restriction endonuclease
			transl_table	1
231153	231407	CDS
			product	hypothetical protein
			transl_table	1
231745	231470	CDS
			product	Protein containing coil region
			transl_table	1
231832	232404	CDS
			product	Zinc finger protein 295
			transl_table	1
233206	232526	CDS
			product	origin of replication binding protein
			transl_table	1
235808	233217	CDS
			product	Putative helicase/primase complex protein
			transl_table	1
235898	236131	CDS
			product	Protein containing coil region
			transl_table	1
236184	236687	CDS
			product	Coiled-coil P6 peptide
			transl_table	1
237213	236839	CDS
			product	ubiquitin-associated domain-containing protein
			transl_table	1
237425	237733	CDS
			product	hypothetical protein
			transl_table	1
238466	237771	CDS
			product	Histone H3 K4-specific methyltransferase SET7/9 N-terminal domain
			transl_table	1
239277	238552	CDS
			product	Histone H3 K4-specific methyltransferase SET7/9 N-terminal domain
			transl_table	1
240065	239367	CDS
			product	S-phase kinase-associated protein 2
			transl_table	1
240785	240066	CDS
			product	S-phase kinase-associated protein 2
			transl_table	1
240938	241447	CDS
			product	ORFan
			transl_table	1
241736	241254	CDS
			product	Family of unknown function (DUF6939)
			transl_table	1
242565	241774	CDS
			product	Family of unknown function (DUF5858)
			transl_table	1
242637	242966	CDS
			product	Family of unknown function (DUF5766)
			transl_table	1
243134	242988	CDS
			product	ORFan
			transl_table	1
244950	243175	CDS
			product	Probable helicase A859L
			transl_table	1
248910	245083	CDS
			product	DNA-directed RNA polymerase subunit beta
			transl_table	1
250298	248979	CDS
			product	conserved restriction endonuclease
			transl_table	1
250645	251055	CDS
			product	hypothetical protein
			transl_table	1
251070	251369	CDS
			product	hypothetical protein
			transl_table	1
253123	251396	CDS
			product	restriction endonuclease
			transl_table	1
253222	253566	CDS
			product	hypothetical protein
			transl_table	1
253637	254362	CDS
			product	S-phase kinase-associated protein 2
			transl_table	1
255298	254393	CDS
			product	Putative BTB/POZ domain and WD-repeat protein
			transl_table	1
256213	255329	CDS
			product	putative DNA adenine methylase
			transl_table	1
256896	256237	CDS
			product	hypothetical protein
			transl_table	1
257422	256838	CDS
			product	ORFan
			transl_table	1
257778	257581	CDS
			product	Protein containing coil region
			transl_table	1
258199	257807	CDS
			product	Coiled-coil P6 peptide
			transl_table	1
258230	258673	CDS
			product	Family of unknown function (DUF5858)
			transl_table	1
258678	258992	CDS
			product	Protein containing coil region
			transl_table	1
259213	259437	CDS
			product	putative largest subunit of RNA polymerase
			transl_table	1
259477	259953	CDS
			product	Family of unknown function (DUF5858)
			transl_table	1
259979	260413	CDS
			product	HTH-containing DNA-binding protein
			transl_table	1
260469	260747	CDS
			product	hypothetical protein
			transl_table	1
260807	261964	CDS
			product	Putative tail fiber protein
			transl_table	1
261992	263143	CDS
			product	hypothetical protein
			transl_table	1
263165	263842	CDS
			product	hypothetical protein
			transl_table	1
263891	264793	CDS
			product	hypothetical protein
			transl_table	1
264820	265218	CDS
			product	Small zinc finger protein HVO_2753-like
			transl_table	1
265722	265264	CDS
			product	F-box only protein 31
			transl_table	1
266094	265822	CDS
			product	hypothetical protein
			transl_table	1
270040	266744	CDS
			product	Putative helicase/primase complex protein
			transl_table	1
270117	270434	CDS
			product	Protein containing coil region
			transl_table	1
270735	270953	CDS
			product	Protein containing coil region
			transl_table	1
271052	271384	CDS
			product	hypothetical protein
			transl_table	1
271427	271969	CDS
			product	Family of unknown function (DUF5858)
			transl_table	1
272063	272545	CDS
			product	Family of unknown function (DUF5858)
			transl_table	1
273367	272567	CDS
			product	Protein containing coil region
			transl_table	1
273660	273869	CDS
			product	Signal peptide region
			transl_table	1
273883	274503	CDS
			product	Family of unknown function (DUF5858)
			transl_table	1
274534	275004	CDS
			product	Family of unknown function (DUF5858)
			transl_table	1
275036	275440	CDS
			product	Family of unknown function (DUF5858)
			transl_table	1
275460	276128	CDS
			product	Family of unknown function (DUF5896)
			transl_table	1
276339	276055	CDS
			product	Signal peptide region
			transl_table	1
276819	276445	CDS
			product	hypothetical protein
			transl_table	1
278136	277147	CDS
			product	conserved putative glycosyltransferase
			transl_table	1
278200	278490	CDS
			product	hypothetical protein
			transl_table	1
278518	278853	CDS
			product	conserved putative secreted protein
			transl_table	1
279029	278850	CDS
			product	hypothetical protein
			transl_table	1
279086	279685	CDS
			product	ORFan
			transl_table	1
280206	279496	CDS
			product	serine/threonine protein kinase
			transl_table	1
280814	280242	CDS
			product	Secreted Effector and Ankyrin Repeat (IPR052050)
			transl_table	1
281184	281447	CDS
			product	hypothetical protein
			transl_table	1
281535	281807	CDS
			product	hypothetical protein
			transl_table	1
282151	281822	CDS
			product	hypothetical protein
			transl_table	1
282191	282631	CDS
			product	hypothetical protein MarFTME_345
			transl_table	1
283510	282635	CDS
			product	S-phase kinase-associated protein 2
			transl_table	1
283593	283820	CDS
			product	ORFan
			transl_table	1
284145	283729	CDS
			product	Protein containing coil region
			transl_table	1
284673	284215	CDS
			product	hypothetical protein
			transl_table	1
285241	284729	CDS
			product	hypothetical protein
			transl_table	1
285298	285594	CDS
			product	hypothetical protein
			transl_table	1
285637	286359	CDS
			product	protein kinase
			transl_table	1
286375	286821	CDS
			product	hypothetical protein
			transl_table	1
287063	286845	CDS
			product	Zn-finger
			transl_table	1
287095	287574	CDS
			product	hypothetical protein
			transl_table	1
287602	288936	CDS
			product	bifunctional dihydrofolate reductase-thymidylate synthase
			transl_table	1
289345	288947	CDS
			product	Protein containing coil region
			transl_table	1
289353	289769	CDS
			product	vsr/MutH/archaeal HJR family endonuclease
			transl_table	1
289772	290515	CDS
			product	serine/threonine protein kinase
			transl_table	1
290578	291513	CDS
			product	Guanine nucleotide-binding protein G(I)/G(S)/G(T) subunit beta-1
			transl_table	1
291715	291536	CDS
			product	hypothetical protein
			transl_table	1
292355	291717	CDS
			product	serine/threonine protein kinase
			transl_table	1
292745	292362	CDS
			product	P-loop containing nucleoside triphosphate hydrolases
			transl_table	1
292959	292762	CDS
			product	Signal peptide region
			transl_table	1
292993	293526	CDS
			product	putative pneumococcal surface protein
			transl_table	1
294191	293538	CDS
			product	Pyrimidine dimer DNA glycosylase (IPR004260)
			transl_table	1
294238	294642	CDS
			product	putative cysteine synthase
			transl_table	1
294639	294911	CDS
			product	hypothetical protein
			transl_table	1
295550	294927	CDS
			product	Signal peptide region
			transl_table	1
295577	296194	CDS
			product	putative permuted papain-like amidase enzyme
			transl_table	1
296194	296799	CDS
			product	hypothetical protein
			transl_table	1
296799	297179	CDS
			product	hypothetical protein
			transl_table	1
298038	297208	CDS
			product	histone H2B-H2A fusion protein
			transl_table	1
298141	298791	CDS
			product	conserved histone H3-like protein
			transl_table	1
298815	298988	CDS
			product	Protein containing coil region
			transl_table	1
299446	298994	CDS
			product	putative aerobic respiration control sensor protein
			transl_table	1
300527	299475	CDS
			product	E3 ubiquitin ligase complex SCF subunit
			transl_table	1
300604	300945	CDS
			product	hypothetical protein MarFTME_383
			transl_table	1
302511	300973	CDS
			product	restriction endonuclease
			transl_table	1
303974	302574	CDS
			product	ATP-dependent exoDNAse alpha subunit
			transl_table	1
304028	304180	CDS
			product	Signal peptide region
			transl_table	1
304534	304211	CDS
			product	conserved ubiquitin-like protein
			transl_table	1
304819	304538	CDS
			product	hypothetical protein MarFTME_388
			transl_table	1
305361	304999	CDS
			product	Signal peptide region
			transl_table	1
307990	305396	CDS
			product	AAA family ATPase
			transl_table	1
309780	308029	CDS
			product	SNF2/RAD54 Helicase and Transcription Factor (IPR050628)
			transl_table	1
309865	312393	CDS
			product	hypothetical protein
			transl_table	1
313640	312579	CDS
			product	putative endonuclease
			transl_table	1
314486	313677	CDS
			product	cell division cycle 123 protein
			transl_table	1
315589	314510	CDS
			product	hypothetical protein
			transl_table	1
316810	315617	CDS
			product	conserved uracil-DNA glycosylase D4
			transl_table	1
317259	316846	CDS
			product	Signal peptide region
			transl_table	1
317969	317289	CDS
			product	hypothetical protein
			transl_table	1
318035	318589	CDS
			product	Envelope protein p54
			transl_table	1
318885	318610	CDS
			product	hypothetical protein
			transl_table	1
319184	318960	CDS
			product	hypothetical protein
			transl_table	1
319330	319620	CDS
			product	hypothetical protein
			transl_table	1
319654	319977	CDS
			product	hypothetical protein
			transl_table	1
322969	320012	CDS
			product	DNA-directed RNA polymerase subunit alpha
			transl_table	1
323011	323346	CDS
			product	hypothetical protein
			transl_table	1
324858	323383	CDS
			product	RNA polymerase RPB1 large subunit
			transl_table	1
324923	325381	CDS
			product	hypothetical protein
			transl_table	1
325409	325606	CDS
			product	Protein containing coil region
			transl_table	1
326129	325620	CDS
			product	hypothetical protein
			transl_table	1
327073	326183	CDS
			product	putative BTB/POZ domain containing protein
			transl_table	1
327202	327591	CDS
			product	hypothetical protein MarFTME_413
			transl_table	1
327759	328115	CDS
			product	Putative ATP-dependent RNA helicase
			transl_table	1
328168	328791	CDS
			product	Phosphatidylinositol 4-phosphate 5-kinase
			transl_table	1
328894	329373	CDS
			product	hypothetical protein
			transl_table	1
329477	330781	CDS
			product	conserved restriction endonuclease
			transl_table	1
331985	330798	CDS
			product	Long tail fiber protein p37
			transl_table	1
333159	332008	CDS
			product	peptidase
			transl_table	1
334059	333214	CDS
			product	Histone H3 K4-specific methyltransferase SET7/9 N-terminal domain
			transl_table	1
334318	334575	CDS
			product	ORFan
			transl_table	1
334616	334840	CDS
			product	hypothetical protein
			transl_table	1
334942	335139	CDS
			product	hypothetical protein
			transl_table	1
335544	335176	CDS
			product	hypothetical protein
			transl_table	1
336001	335615	CDS
			product	Immediate-early protein IE-0
			transl_table	1
336745	336395	CDS
			product	Immediate-early protein
			transl_table	1
337993	336776	CDS
			product	Transcriptional repressor CTCF
			transl_table	1
338244	338059	CDS
			product	ORFan
			transl_table	1
339653	338397	CDS
			product	DNA ligase
			transl_table	1
340727	339696	CDS
			product	Sigma-C capsid protein
			transl_table	1
341396	340770	CDS
			product	metal dependent phosphohydrolase
			transl_table	1
342003	341425	CDS
			product	Protein containing coil region
			transl_table	1
342022	342294	CDS
			product	Signal peptide region
			transl_table	1
342319	342705	CDS
			product	hypothetical protein
			transl_table	1
343269	342727	CDS
			product	Signal peptide region
			transl_table	1
343365	343910	CDS
			product	hypothetical protein
			transl_table	1
343947	344387	CDS
			product	dehydrogenase-like protein
			transl_table	1
344686	345126	CDS
			product	hypothetical protein
			transl_table	1
345607	345362	CDS
			product	tRNA-specific adenosine deaminase subunit TAD2
			transl_table	1
345680	346018	CDS
			product	hypothetical protein
			transl_table	1
346054	346479	CDS
			product	hypothetical protein
			transl_table	1
346501	347550	CDS
			product	serine/threonine protein kinase
			transl_table	1
347874	347596	CDS
			product	hypothetical protein
			transl_table	1
348339	347899	CDS
			product	Family of unknown function (DUF5858)
			transl_table	1
348745	348395	CDS
			product	putative antitoxin
			transl_table	1
349258	348776	CDS
			product	hypothetical protein
			transl_table	1
350597	349248	CDS
			product	putative amine oxidase
			transl_table	1
350644	350970	CDS
			product	hypothetical protein
			transl_table	1
351001	351252	CDS
			product	hypothetical protein
			transl_table	1
351277	351411	CDS
			product	hypothetical protein
			transl_table	1
351523	351936	CDS
			product	putative elongation Factor G-like domain containing protein
			transl_table	1
351959	352246	CDS
			product	hypothetical protein
			transl_table	1
352249	352890	CDS
			product	Membrane occupation and recognition nexus protein MORN1
			transl_table	1
352945	354147	CDS
			product	hypothetical protein
			transl_table	1
354293	354766	CDS
			product	Family of unknown function (DUF5858)
			transl_table	1
355328	354843	CDS
			product	Protein containing coil region
			transl_table	1
355380	355568	CDS
			product	Signal peptide region
			transl_table	1
356239	355565	CDS
			product	Signal peptide region
			transl_table	1
356775	356284	CDS
			product	hypothetical protein
			transl_table	1
357184	356804	CDS
			product	hypothetical protein
			transl_table	1
357235	358755	CDS
			product	Outer capsid protein sigma-1
			transl_table	1
358797	359195	CDS
			product	Protein containing coil region
			transl_table	1
359236	359769	CDS
			product	hypothetical protein
			transl_table	1
360153	359791	CDS
			product	hypothetical protein
			transl_table	1
360596	362065	tRNA
			product	tRNA-Gln
362555	360189	CDS
			product	SMC1 family ATPase
			transl_table	1
363303	362608	CDS
			product	ENDONUCLEASE PI-SCEI
			transl_table	1
363348	363665	CDS
			product	Multidrug resistance efflux transporter EmrE
			transl_table	1
363673	364011	CDS
			product	Multidrug resistance protein
			transl_table	1
368460	364033	CDS
			product	serine/threonine protein kinase
			transl_table	1
368883	368551	CDS
			product	Protein containing coil region
			transl_table	1
369362	368874	CDS
			product	Protein tyrosine phosphatase
			transl_table	1
369897	369385	CDS
			product	Histone H3 K4-specific methyltransferase SET7/9 N-terminal domain
			transl_table	1
369950	370144	CDS
			product	Restriction alleviation protein Lar
			transl_table	1
370829	370155	CDS
			product	hypothetical protein
			transl_table	1
371388	370873	CDS
			product	Signal peptide region
			transl_table	1
371831	371391	CDS
			product	Signal peptide region
			transl_table	1
372177	372899	CDS
			product	restriction endonuclease
			transl_table	1
