# Supplementary material for: A Marseillevirus isolate from the Brazilian wetlands
Source: Arch Virol. 2025 Nov 21;171(1):2. doi: 10.1007/s00705-025-06456-6 (PMC12638349; doi:10.1007/s00705-025-06456-6)
Supplement: Supplementary file 2 — TXT (376 KB) [file 705_2025_6456_MOESM2_ESM.txt]

>NODE_1_length_372900_cov_188.547536
CAGTTTTGCCCATTTTGTTCAAACAAACAACTTTGCAGTTCGGATGATTGCAAAACATGC
TTTGAAAAGAGTTTTGCAAGTCACGACAAGGCTAAATTTTGGAACGTCGAAAAGAATAAG
CAAAGTCCGAGGGAAGTTTTCGCACATTCAAGTAAAAAGTTCTGGTTCGAGTGCGAAAAG
AAACACGAATTCTTTTCTGTTCTCTACAGCGTCTCTTCTGGCCAATGGTGTCCAAAATGC
AAGAACAAGACAGAGGCAAAACTTCTCAAGTTCCTTCAAGAATATTTCCAAGACCCCGTT
CACCAACTTAGAGTTCCATGGTGCAAAAACCCAGAAACAGGAAAATTTCTTCCTTTCGAC
TTTTGTGTATCGAAGACCATTATTGAATTAGATGGAGTGCAACATTATCGCCAGGTGAGA
AATTGGAAGTCTCCCGAGCTCATCCAAAAATCTGACAGATACAAAGAAGAACAAGCTACC
AAAAACGGGTATTCCGTGGTTCGCATCCTTCAAGAAGATGTTTGGAACGACAAAACAGAT
TGGAAGAAACTTCTTCTCGAGCATATCAAGGATCATGAAATTCCCATCGTCAAAAATCTT
TGGGAACCCTTTCGGGATTAAATATTTTCCAAAAAATATTTAGAAAAAATCCTCATCTTG
TCTTTCTTCCTCTTCTTCCTGGAAGAACTCGACGGGGTACCTCAAAATCCCTCCGACTCC
CCCGAAACCTTTGAGAAACTGCTGACTCTCTGGTGTGTTTGGGGAGACTATCTCGAGACG
GCAGCCAAAGTCTTTGAAATTCTCTGCGATCCAATCCACAAAAAGAATCCCTTCGTGTTT
TTGTTCTGTCTCTTCACAAACTATCAAAGTTTCGACAGCTCCCAGCTCTAGAGCATGAAG
GCAATCACAAAAGCCAAAACAATAGGTGTCTTCTCCCTTTGAAATCTCTCGAAAAAACCC
GGAGAGAACTTCCTTCTCTCTTGCGTATCCGACACCTTTCAAAAGTTCCGAGCTTTGGTC
GATGGCATGAGAAAGGCCTTGACTTCCCCCGTAAGGGACGTCAAAGATTCCCACAACTTT
TTCCTTGATGCTTTTGTGGAGCATTTCAGACTCGAAGAGCTTTGTTTTGAACTCTGCCGA
ACCAGCAAGAATTATTCCTTTTATTTTGCAGATGTTATCCTCTACAAAACAAGAAGTTGC
TGTCTCCGACACTTTTCGAAGGTAATTGTGCCTCTTTTCCTTCCGAAGTCTCTCGAAACG
GAGAGCGGACTGCCCTCCCCTTCCGTGCTTTTTTGGAAGGCAAACGTCGAAACTATGGAT
TATTTTCTTATTGTTCCCAGAGAGCGTGGCGAAGAGAGCAGAAGATCCATCGACGACTAT
GAACCCAAATACCTCTGCCGAACACAAAAGTTCAGAAAGGCAAGAGATATGAAAAACGCT
GTCGCAAGCGTAGACTTTCTTCGAGATAGGAACAGGGGGTACAATATCATAGACCACCAC
TCTTACCCTACCATCCGGCAAAACAACCTCTCCTCCGAGGAAAACCACACCGTTTTCTGG
GACTCTTCTGTGCAATCTCATGCGTTGTTGCACCGAAGAGATCGCAGAAAGAACAGACAG
TCTGTTCACCCTCGACTTGATATTCGAGGCTGTCCCATATTCTTCGGCCAACATTTGAGA
TGCTCTCGAAATTTGTTCTCCAGGAGGCAGAGCCAAAGTCACAAGACTTGTCCCATTTCC
TTTGAGAGTTTCGAGATATTTTATCGTTCTCGAGAGTTTGAATCGTTCGATGTCTTCCAT
TGTTTGGCTTTTTTACTTGGAGTTTCTTCCGTGTTTGTCAAAAGAACGAATATTTTATTC
GAGAATAAAATATTTCGAACAAGATGCAGAAAATTATCGCGTGTTATCATGGAGGATGTT
CGGACGGCACTTCCGCTGCATGGGTACTCAAAAAGAAGTATCCAGAGGCAGAGTGCTACG
GGATTCGGCCGTCGGAGACAGATTTTTCCTTTGTTGACTTTTCGGGCGCCGTTGTCTTTT
TCCTGGATGTTTCCCCCGCAAATTTCGACGGAATTCTCGACGTCGCAGACCACGTCTTTC
TGTACGATCACCATATGACTTCCAAAAAACTTGTGGACTCTCTCGGCGCAAGAGAGAATT
TGACGATTGTCTTTGACTATGAACGATGTGGTTGTCTCATAACTTGGGACGAGCTGTTTC
TGGGGGAAACGAGGCCTTGGTTTCTCGAATACATCGATGACAGAGACAGATGGGTGTGGA
AACTCCCAAACTCTCGAGAAATAAATGAAGCTATCTATTCCCAAGGATGGATGGAACGTC
TCGACGAGCTCTGTGAAGCGAATAAGGAGCTTCTTGTCGCCGCAGGGAAAGAACTTTTGG
AAATAAAGGAAAAGGAGATTGTCTTTGCCATTCTCCAGGCCGTTCCTGTGAAATTCTGTG
GTTACAAAATATGGCTTTGTCAGGCTCCTTGGAAGCTTCGCTCAGAGGTTGGAAACAGAC
TTTGTTTCGTGCCTCTTCCATACGAAGACGCCGCACCTTTTTCCGCTATTTGGAAGAGCG
ACGAAGAGTCTGGAGAAATCTGGGTTAGCCTTCGGGGAGACAAACATTCCCCTTGTCTCG
CCACTCTGTGTGAAAAATTCGGCGGAGGCGGACATCAAAAAGCGGCGGGTTTCACAATAA
ACTCAGCGAGGGAGTTTGAGGAAATTTTCGAAATAATTTGAAAAAATTATTTCTCGCAGG
GTGTTCTCAAGAAAATTTTTATCTCCAAAATGTCGCTCGAAAACGTTCTCGATGAAACTT
TCCGAGTTTGGCTGGATGCCTTTCAGGGAGAAATCTCTGACGATGAAGAAGCGAACAAAA
TTTGGGCTGGGTTCAACTATGCTCTGGCTATCGTTCGCGAAGACGACGAGGAAAAAGCAA
AAAAAGAGTATGAAAAGGCTCACAACAGGTACGTTATTCCCCTCAAGAAAATCCGGAAAC
TTTGCGAAAAGAGAAAAAGTGGTTATGTGTCTGTTCAAGGCAAAACTTATCCTTGCATCG
GGATATTTGACCCAGAGGAATGGAACGAACCCGGAGAACCGGAAGTGACGAAAGAGATGT
TGGAGAAAGAGAGGATGGACAAGTACCACAATCTTTCTTCAAAGAAGAGGAGGATTGTGG
ATAACGTTCTTTCGAACATCCCATATGACCGTCCTATCTTTTGGGATTGTAGCCATAGAA
TTTGGTTCACATATGACGAGGAATGCTATGGTGAGGGAAAAGGCAAATATTTCACGGCAG
AAGAAGGAAAGACAACTCAATGCAAAAGCCCAAAGATGAACCTACGAACGACCTTTTGGA
AAAACGGAGACTGGCGCTTTGCCACTCTCGGGGAGTGCATCCACAAAATTTCGTAGATGC
AATGCCCAGCAACAAAAAAATGTTATCGAAGTGAGGATTTTCTTTCGACAAAAAGAAAAT
GCAAGATTTTTTATATCCAGGAGAACGTCTTTCTTTTTCCTTGACCGAATATGACCATGC
TGTCCCCAAAGAAAGGTACGCAAAGAAAGAGGAAGACGAAATGTCCTACGTTTGGAGACT
TCCAAACGGTGAAGTTTTTTGTCGAAAGAATACATTCCGCAACTTTCGCGGAGAATTTGC
GTATTCAGAGGAGGAAACATTTGAAAATTCCTCTCAATGGAATTATAAAAAGACATGCAG
CACAAGAGAATGTTGGGAAGGAAGTTTCGAAAAGGGCGAACCTCAAGGTCTTTGGAAAAT
TTGTAAGAACAACAGAACAAAGACCTTGCTGTTTAAAAACGGAAATTTGATGGAGATATC
TAGTCATGGAGGAAAAAGAATGTGCTTGTTCTCGAGGTCAAAAAACAAGGATCTTCACCT
CTACGAAAGGGGGGAAAAGTCCACAATGTCTGTATTGTTTTCGGGATTTTTGGGGGAATG
CACCGGCGACACTATAATCTTCTTTAACCGCAAAGCAGAAAAGTATAAAAATTGTATGGT
GTTGGTGAACGACTTTACTCACGGAGAACAAGTTCCTATTCACAACTTTAAACGAGAAGG
GTTTTGGTATGGACGTTTTATCTTGGTGAGAACAGGAATAAAGGCGATGTGCGGCAAAGT
GAAGTTGTCTCCCACGGAAAAAGAGAACCTTGCTTTTGATGACAGCGGACCGTTTTATAT
CTGTTAAAAACAGACCCAAGGAATGCTTGCGAATCGCTTTGCACCAGACATGTTTTTGTT
TCGACGAAACAAAAACATGCACGAATTCCTTAAAAAGAGAGAAGTCGCATCCTTTTCTGT
CAACGGTTGCTTTTCTCCAGAGAAACAAAACTTTGAAACAACGGTACAACAAAAGGATGG
AATTTTGACAACCCTCCCTGATGGTTCAATAGTCAAAACCATCAGCAATATCAAGACACC
CTTCCATTGGAGAATCACTAAGGAAAGCACGTACAAAGACGGAAAACTTCATGGAAGGTG
TGTTGTGCGTACGTTTTCTTCACCCGAAGAAGTGGAAAAAGAAGTCGAAGGAGAATATCG
GCACGGAAAACTTCACGGAAGATGGTCGATGTCCAAGGGAAATTCAGTGTCCACTTTTTC
CTTTGTCAGAGGAAAAGTTCTCGAATGGACTGAGCATTTTGGGGAAGAGTTTGGCATCGT
TTCGCACAACAAAAAGGGCGAGCTCCATGTTCTCGAAAAGAAGAGAGATTCGAACTTCAT
CTGTAGCTTTTTCGGGATGTTTGGAGAGTACAGCGTCCCCTCTCATCTGGGCGTGATGAT
ACAGGCCAGAACTTACAAAAATTTCAAATGTGTCACAAGAGAATTCTTCCCTGTATACAG
GGAAGAAATTTGCCAGAATTTTTCTGGAGAGGGAATGTTTGTGAGAGGGAGACTTGTCTT
GTCGAGAAGCTGTTTGCTGGTAGAATGTCCATCCGTCCAAGAAAAAATAAAAAATGTGGG
ATATCCCACCATCCTCAGCACATTTCGTCCTGGAGAATAGAAATTTTTGCACGCGCCAAA
TGTTTGCCTTGTATATTTTGTTTGAAAATATATTTTCAGTCAGAGTCCGTCCTCGAGTGG
TATTTCTATTGGGACTCTTTGGGAAGGCGCGCATGAACGGAATTTTGAGGAGGATGTTTT
GCCATAATATGCGGTCTTTTATTTTCGTCTTCTTTCGGAGAGGTCAATACTAAAAATCGC
GGGTTTATACCAATTTATTCCTCCTTCTATAAAATGTCGGAAGATTATGAATTCGTTGCC
TGTATTCGAAGTTTTATTCCGATGTGGGATGGACCCTCTCGCCCCAGTAACAGGTGGCAC
TGCACATATGGTTTGAACAGCATCGAAGAAGCGGAAACCCGTCTGAAAGAACAGAGAAAA
GGTCCCTATATAAACTCTTCGACCTCCATTTTTGGCATCCAACGCTCTCTGTCAGAAAAG
GATAAAAAGTCTCTTGTAAGAACTTGTCTCGCTCCGTACGAGATAAAAGACTGGAACAGG
AATAGCCAGAGGTTCTAAATATTTTGTTCGAACAAAATATTTTTTGGGACTTTCTCCACA
AAATTGCCCTTCCACAAGAACAAAAGGGAAACATTCTTTTGTTTTAAAATGTCTCTCGAG
AACGTCCTTGACGAAACTTTCCAGGTTTGGCTGGACTCTTTTCAGGGAGAGATTTCCGAT
GACGAAGAAGCTTCGAAGATATGGGCCGGTTTCAAATACGCCCTAGCTCTCGTCCGCAAG
GAAGGCGAGAAAAGAGCAAAGAAAGAGTATGAAAAGGCGCATGAAAGGTACTCGAAACCC
GAAGAGAAAATTCGGAAGCTCTGCGAGGAGAGGAGGAGCGGATTCTTCTCGTATCAAGGG
AAGGTGTATCCTTGCGTTGGAATTTTTGACGCGGAGGAATGGCAAGAAGAAGGAGAACCC
CCGATGACGAGGGAGATTCTCGAAAAAAAGAAGATGAACAAGTACGAAAGGCTCTCTTCC
AAACACAAAAAGATGGTCAACTTTGTCCTGAACGGAATTCCCTTTGACAAGGTGGTCTTT
TGGGATTGTCAATACGGAGAGGCCTGGTTCACATTCGATAAGGACTGTTACGGAGAAGGA
CAAGGAAAGTTTTTCACAGTCGAAGAGGGAAAGTACGCATGTGGATACAAGAAAGGGTTG
AACCTGGTCTTCTTCAGTCACAAAGAAGAGAAACCTCTCCGCCTTTGGAGTGTTGGAGAG
TGTATCAAGCAAATTTCGTAGATATTTTATGAGATAAAATATCAAAATCTTTTTTTGTGG
ATTTATCCTTCCGTTTCAAAAACAATGGACAAGTTTCTCCAAAAAAGAGAACTCGTTTCT
TTCTGTGTTTGTGAGGAAGGCTACTTTCCGGACAAACGGAAATTTGTGTCGGTCGAACAG
AGAGAAAGTCCAGCAAAGGCCAAAGAAACGAGATACACTCTTCCGAATAGGTCCCTCCAT
TTTTTGGTGTCAGAGTACGAAACGATGGAGGAACTTTCAAGGTACAACGCAAAGATTTTT
TTCCCTAGAGTTGAACAAGAATTTGTCGACTGGTTCGCACATGGAAAATACAGAGTCTTT
CGGATGCTCGCTAATGGAGAAAAAGAACTCAAGGCGGAAGGGGAGTATGCGAAAGGAAAG
CCTCACGGGACTTTCAGATACTATGGCGCCGATAACACCGCCGAGACGACAATCACCTTT
GTGGACGGACGGGTTATCGAGTTCTCAGATTCTAACGGAGTTGAGGCTATCATCTCAAGA
AACAAAAAGAAAGGGACCGTCCACTATCTCGAAAAAAACAGAGGAGTGTATAGCCCGTGC
CTCAAGATCTCTCGTTATCTTTTTTCGGAACTCGAGAGCGAATGGGTTAGCTCACGTCTT
TCTTTGGATACGGTCTCCCAAAGATTCAAGAAATACGAACACCGTTCCTCTCTTATCCTT
CTAGACACCCCAGAAATTCGCGAAACAACATTTAGCAACGAGGTCGAAAGGGAAGATTTC
GTCCCGAACAAACTCTTTTTGATGTCGAGATGTTTCTGGATAGAATGTCCCTCCACAGAA
AGGGAAAATATCGAACGGGCAAATCGTGGTCCGATTTTTGTTTAGTTTTTTAAAACAAAA
ACAATGGACAAGTTTCTCCAAAAAAGAGAACACGTCTCTTTTTGCCTTTCGGATGAAGAA
GCAAAACTTCCCGAAAGGTACTACTTTATGACCAAAAAGGTCACAAACAAAGGTTTTCGA
GAAGTGAGAGGAGTCCTCCCAAACGGAGAGACGCACTACTATATCGCCAAATTCAGAGGA
GGTCTTTCTATATACACAAAATATTTTGATGGTAAAACGGAAGGCTCCTTTCGTGTCCGC
CAAGGAAAAGACATCAAAGTCGAAGGGACTTTTGAGGAAGGGAAACCTCACGGAGTTTTT
TATCTTTGGCGTGGAAAATGTGTCCTCTCGACTTCGACCTTTGTGAACGGAAATGTTTTG
GAATGGAGTGAATGGGACTCTAACGGCGTCGTTTCCCGAAACAAAAAGGGCGGAGCACAC
ATCCTTGAAAAGAGCGAGTTTGAAAAAAAATTATTTATCAAAACCTATCTTTTTTCGGGA
AAGGAAGGCGGCGAAAAACAAGAGAATGTCAGCTCAAAGCTACATATCTGCCTTCCTTCA
GAAAAATTTCTCAGTTGCTTTGTCCGGACAAGATGCTTTTCGAACGGAGAAACACAGGAA
GAGACCGAAATAAAATGTGGCGGTTTTTTCAACGACTATATAAGCGCTGAAGCTCCCACG
ACGTATGAAGAAAGATGCCCTCAGTTGGAATGAACTATATATTTTCTTTGCGCAAAGAAA
ATAGTCTAAAATTCAACAACTGACTCGTCATCCGACGAGTCTTCTTCGAAGCTTCCACAG
GAAGAGTACCTGCTGTCCCAGATAAGCGTTCTACCCGAACGGAGAAACGTTCTACCTTAT
CGCTAAATTTAGCTCTGGGATCGCCATTACGCAACATATATTTCCGAAAAGCGAAACTTC
AAAATTTTGAATAGGATGGAAGAAACAAGATGAATTGCGAAACTCGGACAAGAGGGAGAC
TTTGCGGAAAGGAAGAGTGCAAGCCTTGTTTTAAACGAAGTTTCGCTTCGCATGAGAAGT
CAAAATATCTAAAGAAAGAGCATGGGAGCCCTCTGTTAATAGCGAGATGCAGCAATGAAA
AGTATTGGTTCAAATGCGAAGAGTGCAAGCACAGTTTTGAAGAGGGTTTGAACAACGTCT
CGAGTGGGAGTTTTTGTCCTTTTTGCTCGAACCAAAAACTTTGCTCTTTGGACGAATGCA
AAACATGTTTTGAAAAGAGCTTCGCTTCTTCGGACAAGGCAGAATTTTGGAGCGTCGAGA
AGAATAAGCAGGGTCCGAGAGAGGTGTTTTTAAGCTCAAGAAAAAAGTATTGTCTCGAAT
GCAGGAAATGCAAACACAGTTTTGAAACGAGGTTGGGAAATATCTCGGATGGTCATTTTT
GCCCCTTTTGTTCGAACCAAAAACTCTGCAGTTCCAATGAATGTAAAACATGCTTTGAAA
AGAGCTTCGCTTCTTCGGACAAGGCAGAATTTTGGGATATGGAAAAGAACAAGCAGAGTC
CGAGAGAGGTGTTTTTAAGCTCAAGAAAAAAGTATTGGCTCGAATGCAGGAAATGCAAAC
ACAGTTTTGAAGCTGTTTTGAACCATGTCTCGAGGGGAAGTTTTTGTCCTTTTTGTTCGA
ACAAACAACTCTGCTCTTTGGATGAGTGCAAAAGATGCTTTGAAAAGAGTTTCGCTTCTT
CCGACAAGGCAGAATTTTGGAGCATTGAAAAGAATAAGCAGAGTCCGAGAGAGGTGTTTG
CAAGTTCAGGGAAAAAGTATTGGTTTGAATGTGGAAAAAAAACACGCATTCTCTTCTCAA
CTTAGTAACATCTCGAACGGTCAATGGTGTCCAAAATGTAAAAACAAGACCGAAGCGAAG
CTCTTCTCCTTCCTTGGAGAGCACTTCGAAGAACCAATTCACCAATTCAAAGCTTCGTGG
TGCAAAAATCCAGAAACAGACAAGTTTCTCCCTTTTGACTTTTGCATATCAAAGACCATC
ATCGAACTCGACGGAGTGCAGCATTACCGCCAAGTGAGAAATTGGAAGTCACCCGAAGAA
CAACAAAAAACCGATAGATTCAAGGAGGAACAAGCCAACGAAAACGGATATTCTATTCTT
CGTATTTTGCAAGAAGATGTTTGGAATGACGCGGTAGAATGGAAGAAACTTTTGCTTGAG
CATATCAAAGATTATGAAACTCCCGTTGTGAAAAGACTTTGGGATAATTCTGTACCCTCA
AAACAGTAAATTTTGTAGATATTTTATCCCTAAAATATCAAAAACTTTGAACTGTGAAAT
CTGGACTTTGTTTGCCTGCTTTTTCATGTCCAAAAATTTCTGCTTCTCTTCGTCCAACAT
TTCTTGAAGACAAGAAATTTGAGTCTCTCCCACCTCCTGACAGCAAGTGACAGCTTTTTC
GAGAGTCTCAACCCTCTCCCGCGTCTTCATCGCGAGTTTGATGGCCTCTTCTTCGGAAAT
GCGTTGGCAAGAATCCCGAAAAGCATTAATGGCACGGTGAAGACTCCGGTACTTGACCCT
TTCAGGCGTCAAGATTCCCTTGACGTAGACGGGCTCATCCAAAACAAGGGAACAGATGAG
GTGTTTTCCCTCTTTCTCTTTGTCAGACACCTTGAAAAACCAATAGCCTTCGCACAGATT
CCCGAGAAGGAACACAGAATTTGTCTTTTGCATTTTTTGCAGAGTGAAAAAGAAAACAAA
AATGTTCCTTCCTTCTTTCGATAAAAATACGAATGGAGGAATTTTTGCGAAAAAGAGAAC
TCATCTCTTTTTCTGTGGTTTCCGAATTCTTTCCCGAAAAGGAGAAATTTTTGTCCAAAG
TCAAAGAACTCGACGGACAAACGGTGAAAATCTGGACGGTCCTTCCAGACGGAACAAAGG
TTTTCCTTGAGAGTGTGTCCAGTGAAACTTTCCGATGTCCTTGCGAAAATGGTATTTTGC
ATGGGGACTTTGAAGAGATAGATTCCACTTTCTCCCAAAAAAGAACGGGAACTTTCAAAC
ATGGGAAACCTCACGGCGTTTTCACTGTTTGGAAGGAGAATTTTTTCAAATGTTCTGCCA
CGTTTGTGGATGGCGAGCCCCTTGAATTGGACGAAGTTTGCCCAGTCGATGAGTTTTTGG
GAAAAGATTCGAATAAGAACCTCTTCTCGAGGAATAAAAAGAAAAAGACTCTTCACGTGA
CATCTTGGAGACAACAAGAGGACAACGTCCTAACTATCAAGAAAAGATGGATGACGGAAG
TGGAAGATTGTGCCAACGTTCGTTTTGACAGTTATGTCGTTCCTTTCGCAAAGGAACAGC
GCCATACTTTCAAAAGACAGGTAGTTCGAACAAAAAAGTTTCTGGATGATGGGTCCCTTG
TGGAAAAAAAGAGAACAAAACAATATTTCCACTATCTTATCGGGTCGGCGGTTTCGTTCT
TTTAGCCTTGAAGTCCCCGCAATGGATAATTTTGTAGAAATACCAGTTTTTATTCAACGG
AAGATACTCGATATTTTATCCATAAAATATCTAGAATTCGCATTCACTCTCAGATTCGCT
GTCGGAATATCCTACCTTGAGCTTACTTTCCCAGTAGGTGTTTCCTTCACTTCCGTCCCT
CTTTGACCTGAATTTCTCAAAGTTTCCATTCTTTGTGCATCTCGTTGCTGCGCGGTAGCG
AACCTCTTCTTCGATGAGAAGTTCTCGAATGCAAAGAGTGTCCTCACAAGAATTTCCCTC
TATCTCCTGAACGCATGCCAGCGCCTTTTCGAGGGCGCGTGCTCTCCTCAAAGAAGATTT
CTCTGCCTCAATCAAAGCCTCCGAAGACTTGGTGATGCAAGATTCGCGAAAAGCTTTGAC
AGCCAAGCGAAGGTCTCCGAATTTTACGCTCTCCGGTGTCAGCAATCCCTTTATAAAAAC
GGGACATTTAAACGTCACAGAGCACACCACCGAATTTTCGTCCTTTGTCCCATCCACAAC
CTCGAAATACCAAATCTTTTTGTGGGCGGTGGCAAGAAGAACGGCAGTTTTGGATTGAAG
CATTTTTCGCAAAGTGAAGAAAAAATATTTTTCGGAACATCGATTGAAACTTTGGAATGC
ACAAGTTTTTTGAGAAGAGGGAGTTGGTCTCTTTTTCTGTTGCTGAAGGGAGCCATAAAA
TTCCAAACAAGAAAGACTTTGAAATTCTCGCTATAGACCAAACAAAAAACGGAACGGAAA
AATGGACGAGACTACCTGACGGAACGCCTGTCTTTCTTTGTTTGGAAGGAGTGAAAAAGT
TTCACGACGGGACTGCCGTTTCTTGGACGATAGAACAAGAGTACAAAAAAGGACTCGCTC
ATGGCAACTATAGAGTTTTCTGTTGCAGAGGAGAAAGGGAAAGGAAACTTGTGGTCACTG
GCGAGTTTGAGAGAGGAGAGCCTTCGGGGACGTTTTGCGAATTTGAAAACCGCGAAACTG
GGAATAGAGTAGTTTATGTCGGAGGAAAGGTGTTTGAACATGACCTCGTATTTCAAGGGT
ACGAAATGAGAGTCGTCAGGAACAAGAAAAAAGGGGAAGAAATTTTTGTGGAGACTAAAC
ACCGTATGGAAGGGGTATTTGAGAAGCGCATCAAAGAAGCGTCTCTTTCGAAAAAGACTT
GCCGCGTAAGATTTTTTGGCGAGGAAAAAACAGCAGATGTCATGAGAGAAATGAGAGGTT
GTGACATGTTGTCTGTTCGAGACGAAGATTTCTTTCTTGATAATTTTTACAAAATAAAAT
TATCCAAAATATCTTTGAGTTCAAGGGCAAACTCTTTCACAACTTTGCGGTTATTTCCCC
ATTCTTCGTAATACTCGAGGGTCGAACCTTTGTGTGTGATGACGACTCCTTCGCAATCCC
AAGCATTTTCGATAGTGAGGTCTTTCGAGAGAGCTATGGTTCCAGTTTCTCCATTCAAAT
ATTTTTCGAGATTATTCCTTGTTCCGTCTATATCCTTTATTTTTGCCTTGCACGAGAAGG
AAGCGTTTTGAAACTGCAAAGAGACATCGACAACGACGAATTTCTTTTGCTTGGCCTGCA
TCGTAATAATTTTATGTAAAATTATTCTAAGCTTGTATCTGATGTTTTGCGAGAAGTTCT
TTGAGCCTTGAGAGCTCTTCGAGCTGCTTGCGTTGTTCTTCTTGTTTTTCTTGGCGAATC
TCCGCCCTTCTTTTTAGGGCTTGCTCTTTGTTTCGTCTATACCATTCCCTCGCGTGCTCT
CTCGACTTTTCCCTATTTCTTTCTCTGAATTCTCTAGAATAATCCTTCTGCGTCTTTTTT
GTGGCAACAGAAGCCATTTCACTATTACAATGGATGTTATGCTTTAAAAATTCTATTCCA
AAATAGTTTTAGAAGGCACTTAAATAAGGAGTCTTTGGAAGTAAATGAGCTCGACCAAAG
TTCACAAACATCCAAAGACTAACACTTCTGTTTTTTCTAGTTATACCCTTTTCTATCCGA
AAACTTTCGAGGCAGACTCCTTCTCCTGTCCTCTCTGTGTTTTTTCTGGGACTTCAAAGG
GAGATTTGAAACGACATTATCAGAGCGAGGAACACCTCTCCAAATTTTTCAAGGCTGTCG
ACAAGCCTCCCGTATCTTCGAATTTTTGGGATTTGCAAGATGGTGAATCTGAGGAACAAC
TTGCTCTTAGGACAAATCTGATGTATGCTCTTGGTGTACTTCCCCCATATTTTTTGTTTC
CGGAATCCTCGAATATTTTTCGTCGAAAAATATTATCAAACCTCGAATCCGGACACTTCG
GGAATTTTCACGTCTTGGTCAAGTTTTACTTTTGTGTTTGGAATGACCCCGTCGTAGCTC
CAAGGAGAAGAAAATGTCAGAATCCACGAAAAACTCTTCGACTTGCTTGTTCTTTGCAAA
GAGCACCCAAACGTTTTTCTCAGAATCCCGTTGAACCAAAACATCTCCTTCCCCTTTGGT
ATCTCTCCAAACAGAACTCTGAAATTCTCGCTCTTCTGTATCATCTCCTTTGCTGATACG
ACCCTTTTCGCCATCTCTTCGCAGCGTATCTTTTTCTTCTCTCGAACATCCGAGAACCCT
AGCTTCAAAAGTAGCCTTCTCGCGTATACAACCTTCTCGAAGCTTTGTTTCTCTTGGAGA
CGCTCTATTCCGTTCATCGCTTCTCGCTCTGCTTTTTTCTTGCTCGCCAATATTTTGAGC
CTCTGAGATTGCTCTTCTCTTGTTCCAAACAATGCCATTCTCTGATTTTTGAATTGTCTT
TGTTGGTCGTGATACAAAAGAAGAAAATTTTTTGTGATATCTCGTTGTTCGACCATGAAA
AACTTAGCGAGACGAAATTTCTCGATGCTCCCCCTTTCTTCTTCTGTAAGTGATTCTGGC
TCTTCTTCGGCCTTTGAAAGAATTTCTTCGTATTCTCGCTGGTCTATCTGTGGGCTTTTA
GCCAAGATTTCATGGGTTACAGGAGGTATCTCGGGTGGAGGTTTGCTGAAATATTTCTCA
ACAAAAGGTATTTCCCAGTCACAAAAAGGCAGAGAAGAAAACAAATAGTTTCTTTCCATC
TGTTCTTCCTCTTTCTTTAGCCTCTCTTTTGTGGACGAAAACACACTGACCACTTCATCT
TCGTCGTCGCACAAAAAATATTCTTTACCCTTTGCAATACCCCATTTCTTTGCGAATTCG
CTGATTACCTCTTTTTCCGCCAAAGTAATTGTCTTTGAATCAAACATATCTAATACCCTG
ACGTCCCCATAAGAATTTTTCCTGTTCTTCCAGTTGGAAGATTTACCGACCTTATAAACA
CCTTCTTTCCAAATATAGTCATCCCTCAAAAGATAGATGACTTCCCTCGTCCATGTTGCT
TTTTACTCGTAATTTCGCACTCCTTATCCGAGTCTAAGAAATTTATTAAAACGCAAATTG
CTGTTTCCTTGCTTGTTTTAAATGATGCGAGAGATGTCGGAAAAAGTTGCCATGACTCCA
ACAGAGAGGTCAAAAAAATACAGAGAGAAAAATAGAGAAAGAACAAGAGAGCATTCCAAA
GCTTGGTATCAACGCAACAGAGAAAAAGTTTTACAAGCAAGAGTGGAAGAACGCATCCGG
AAACAAAAAGAACAAAAGCAAAAGGACGAAGAATTCCAAAAACAGAAAGAAGAACTCGAA
AGACTCAAAACATTGTTGGAAAAAGGAGGAGTTGCCCTCGAATAAAATATTTTAGATAAA
ATATTTTTGCTGCGCTGGACCTCCAAGAGACTCAATACGCGTCTCTTCCCGTTTTTGAAT
TCTCTTTTGTTTCACGCACTGTCGACGAGGGGTCAATCTTTTCAGCATTCCTGAGTTATC
GGTTCAACAGTCAGATAATGTCCGAAGAAGTAACCTCTCTCCCCTTTTGTTTCTCTCATC
TCTTTGTCCTTGAAAAAATCCCTCCTCCTCTCTTCACCTCTTTCGAAAGTGAGCCATTCC
GTTTTGAAACGGAGGTCGGACTGTTTTTTGGAACAAAAAGAGTTTTCTTCACCCGACCAT
TCCGCTTGACGAACGGAGGGGTCTTCCGTTTCTTCTCTCATGAGAATATGGAGTGTTCCT
TTCTTTTTGTTCCGAGAAACAATGGTGTTTTGCAAACAGTCCAAAACTTTTCCATCGACG
AATACGCAGGAAGATTTTATCTTCCCTTCGAAGTCGTATCTTCTAAACACCCCGTGTGGT
TTCCCGTTTCGGAATGTTCCTTCGACTTCCACTCTGACGTCGTTTCCGGAAGAGAAAGTA
ACTTCGTATTTTCCATGCTCCTTTTTTCCCTTGTATTCGCAAGATACCACAACGGAGAAG
CTAAAAACTTTTCCTCCAATGTCCAAGACACCCTTTGCGAACAAGTGTCAAAGAGCCATC
GGGTAACTCTGTGCACCACACAAGAGAGTCTCGAATCTTCTCTTCTCGTTCCACCTCAAA
ATCTTTCTTTGACACTATCTTGTGGTTCCCTTCTGCTATCGAAAAATTCACGACTTCTCT
TTTATTGAGAAAGTGTAACATCTTTTCGTATGGAAGAGTTTCTTGAAAAGAAAGAACTCG
TTTCTTTTTCTGTTTCTTTGGCTGAATTCTTCCCAGAGAAGGAAAAGTTTTTAACAAAAG
TTGTAGAGACCGACCGCGAAACGACAAAATTTTGGACTGTCCTTCCAGATGGCACAAAGG
TCCATCTGGAAAGTATTTCGGGTTCTATATTCTCGTGCCCTTGTAAAGACGGAGTTTTTC
ACGGGGAATTTAATGGCCCAGATCACTCCTTCGAGAAACGGACAGGTTCTTTCGACAATG
GAAGGGCGCATGGAGCCATCTTTTGTTGGAGACGGAATGGACTCTCCCACTTTGCAACGT
TCGTGAAAGGGAAGGTTTTCGAAATGGAAAGTTCTCTTCACGATGGGCGTTCTCAGAGTT
TTCTCTTTTCAAGAAATAAAAAGAGCGGGACTTTGCACGTTCTTCATAAGCAGCGCGAGG
GCGGAAGGTTCATCGTCAGAAAAATATTTATGATAAAAGCATCGGAATGGGAGAGCGTTT
TCCCCTGCCCTTTCGTTCCTTTTGTGGGGGAACCTGTGTACAGGTTTAAAAAACAGGTCG
TTAGAAAAACAGAGCATTTCGCCGATAGACCGAGCAAGGAGAGCACAAAGAACAACAAAG
TGAATATGTTCTCCGTGGACTAAGTACCCGCCGAAGAAGAGAGCACTTTGCACCTCGAAA
GAATAGAAAAATATTTAGGCTCAAATATTTTTACACAAAAATGGAAGAATTTCTCCAAAA
GAGGGAGACCCTCTCCTGGTTTATAAACGAAGACTGTGAAAGACCAGAAAAAGCAAGGTT
CGAAAAACAGGAATTCCAAGACAGGACATTGAGTTATGCATACGAAACTCTGGTCTGGAA
AACATTGCCGAACGGAGAGAGAACGCACCGCACTCTTTTTCGGGAGGATATGAATTTTAC
CGTCGTTGAAACTTGCCCCTGCAAGGATGGACTCCCCCACGGAAAAATGCAAGAATACAC
GACGGAAAAGAGGACGGATAAGACCTACCTCTCGAGAGAAGCAGACTTTGTGGATGGAGT
TCTCCACGGAGAACTTTGGATATGGAAAAGCGACTCTCTTTTATCTTCGAGGATCACGTT
CCGAAAAGGGAAGATTCTCGAAGGCAACACTCGTCTCCACAACATCGTTCTGTTCCGAGG
AAAAAAACCGGGAGTCTCCAGAAGAACTCTCGATCTGCAATATTACGGAAGGAGGGGAAG
GGGGTATATTAACTCTCTCACCGTCGGAGACAGTTTTTCGGAAGAACATCAGCCTTGGCC
GGAAAACAGTTTCCTATCGTTCCATGTTCCAAAGAGCTTCAGGGTGGAGAGACCGAAGGT
TATCAACCGTTTCTACGAAGGCAACGAGAGCTCTGTTCAAGAATATCAAAGGGATGAGAT
AAGATTTTTTGTTGGTGCCACAGTTTGAATGGAAATTTTTTCAAATATTTTATAAAATAT
TTGAAAAAAAGTATGGGATACAAAAAGTTCACAGACGAACAACTCAACGAAGTTCTCCAA
AGGATAGTTCTCGCAAGGAGAAAAACGGAGAGACAGATTCTCGAAGGGAAGGAAGATAAA
ACTAGACTTTACAAATTTCTGGGAGAACTCCAGGGAGAAAGAAGCTTGATCCTCGAAGAG
ATGAGAAGAAGGCAGCCGCAACAGTATCTCGCGCCGAGGTGAAAATTTATGGGAAAGCGA
AACAATAAAAATTCAAAAGAAGAAACTTCTTTTGAAGATGGAAGTCCATATTTGCTCTTT
TCCCCAAGAGGTTCTCCTCGAGATTTTTGCCTTTTGTGGCGAAAGAGACGCTTTCGAACT
TGGAAAAGTTTGCAAACTCTTTCGCTCCCTTTCTACCGATAAACAACTCGCAAAGCTTTT
CAAGCACGAAAGCAACAGGAGGAATTTGGACGAGAGACTTTGGTTCTTTGCTATGCTGAA
AAGAGTCAAGGTTTCTGGACGGTTTCTGGGAATTGGGAATTCAAAAATCACGGAGTATCT
CTGCCCAGGAAATAGGGTCTCTGACCTCAGAAGGAGAATGTCCGGAGCGCATATGTCTCC
TCCTCATTATCTCATGGTCTACTATCTCGACGGAGAAGAGAAGATAATTCCCTCCGACGG
CGAAGTTCTCGACCCAAAGAAAATATACTTTGGGAAATGCACAAAAAATTCAGACTAAGT
TTTTGTATCGAAAAACTTTTGGTGTTTTTGTATCTTTTATTTTTGTCACAATGCAGTCTC
TTTTGGTCGAAGCGATGAGGCACAGCGTTCACATTTCCGTTCCCGAAAACGCGGAAAGGG
TAAAGAGATGTCTCGAACTTATGCATGCCATCGAGGCAAAGAAGCCAAAGATTGAGCAAA
GGTACGCGCTCTGTCGCTACAACGAGTCTCTTGTAACACACGAGATTGCAGACAGTAGCA
TCAGCGAAGAGATTGAGAGAAGGGGAGACTCGGGATACTGGAGTCATGTCCGTCATATGG
CCAGGACAGAGCTGGAAGTGTACGACGACGAGGTGATTATCGAAGAGCTTCTCGGAAGCA
ATGCGATATGGTGGGAAGAAGACGACCACACGTGCATCACCTTCCTGCCTCCGCGCCCTT
TGAGCACGGAAGACTTGGAAGTGAGGCTTATTTGCAGAGAGGGAAACTACTCTGTTGTGG
ATGCTGACGGAGACGAAAATCCCTGCGAAAGAGACGAGGCCCATCTCGTTCTCTCTCTGG
CCTGTGAGAAGAGGAAGGGGGGATATCCTCTGTTGAGCTATTGCGTGGAGGGAGTGGAAT
CGTCCCTCTAGTGTTATTTTTTGGAACAAAAAATAAAATGTACCTCGACAAGGTCTCTCT
TGTTGCCGAGAAGTCTGCCGACGGAAAGATGTGGAATTTTACGGTTCTGTTCTTTGAATG
CAACAGGAAGGAAGTCGTTTGTTTTGTGGATGTCGGAAAGGCGAAAATTTCAGAAACGTT
TCATTGTCCCGAAAGTGTTCCTGTCGGTCACCTTAGAATAGGAATTATCGAGTTCAAGGA
AGAGTGCAAGAGACATCTCCGAATCTCCCTCATCGAGAGTCTGAGAAAGAGAGAAGAGAC
GTTCAAAGTTCTTGTATTGTACGCTAGAAACGAACAAGACAAAGAGAGGAGAGCGATTCT
CAAGTCTCTAGCGAAAAAGCAAGAAAAGAAAATTCAAGGATACTTTGTCCGCACAGGAAA
CAGACTTTTCGTCTCTAGTCGAAGGAAGTACGAAACGGAGGAAGGAGAACTTTTGTGGGA
GCCTCCCGGAATGAACGTATGAAGCGCCAAATATTTTTATCCAAAAATATTTTTTAGAAT
TGGAAGGCGGTGACATAGTGGGGAAGAGTTTCTTCCATCTTCTTCCGAAACTCAACAGCC
AGGCGTTTCGCCTCTTCTTCCCCGTATTTGGAGATGGCGAAAGATTTTGTGCAAGGTTGC
ATATTTTCATTCTGCCAAGAGGCACGCCAGTGCACCGTATATTTGTCGCTCCCTGTGATC
CTGGCGACACCCTTTATACCTGATTTGTTTGAACGTTGCATTTTTTGGTTGATGGATTGG
GTTCTCTGGTTTGTGATTCGAAGATTGCATTTCCGGTTGTCAAGAGGGTCACGATTGATA
TGGTCAACAGTTAACTCCCCAGGTTTATGAGCCATGATAAGATTGTGGAGTTTCACAACC
CGACCCCTGTCGGAAGTCCTTACGTAACCAGACGCACTAAAGCGACAGGTTCGAGATTGG
ATAAGCTCCAAATCTTCTTTGTCGAATTTGGACCATATCCCTTCTTTAACTTCAACTTCC
ATGCAATCTTCCCATTCTCGAATCATGTTCTTGATTGGGAGCCCAAACTCAATGTTTTTC
TCTTTTAAGTATGCCAATGCGGCCTCATAGCTTTGAAAAGATTTGCAACATCGGAAGTCT
TTCGTACGAATAGCAGAAATGAAAGAAGTACCTCCATCCGCTCTTTTTCTTTTTTCGATG
CTGCCGGTGTATTTCTTGACGTGGGATGGGAAATGGGTAATCGGGAATTGCATTTTTATT
TGTGAACGACCGCAGTTAAGTCAAATTATAGGCTGCTATCATATATCCCGAAAGACAACT
CGTTCATATGCCAATAGGTATAATCCGTTTGGAAGGCCGGACTCTGACCGGACATATTCC
AATTAAACTGTAACTGGTCGCCTTGTCTCAAAGGAATGATGACAGAAGAGGCGAAGGAAT
AACTGCTCGCATAGTTGTCGAGCCCAAAATTGTACTGGTGTGGAAGAGGTGTATTCGCTG
GAACGACTGGTGTAATAAGGAGCGTAAAAAATCTGTTTGTAGAAGTAGCCACGGAAAAGG
CGATGTTGAACGCGAACAAAACAACCGCGTCCCTGGGGCATTTCCAAAATGTGATGTTTG
TGGTACCTTTCGGTCCGGAACCATAAAGGTTATTGAGATAATAAGAAGTGTCGTTGAGCA
CAGTCCAACGACTTATGGTTCCAGTGGAGGTTCCGGGACTCCAATTCGCTGTGAGTCCCA
GTCTTGTGTAGAAAGGAAAGAAGAGACTCCCGTCGACAGTTTTTGTCGCTGTTGCGAGAT
AGGTGGCGGGGACAGTTCCTCCAACAAGAGGACAATAACCGTTGAGAGCTCCTTTGTTCG
CAACGTCCTCTTTTGTCGTTTGCAGCGTCGAGATGTCCGATGTGTTTGTCGCGACTTGTC
CTTGCAATGTTGTGATATTTGTTGTATTTGTCGAAACTTGGCCTTGTAGCGTTGAAATGT
CTGTTGTGTTTGTTGCGACCTGTCCCTGAAGAGTGGTAACATCTGTTTGGAGCGTTCCGA
TATCGAGCGTGTTCGTGGCGACCTGCCCCTGCAACGTTGTGACATCTGTTTGGAGTGTCG
ATATATCGGAAGTGTTTGTTGTGATGTTTGTCGTGTTTGTTGCCACTTGTCCCTGCAAAG
TCGTAACGTCAGACTGAAGAGCGCCAATGTCCAAAGTGTTTGTGGCCACTTGCCCCTGCA
AAGTGGAAACATCAGTTTGAAGAGAGGAAATGTCCGTCGTGTTTGCTGCGACGTCCGTTT
GGAGCGTTCCGATATCGAGAGTGTTTGTAGCGACCTGCGTCTGGAGCGCCCCGATATCTA
AAGTGTTTGTGGCGACCTGGCCCTGAAGAGTAGAAACGTCCGTTTGCAACCCGGAAATAT
CCAAAGTGTTTGTATTGACTTGCGTCTGTATCGTTGAGACTTGAAGTTGCAGAGCAGAGA
TGTCTGTTGTGTTTGTTGCGACCTCTCCTTCCAACGTCGTGAGGTCTGTGTTGAGGTTTG
AGATATCTGTTGTGTTTGTGGTCACTTGTGCTTGCAAACCAGACACTGTCGTATCCAGCG
CCGTCACCTGCGCATCCAAGTTGGAGACATCCGTCGAAAGGGAGGACACTTGAGTGCTCA
GAGCGCCGATGCTCGCAGTGTTTGCCGCGACGTCCGTCTGCAAACCAGAAACATCTCCCT
GAAGAGCTCCGATATCTGCTGTGAGACCTGCAGTTTCGACTTCCAGAGCGGCGATGTCTG
CTGTGTTTTGTGCCACCTGTATCGCAAGGGGGCCGACGTTTCCTCCGGCGATAACCCACT
GCTCTCCTGTCGACATATAGAGATTCGAGTCTGTTGTCAACAAGAGGAGGGTCCCTCTCG
GTAAAACTGCCGGAAGAACAGAGACAGAGGCGATGAGGGTGATATCTTTGAAAAAATTTT
TCTCCCTCTGCATCATACGTTACAAACAACAAAAAATATTTGGTCTCAAATATTTGGACA
TTTACCCTTTACTCCAGCCCAGAGTAATGGACGTCGTGAGCGTTTTGTTTGACAAAGAGG
AACTCGCAAAAGTTCTCGGGACAGAGAAGCTTTGGATAGATAAAGAGGGCTGTGTTCGCG
ACGACATCGGTAGATGTTTCGATGTGTGCGTTTGTGTCGCGAGACAAGGCATGCCGAAAG
AGTGTCTTTCACTTCTTCTCAAGCACAAGATAAAATTCTTGACAAGTTGCGGAGAATGCT
CTCTTTCTCAAGAGGGGATAATTCCTGTGCTTTTGAGTTTGTTGGAGGAAATATCCTGAA
ATATTTTTGTTTGCAAAAGATATTTAAAATTCCTCATCACCCTTTTCTTCTTCGTCGTCT
TCCAAGTTTTCTTGTTCCTTGAAGCTGAGGCCTTCGAACTTTTTGCCGTTGACAGGTTGG
ATCTTGACGGCTCGGGAGAACTGCTTCCTGAACTTGAGGATCGTCATTGTCTTTCGTACG
GCGTAACTCGGGAAGTTTTCGTCGTGCCATTCCTTGTAGTGATTGAACAGCTCGCTCACA
GTCAAGAACGTCTTTTCTCCGTCTTCCTTTTCCTCCTTGTCCACAATAAGGCAGTCCTTG
ATGTACTTACGGATCGTGTCGTTTCTCGCCCTCATCTTGGCCGTTGCGGCCTCGACTTCT
TCCGGTTCGCAAAGACCCTCTTCTTTGTACTTTCGAAAGTCTTCCACGCACAACCACAAA
AGAGCGTGAGCAAGTCCGGGAATCTTTTCTTCGAAATGTTCGTCTGCCTTGAACATCTTT
GCCTGCCTCCGAAGTTCGGGATCTTCGATCCAGTTTTCGTCGTGCTCTGAAAGGAAGGTC
GACTCGAAAGGAATAAGTCGAATTCTGTTCCAAGTGGCTTGATCCGAACCCGGAACTCCC
GGGGGCTTGTTCGCCATCATAAAGATCGTGAACATTGGCCTGATGTCCCTTCCTTTTTCA
AAGAGATTCCTCACAAAGAACGAGTCGTTACCAGAGAGTTCCTTGAGAATTCCTGGGTTG
AACTTTTCGTTCTTGTGAACTTCTTGGATGACCGCGTATCTTGTGCCCGGTGCTCTTGCG
AGTTCGGGCCTCGCAGAACTCGGGTTTCCTGCCCTTCCGGCAAGGCACATTTCTCGAGGA
AACTTTATCAGGTACTGCCCAAAGATATACTCGAGGAGAGAGAAGAAAACAGACTTGCCA
TTATTTCCCTTTCCTGTGCAGATGTAGATCCGTTTGTTTCTGTTTCCTCCTTGCATGCAA
GAAGAGACCATTCGGAGAGCGCACCTTCTAATTCGGGGGTTCGGGAACAACTTTTTGAGG
AATTCACGACATTCGATAACCGACCTGTCGTCTTCCGTCAGAGACTTGTAGCTGATGCCC
GTGCTCATCGAGATATAGTCGTCCGGACTTCCGTCTCGAAAAATGCCGAGCTTCAAGTCA
CAAACGCCGTCCTCCATCCCGAGAAGATCTCTGTTTTCATCGAGCTTGGAAAGAAAGTGC
TCGTTCAAAAACAGCCTCTTGCACATTTTCATCACTCCCTGGGAGAACCCATCCATCTGA
AGTTTGGACTGAATGTCAACACATTTCTTGATCATAGACTGCGCATTCGTGTCTTGAGAC
TGCCCGGAAACAGCAGAAAGGTTGTTGATCTCCATACGAAATTCTTCTGGGAGCTCGAAG
CTGATGATACGCATCAGCTCGTTCGCATCGTCCATTTTGTGCCAGCGATGCCCACGAAAT
TCATACCAAACATTCGCCTTGGAGTCTGCGCAAATAAATCTGTCCGAATACTTTGTGTGG
ATAAGACTCGCGATGTTGGCGTGCGTTGGCTTCGCGGCAGTGATCGTGCTCTTCATGATC
TCGGAGCTTTTGATCTTTTTCCACTCGTCGTATTTTTTCGGGTTGTCGTTCTTCGCCATT
TGATAGAGACTTCCAATACTCTTCCCCTTCATCTCCATCGTGTCCCAGAGGTACTCACAT
TTCTTCTCGTCAAAGTTCGAAGCCCTCGAACTAAAGTCGATCCAAAGATCCAAGGCTTCG
GGAAGACCATTGCCGATATTGAACAAAGTCCAGCCAACGTTCATCCAATCGTCATAGTTT
TCCGCCCTCGAGTCATCAAGCATATCCAAAACTCTCGAGTCGCGAACTTCCGCGATATCT
TCCATTATCTGGTCCACAGTTTTCGTCAGGCGTGTCGGTCTCTTTCTCTTCGTCATCTTC
TTTTCGGTCGGAATGATACCGCGAACGATCGGAGTCGGCTCCCTCCTTCTTTGGATCGAG
AGAATATAGGGAAGATCTTTCGGAATTTCGAGATCCATCTCGTCCGCCTCTTCGCCGAGC
AACGAGTCGACGTCAATCTCTTCGAGCTCGTCGCTGTAAACTTGAGTGATGGTATAAGGC
TCCAGAAAATCCCCAAGTTCTCCCGGCTTGGTTGAGCCATACATCAGCCAGGGTTTTCCC
TTGAGCGAGTCGATACATTTCTCCTCCGGTTCCAAAAGTTCCAGATCGCCAAAGGCTCTG
TTTTCGACGAGTTCTTTGACAACCTTTTGCCTCATAAACACATTCTGGACGTTCGAAGCC
ACAATAAAGAACGGAAAAAAAAGATGGAACCCATCCTTCACCTGCTCTCCGGAAAGTCTT
GGACCAGAGCGTTCCATAACCAGACAAGACAACATCCTCTCTGTTTGGTCAAATTCTGGC
ACGATGACCTTGATCACATTTTGATACGCCCGAATAACGGCGATCACGTGTTCCTTCGTG
TAGCTCCTCTTTGGCATCTTTTTGCCAGTGTCTTTGAAGCGAAAATCCACATCCACGTAC
AACGGATGGTACTTGTTCGGCATCTCTGTGATACAGAGCGTCACTCCATTTTCGACAGCG
TTGTTGTACACCCCGAAAAAGGCCTTCAAATTCTTTGCTCCGTCGACCGCGTACCTTCCT
GAAGGAGAAAAAGAGGTGTGTGTACACGGGATTCCCTTGGCCACGCGAAAAGAGTCCAAA
AACGCGAAAATATCCCTGGTCTGTCTCTTCGCTGCCATTTAATTTTGCGTCAGAACAAAA
ACTCTCAAAAGCGGTTTGTGAAAATCTCGAAACGACAAGAGTTTTCTGAATATTTCTTTT
CAGCTCAAAAAGAAATGTGGAAAAAATTCCGTTTTGCTTCTCTGTTGTTCAAAAGGTTCT
TCCACGAAAACGTCGAAGCAGAATATTTGCCCAATGAAATCCTTTGTAGGATCGTCGAAT
TTTCGGACAACACAAACTGTTTGACAGTTTCTTGGCTCTTCTACCAAGAGTTCTCCCGGA
AAATGCACAAGAGAAACACAAAGAAGGGACTTTGCCTCCTCGAAGCCGGTTCTTTTTATG
GTATTGTCCTCGCGAGGGATGCCGAAAAGAGCGAGCTCGCCGCGTGCGCGGCGAGCTCTG
GCAACAAACGGCTTCTCAAGAAGGTGATGATGTACGACAAGAAGAACTGCTACGCAGGAA
GCCAAGAGAACGCGCTGTATTGTGCTTCATTTTCTGGGGATAAGAAGCTCGCTCGTTGGG
TGAGGAAGGAGTTCCGTGCGAGCTGTGTCTCTGGATTTCATGGTGCTCTCGAAGGAGGAT
ATACAAAAGAAGCACTTCGTTGGTGGAAGAAGATGGAGAAGAAGATTGGGGAACAGGAGA
GGAGAAGTTTTCTCGGTCATGCGATTTCGAGATGCCTCGAAGCAAACAACAACGAGGCCG
TACCCGTTCTTCTCAAGATGGGGGGAGTTCCGCCTTCCGACGCTTTTGACATCTGTGCAA
AGAACAAAGATCTCGAAATGTTCAAGCTTCTTCTGAGGGCGAACAAGTCCCGCTCTGCTC
TTCTCGCCGCCATTCGCACAAAGGACCAAAAATTTGTGTTTGCGTGCTTTGAGGTAGGCA
TCCAAACGGAAAACATCCACATCGAGTTTGCCCAAAAGACGGACAAAACGATGAGCCTTC
TCCTTTCATAATTTTTTGACAACAAAAAATTATCGTAAGCGTTGAATAGCATCGGCCACA
GTTCCAAAGAACTCTGTGTCTTGTTTTTCGAACCAGAAGAGTTCTTTCGATACCAAAGGA
ACATCCCTCGGGGTCACTCTGTTGTTCTTTCCCCAGAAACGCGATTCCGCCTCCGAAGCG
AAGGACTTGAGGTAACACTCTTGGCAAAACCAGTCGCCACAAAGACCCCGTTCGCTTTTT
TGGTTATCACAAGGTTCAGGCGTCATTCCAGAGGAACTCGAAATTCTGCAAACTCCACCT
TCGCACTCCATCTCAAAGGAAGCGGGCTCCATTAAAAATATTTTGTTCGAAATATTTTCA
AAACACCCCTGCGAGCGACATCAAAAAACCCAAGAAAGAGAAAAACATTACGATGAGGGA
CAAAAGAGCAATCCATCCATATTTTTGGCCTCCCATAGCAAAGTATCCTCCCAGGACGTT
TACAAAGAAAACAAAGAGAAATGCGCAAAGAGCGGCAACGAGACAGTTTCTCAGGATAGT
GTATTCCATTACTCTATGAAAAATTTCTCGAAATGAGCCAATCAGAGAGCTCCTTGTAGT
TTTTAGAGACTTGTTGTCTCTTTTCTTTTTCGACAAAATAGTTGATGTTTTGGGCAGTCA
CATTGTACTTCATCAGAGTGTATGTTGCCTCTCTGACCTTGTGTTCAAGGAGGAATTTTT
CTGTGACGTTCAAAGCAATGCTGAGTTCAAACATTTTGCTCGCCTCTTTTTGTGGCATGT
TCTTCTCGTAGTTCCTCTCGCGTTTCGAAAGAGCCTCTTGAATTTGTCTGACGTTCTCTG
CCGCTCTTTCGAAATCTTGTGACATTTTATGACTAAATATTATTCACAAATATTTAGAAA
TTTTCGAATCTCTTCTCTCCAATCTGTTCGCTCCAACCAAACGTCTTCTTGTATCAAACG
AAGGACTTTGTACCCTCTTTCTTCCGCAAGGGTCTGTTTGTATTCGTCTCTTTTTTGCAC
TTGTTCCAACAGGGTCCATCCCTTGACCTGACGAAAATGCTGGGGACCGTCAAGTTCGAT
AATCTTGTCTTCCCCTATCGCAAAGTCAAAGCGGAAGTGTCTTCCCGTTTCTGGGTTTTT
GCACCAGTCAAACTTGGCCTCTGCGACGACTTTGCTCAAAGGACAAACTTCCTTGAGGTA
CTTTTTGAGTTTACCCTGCGTTTTGAAGTGGCAATCTGGACACCATGCGTTCTTCCAAAA
TATGGAGCCGGGGGAGCACCAAAACTCTCCGTGTTCCGGGCAGTCGAAAAGATACCTCGA
GGTGGAGCCCGTATAGACCTCTCTCGGTCTTTTTCTGTTTTTCTCCGACCAGAAAGCAGC
CCTCGGATGAGAAGCGAAAGACCTTTCAAAACACCACTCGCAGTTTGTTTTTCTGCACAT
CGGAGGCGAAGGAGAAGCGCAAATGAGGCAACATCCTCCCTTCTTTTTTGTGGTCATAAT
GCACGGTTTGCTCACAAATTCGTGTTTGCAAACCATACACTTGAAAAGGTATTCCTTGGT
GCTATAAGGCCTCACTTCGCAGGGTTTCTTCTCGTTCTTGAAACTCCAAATTTCAGAGGC
AGGATTCGATGCAAAAGAAAGCTTCACACACCAAGAACATTTTTCATCTTCTTTGCAAAG
CTGCTTTCCACCACAAAAAGAGCACCATATCCCTCTCTGGACGATGTGAGGAGACAGCGA
GAAACTATGCTTGCAGTCTTTGCAATCAAACAAAAAATATTTGTGGGAAGAGTTGCGAAC
CTCTCTTGGAGTCTTCTCGTTTTTCTTGCTCCAATGCTTTGCCATTTTGTGGGTCGCAAA
GCTGGCTTTGAAACAAAAATCACAGTCTTCCCGATCGCAGAGCTTCCTTCCCTTGCAGTA
ACCGCACCAGCTTCCTCCTCGTTTGTCCGTCATAAGCATTGGGGTAGTCAAGAAATCGTG
TCCACATTTTTTGCAGTCGAACCAAAACTTTCTCTCGCAACCCTTTCGGATCTTTCTGGG
GTCCTCCTGGTTCTTTTTGCTCCAATACTTTGCCTTTTTGTGTGATGCGATAGAACATTC
AAAACAAAAGGTACACTCCTTGTTGTCACATAATTTCTTTCCTATAGGGGAACAATAAGG
GCAGCACGCGGACTTTGTTTTTGACAAATCTGCGAGTTTATGTTCGAATTCGTGGGAACA
TTTACCGCAGAAAAACAAAAAAGATTTGGAGGTGTTTTTGAGGACGTTCCTGGGGTTTGT
ATTATTTTTTTCCGACCACATCTCTGCTTTCGGGTGAGAAGCGAAGCTCTTGTTGAAACA
TACACAACATCCCTCGTCTTCACAAAGTTTTCTGTCTTTCGAAGAACACGGCATTTTGTC
CTTTCTGATTTTTTGGACCTCAAAAAAAATCTTTCGATGTCTCGAAAGGACATTCAGAAA
AACGGAGGTTCTCTTAAATGCCCCCGAGAAAAGAAAGCGAGGGTCAAAAAATCTTTAATC
TTCGACCCTGGGATTTGCTGAATTCTTATCCTTCAGCGAGCTACATCGTGACGGGACCTC
CAGGATCGGGAAAGTCGAACTTTGTACGAAGTTTTTGCTACTTTATGCGCCACAAATACC
CAGTCGCCAAAATCGTCTCGGGTACTGAGACAGAAAATCAGACTTTTCACCAAAATTTCC
CTCCGCTCTATATCAGTACCAAGTACGAACAGAACGCGGAGCTCCAATACGTCGCAAGAC
AGAGAAAGGCAAAAACAGACAAAAAATGTAAAAATTCATCGGCCATCCATATTGTGGATG
ACTGTGCCGATGACCCGAAAACTCTAAGGTCGCCGTTGATGACTTCGTTCTTCAAAAACG
GTTCAAGGCATTGGGATGGAGTTTTTATGCTTCTAACTCAGGCAGGTTTGGATTCTCCTC
CGGGTGTGCGGAAGTGCGCTTCCTATTACGTCATCTTCTACGAAGCCTCTCTTGTCGAAC
GCGAAAAACTCTGGAGAAATTATGGCTCTAAACTCGGAACTTTCAAGGAGTTCTGCGACA
TTATGGACCAGGTTTGCGTCGACCATGCGTGTATGGTCATCGATAACAGAACACAGAGCA
AAAACATCGAAGACATGCTCTTTTGGTATCGCGCTCCCCATCCCATTCCAAAGTTCAAGT
TTGGCTGCAAGCAGTACAGAAAATGGAGCAAAGAGAGATACAACAAAAACTATGAACCTC
CGCTCATCTAAGTAAAATATTTGAAAAAATATTTTGAATGAAGAGGTTGCAAAAATTTCC
TAAAGAGTGGAAGGGAGTTGTTCACTGCACAAAACATTTCGAGTATAGCTCTTCCTACCA
AACGGAAGTAGTGCATACTCGCTCTCCTTTCGTCGAAGAAAGCCAATGGGGAGGTGTGGA
AACTCTTTGCAGCTCCAAGAAAGAGTTTGGTCTTGTTGTTCCACACAAGATTCTTGAGTA
CGGCAAAGAGCTTTTCGTGCGACTTCGAAAGGAAGGGAATTGGTTCGTTCTCTCTGTACC
GTATCTTTATAGCGGATGTTCGTCGTGTGACGGAGAGACAGAGTCTTCTTTCAACGTCCG
AGAATACGGAGGAATTCACGATCTTTTGTGGAACCACTTCACAGACAGCGAAAGAGAAGA
ACTCGGGCTTTTTCTTTGGGATGATGAGGAACAGAGATATCCTCGCGACCTCCAAGAGTT
TCAGGAAAAATTCTCAAAAGAAGATGTTTCGTGGATATTCTAGATATTTTTGTCCAAACA
AAAATATTCAAAACTTTCCCTTGATGCCAAAGCAGAAACAAAAGAGACTTCCTTCGCTCG
TCATTCTGAACTGGACAACGTCTTCATCCCTTAGAACCCTCCAAAAGTTTTTCTGTGTCA
GGTACACCGTGCCTGGAGCCTTTGATTTCGAGTCGATAATCTTGACTCTTTTTGCAAAAT
ACGCAACGTCAGAAGGAAGAATATGGTTGTTGTATATTTGAGGGAAAATGCTCCTCTCCA
AGCTCGGGATATTCATGTCCTTTGTCAACAATAGAGGAAACCTTTTGTTTCTCTCCAGGA
GAATCCATACAAGTTTCCCTTCCACAGAGGCACCAAACTGTGCCATCGAAAGGGAATCTT
TCAGAGAAGCGATGTTCTCTGAGCCATCTTCCTCCCACTTCCGGAAAATCTTTGAGTTCT
GCTTCCAAACAAAGTCCCTTGCAACTTCCTTGTACTTTTTCGACATACTTTTTCCCACCA
CTTCCTTTCTTCCACATTTTTTCCATTTGAACACCCTTTCGGTTCAACGACTTTTCGACG
CCATGTTTTTCTCCATCGCTCCACGTGATCCGTTTGGAAAGTATGCCATTTCTATCCCAG
AAAAATTCGGGTCCATGTTTTTGTCCCTGAGAATACCAGAAGCAAGAGCGTAAACTCCCG
TCCCTTCTTTTGACCAGAGACATTCCGTGCATCTTCCCGTTCTTCCATTCCACCGAACAT
CTCGGTGTGCCAGATTGCAGAAAATAGCAAGTTTGTGGGCCATCTTGTTCTCCGTTTTTA
TATTCGGCTTCATAGTCGAGTTTTTTGTTCTTCCAAAGACGATGTTTCCCATGTCTCTCT
CCGTCTCGGAACTCGAGTTCGTACTTGATGATACCACGAAAGGTCTCTCCGATCTCCTTT
CCGTGTCTTTTCCCATTTGGGAGAATGTACCATACAGCATCCGAATGTCCTTCTCTTTGA
CAAAAGGAAAGTTTGAGCTCTTCGTCCGCACAAGGAACTCCTTCGGCTACCCAAAAACTG
CACAACGTTTTCTTGTCCTTGATAAAATATTCCATCGTTAACAATATTTTTCCAAAACTT
GAATTATCGTGGGTCTTTCCTCCGCTTTATACCTCAAAAGGTCAAAAACACACTTGTCGA
CGCCTTCCAAACAACTGCTTTTTGGGGAGTACCTGTACTGGACGTGCTGTCGGATCAAGG
TCATTTTACTGAACGACCAAAGAGGCTTGCCTGTCCAAAGTTCTGAGAGAACGCACCCAA
GACTCCAGATATCGATCTCCTTCCCAAAGAACTTTGTCGGCTCCAGGAGCAACTCTGGAG
GGCGATAGTTTAGAGTCACCACCTCGTGGTTCACGGAAATCTCTCCCTCTCCACAGTAGA
GAGAAAGTCCAAAGTCACAAAGCTTCGCGGTTTCTCCGTTGAACAGAATATTGGAAGGTT
TGAGATCGGCGTGAATAATCCCTTTTTTGTGGAGAAACGCGAGGCCTTTGCAGATGTCGG
AGAAAACTTTCTGAACTTGATGTTTCTTCAAAGCCTTTCGCGAAAGGTCAAACGGAACAA
ACTCGAGAACAAGGGTCTGTGAAATATTCGTCCTTTCGAATCTCAAAAGTTTGCAGATGT
TTTCGTGGCCCTCACCAAGGAGGTCGTAGATCTTTTTCTCCGGGTGTGTTTCGGATTCGA
AAGATTTGCACTCGTACGTTTTGAAAACCTCGAGGTTTTCCCGATCGAGCTCGATCGTCG
CCTGCAGAGGATGGGCAGATTTTTGAAGAATCTCCATGCGAATATTTTTTGAACAAAAAA
ATAAATATGAGGAAGCATCAGCGTTTTCTCGAGCAGATTCCCGAATTTATCTCAAAAGCC
GCTTCTTCAGGGAAGCCGATAAGAAAGAGTTGTCGGAACAGCTACGAAAGGAAATTGGTC
CACGAAGCGGCACAAAGAGAAGGTCTCGAACATCGGACCATCGTCGACAACACCCAACTC
TACAAAAATTATAGCGACGTTGTTGTGGTCTCTGATAGCCACTGTTGTCCCGATTGCGAC
AGGAAGGAACTTCGTCTCTCTTGGACACCATACAGTTGGGTCGAACTAAACAATGGATAT
GAAAGGGAGGAGATCGGGGAAAAAGTACCCCTAACGTCAAAGATAGAAAACGTCTACCAT
TTGTACCTGCACAAAGGGCAATTCTAGATATTTTTCTCAAAAATATCTGCAGAGTCGAGG
AAACGTACCGGCGCTAGATATATTTCTCGAGTTCTTTACAAAGTTTTTGCAGCACAGGGG
CGCATACAGGGGAAGGAATTCTCAAAGAGAACACCGATATCGCGCTGTCCTTTTCCTTCT
CCATACAAAAAAAGACTTTATCGTCCCGATATTTTGCGGTGATGTAACCGCCCAGCGAAA
CTTCGGAAAACAATGACGTTTCTTTTTCTTCACAAAGTCTCAAAAGTTCCCGAAACTTTT
GAAAGGCTGTAGAAACAGCCCCTCGACAACAGCAGAAATATCCGCTAGAACTCTCATCGG
CGTAACGGAACAAAACGAGATCGATGTCCTTCCCCTCCTTCCCGAGAGACCATTGAACGG
AATAGTCAAACTGCATTTTCTTTTATAAAAGAAAATATGGAACCCTAACTCGATAAAATT
TCAAAGGCTTCGAGGGCGCTGTACACTCTCCAAGGATAACATCCTTCTTGGTAAACGTTG
TACTTTTTCTTTTTCGGATCATTCTGCCATATCTCAAAGTATTTGCCTGTCGTTCCGTAA
CAATCTTCGTCTAGGGTGAACCACGCGTTTCCCTCTCCCTCTCGAAAATAGACAACTTGG
CCTTCCGGGGCGTCTCCGAGAATCTTCCCAACGAAGGGAGGAACCGTGTATTCTTCTGGG
TAAACTTTGCCTCTGTAAAAGAGTTGCCCACTCGTCCTCTTTTGAAGAAGGACGTGTAGC
TCTTCTTCCGAAAGAACAACGGCGCTGTGATACTTTTCCTTTTCCCAAGAAACGTCGAAT
TTGGAGGATAGAGCAATGGCATACTCGAAACCGGCAAATATTTCGTTGTAGTTTTTTGAG
TTTTTATCGGCAGACTCGGACCAGCGGGAAAAAGTGTCTTCAAGGACCTTTTGCATCTTT
TATGTTTCTCGAGAAACACAAGCTCTTTTCAATAAGGGGTGTTCACAAAAAGAACATCTC
GTCCCTCGAAGCGCTCTTGAAAAATCCGAACTTCGTTTCCCAAAGAAATACCATCGAAGT
TAGAGAAAGCAGCGAACCGATCTTTCTCTTCAAGAGAGAAGAGAAAGAGATCGCGACGGA
CAACAAAGAAGCCCTTGAAAGGTACCTTCAAAACTATGAAAGGAACCACAAGGAACAGAG
CACCGATTTTTTGGGAGATGTTATGGTGGTCTGTTATTATGGAACGCAATTTTCTCTGTA
CGCCGCGGCTGGTCTTGCGTGCATCGACATGCTTTCGTAAATTGTTGCGATATTTCAAGG
AGGAGCTCTGTTTGGGTGAAGATGATGTTTTTCCTGTTGTATATCTCAGCAGCAGAGGGG
GAATTTCAGACTCAAAAATATTTAGAGAAATATTTTTATTCCTTGAAAATTCTCCTCTCT
TTCCAAAGGACAGAATACGGAGGGAGTTTTGACCACAAAGATTTTTCATGGAAACTACAA
TCGTACTTTGTACGAACGAGTTCTCTACCTTCCTTGTCAAAAATTCCTCCAATTTTTTTG
CCCGGCTTTGAGTACCTGTGAAAGAGAAAAACTTGTTCTCCCAAATCTCCCGGTTGGAAT
TGGTCGTTCTCTTTTCTTCCAAGCCAAAGATTGAGACCATTCCCGAATGCGATTGGACCT
GTCGTGTAGAGGTCCCTTTCTCCGTACTCTTTGTTTTCGACCCGAGAAACGACAAGGTCG
ATAATTCTCTTTATTGCCGGGTGCCTGGGCGCGGCTGCAAAAAATGCTTGGTATATCCCG
GAGGAAACCCCTTCATCTTTCGCAGAGACAAGTGTTTTGTTTTTTGGCAACCAGTCACGG
AGTGGGACAACGCACACCATCGCGGAATCCACATAAACCCCTCCATGTACCCACATCACA
CAATATCTAAAAAGGTCGGCTTTATAAGCTCCAGGAATTAAAGAATCGTATGCCTTCACA
ACCCTTTGGTCAAAGTATTTGGCGAGGAATTCTCTTTGTTTTTCTGTTGGAAAATACCTA
TGCACGTACTCTGGATTTTTCTGGACCCAAGAATCCAGAGCTTCCTTCATCCCAGGAAGG
ACTTTTTCTTCGTTTGTCTGGAAAATAAGAAGAGGTATCTTCTGTTCGTAGTCGGGAACC
GTTGTCGCTTCCTGGATTTCTGGATATTCCATCCATTCTTTTTTACCAGACACGCGACAT
TTTGTGTCCAAAGAAAATTCCTCTTGAATGTTCTCTTGGAAATCTCTGAACCAGAGAAGG
AGAAACGTAAAAATACAGAGGGAGATTAGAAAGAGCAAAAACCACATTACATTTGGTTCA
ACCGTTCATAACGATGAATACCCAAAAAACGGAAGAAGAGAGAACACTCTTGAAACAAGA
GATTGAGGAGAAGGTACTTCGTCTGATGTTTTTGACCCTGCTTTGGTATGGCGCGTACAG
AGATTTAGAAAATATTTTGTAGATGAAAATATTTATTGTTTCGAAACGGCAAGAACCTTA
CCAATCGCGAGGGTTTTTGACTTGTCACGAATCACAAACCTCCCAAGTTTTGGGAACCTT
TCGAAAGGTTCCACAAGAACCTGTTCCCTCGTCGTTATGATGACCTTTCCAACGCTCCCT
TTCTTGACAAGGAGGGACTTCACAAATTTTTCTCCTTGCTTTATTCCCACAACTTTCTCT
ACGCAACATTCGTGCTTTCCAAAAAAGAGTTGCATGACGCATTCTGTCCCAGGACAAAAG
AGGGGAGACTGTTCGAGTACATGAACAAGACAAAGAAATTTTGAATTCTTTGGGATGATA
GAATCGGCAGAGCAAAGGAAGTCTCCCTGTCTTATTTCGTCCGTTCCCGAAACGCAAAGA
GTGGCGTTCTCTCCTGCTTCCGCAAAGGAAACATCTCTGCAAAAATCTGTGTGCAATGAG
GAAACTTGAACCTCTTTTTCTCCTGGACACAGGAATAAACTCGAGTTTTTGTTGATGATG
CCTCTTTCGACCCTTCCAAAGACAGAAAGTTTTCCTCCCTCTTTTTGGACGGACATAACA
GAGAATCTTGTCTCTGAACTTTTCTTTCTTTCGAAGGACAAAGAAGAAAAAATGTCGAAA
AGGCAAGGTCCATCCCACCAAGAGTTTTCGAATTTTGTCGAAATGTTCTCGGATGAAAAG
CCGGAACCCGGAACGAACGAGATTTTATTCATCGCAAAGCCCCTTGCGACAAGGTGCCTC
TTTGTTTCTTTGACGATCTCTGTGTACCTCTCCTTGTCCCATTCCACGCTATCCATTTTG
TTCACAAAAACAATGAGACGGGGGACTCCAAACGCTTTCACGAGCGTAAGGTGTTCTAAA
GTTTGCCCTTCTTCTGAAACACCCGCCTCAAATTCTCCCTTTCTTGCGGAAATCACAAGA
ACACAAACGTCAGCGTTGACGATGCCTTCGATGGCATTGGGAACATAATTTCTGTGGCCG
GGAGCATCCAGAATGGTCCATCTTTTTCCCGCCCATTCAAACACCTCTCTTCCCACCTCT
ATCGTCTTTCCTCTCCTTCTTTCTTCTGGGTCAGTGTCCAAGAGGAAGGCTCTTCCCCAG
CTTTTCCCTGCACTTTCCTCTGCTTCCCTTTCCACTTGGGAAAGGGCTCTGGGGTCCACT
CTTTTTGTATCCACAAGAATGGTTCCGCAAAGGCTGGATTTTCCAGCGTCAACATGCCCA
AGAAAAACTACATTCATATGTTGTCCTTCCATTGGTTTTCTTTTCAGCACCCTCTTCTGT
AAAATGTCTCGAATACAAGATACTGTCCGTCCCTTGTGTCGTCCCACAGATTTTCTGGAA
TTTGGTCTCCGTCGAGACGAACAAAAGAGATTTTTTTCTTTGTTTTATTGTATCTCTCAA
CTATTTTTGGAATTATCTCTTTGGAGAGACGCTCTTTCGTGATATCTCTCGTGATGACGA
TGGGGAAGTCTCTTCCAGGGGCGACTCGGAGCCATAAAAGTTTTCTATCCAAAGAAATTT
CTCCGAATTGCGAAAGACAGAGTCTCATCTTGAGCTCAGAAATTCCCTGTGATTTTTGTG
GGCACTCTTCCCATTCTCTGTATATCCTCTCGTTCTCTTGCCAATAGAGATAAGGCCTCG
ATACACAACACCCCATTATCTCTCAATAGTCTATCTGCAATAGCTCTTTCTTTTTGCGTT
CTTCTTTTTTACAGAGACTACGACGAAGTTCGCCGACTTCGTATCTCAACATGCTCGTTT
CTCGTGCCTTCAAAAGGTATCCAGCGCCAAAAGAAGCGGCTGCGGCCGCCAAGGTCGAAG
TGGGTACACCAAACCACACAAGCACAGCGACAACAACAAAACTTAGAACCATTACTTTTT
ATTCGCAAAAGTAATATGGATAGAGTTGGCAAGTACGGTCTTTTTATCAAGAGAATTTCT
CCCAAAAATGCAGACGTGACAAAGGAAGCGGTGGAAACGGTCAATAATATGCTTGTTTTT
CTGGCTGAGAAACTCACAAAACAGGCGAGCATCATTTCTGGAGACAAAAAGACTTTGAGG
CACGACGCTTTTCTTTGGTTGTTGACAGATATCCAAGGAGAACTCGGAAAGCATTCTCAA
GATTTTGCAAATTCTGTTTTGTATGGCGGAAAGGAGCTTGTATTCCCAACGAAAAGAACA
GAGAACCTGATGAGGAAAACGAGCTGCATGAGAATCAGTCAAAGCGCTGTGAGGTGTTTG
ACCGCGATCCTCGAATACTTTTGTGGGCAGATTATGGAGGCCTCCTTCTCTCAAGCGAAA
AAGAACAAGAAAAAGAGGATTCGACCTCTCGACGTCGAGGGAGCGATAAGCAACGATAGA
GAACTTCGGACGATGTTTGGAAAGGGTGTGTTCTCTGGAAGATAAAATATTTGCGAATAT
TTTATTAGTTGACCTTTTCCTTGCCCTTGTCCTTTCTCTGTTCCTTGGCTAGCTTCCAAA
CACCGAGAGAGTCTTCGTGAATGCACCTTCTACTCCACTCGTTTTCATCGGCTCCGTGAA
GCATAAAAGTTCCGAGAGAGTGGGATACGACTCTATAGACTCGACCTTGTTCGTCCTCAA
TGTTTTGGCCCACCCAAGAAGGATCTATCTTTCGAGTCTCTTCTTCAACGAGAGACCACC
CCGTAGAGTCGTCTGGAACATACTTGGTTTCCCTCTCGATAGTGAAACCTTCCGAGTTGT
GGTCGATGCGGGTAATCCTCCAGGCACCGACATCCGAGTGTTTCGACAGAACGCGGAAGA
GATTCCCCTTTTCGTCCTTTGCAATCCTTCCAATCCACGAAGGCCTTAGCTTCCCCCCGA
AAAGAAACCAGTCTGTTGAATGTTCCGGGACAAGCTTGGCGAGACCTTGTTCGTTCTGAA
GCACATACACGCCGTTTTTACAGGAGAGGATCTTGCAGATTTCCCCCGTTCCCCTATTCT
TTACCGTCCTTCCGATCCAGAACGGGCTGATTCTTTGGTGACCCTGGAGCGGCTTGTATT
GGAGCCTTGGGAAGAAAATCTCACTGCCTGTGAGAGGTCGCCACAAAGAGTCGATGCCGA
AAGTCAGTCTTCTGTCGTCAACGCTCACCCACCGAACTGGATCAAAGAGGAATTTCTGTT
TCTCGACGTGGATATGTTCGTCGCTGATGTACATCAAGCGATAAACGTCTCCCTTCTCGT
TTCGAATGAGTCTGCCAAGCCACTCCGTTTGAGGTGTCTGGAACGGCGTGACTTCTTCTT
CTGATGAAGAGGTGTCCGACATTTCTTCTTCGGTTGGGAAAGAACCCCAAAGAGCAGCGC
GGGGAGATTTTTCCTTTTGTTTGTTCTCTGTGCTGTGATCTTCTTCCCTCTGAAACGCTT
CTTCAGCGATAAAGAGTTCGCAAGTCAAAGGATCGAGAACAGAGACGAGCTCCTCTATCT
CCTTCTCGAGAAAGAGACGGTCTTTCTTCTTCTCTGCGAGATCGAGACGAAGTCGAAGAT
CGTCGAGTTGCTCGTTGAGAGTGTGGACGTGCTTGCGAAGCGCTTCAAACTTTTCTTGAG
TGAGAGGTTCCATTTCGAAAAACAGAGGAGAAAGCAGAGAAAAATGTTCGATATTTTTTT
GGATGGGGATGTTGTGAGAATAAAATAATTCTAATTATTTTACAATGGCTTGGGTTTTCT
GTGTCTCCAAACGGTCACCAAACTCCCATGCATCCTTACTCTTTTCCTTTCAAATACTCT
GCTCGCACTTCTACCGAAAGCGTTTCTTGTAGGAATACAAGTATTCTTATTCACCTTCAT
CCAAGAAACATAATCCTCGTAAATTTTCGTTGCTGCGATCCATCCCTTTCCATATTTTTC
ATATTCGTCTGCGCAGAATTCATCCAAAAACACATCGACGGAATTTTTCGAAATCACAGG
AGTTTCTTTTGACGCAACAAATTCCACAGGCGTCCATTTGTTCTTGTGGACCTTAAAAAC
CAGAGCAAGATTCCCATCGACTACCAATCTCTTCTTTTGAAAGATCCCGGATAACTCCTT
CTCAAACAAAGGACTGTTCGGGATAGGCACGTGTCTCTCTTTTTCGCACCACAAAGAGAA
TTTTTCATAGATATCGGAACTCGGTATCCATCCCTTTTCGTCTTGTCTACATTCATTAGC
CGAAAAGACACCGAGAAATCTGGATATGATTTCTTTGGAGGTCGCTGTTTTTTGCTCAGG
TTCTTTGGGGGCCGATAATGGAACTTCAGCAGGACCGGCTCCGGTAACTTGAGCGTTGGT
TTCAACAACAAGTTTTCCCATACAATATGTTCCTTCGCAGCTAAAAAGAATAGACACTTT
GGAGACAAGAAAAGTGAGCACGGCTTCCTTCTCGGAGCAAAGGAAATATTCTTCTCCTCT
CGCCCTTTCGAATTTCTCGGAAAACGCCTTAATCATCTCTCGCTCTGCGGCGTTGATGTC
TTGGAATTCAAAAATCTCGAGGACTCTGATATCCTTCCCATAAGAATTTTTTCTTTTCTC
CCAATTCGAGGATTTTCCAACCTTGAAAATGTTCTCTTTCCAGAATTTGTCATCCCTCAC
GAGATATATCACACCACTCATCTCTTTTAAAACTTGGATTCTTTAAAATAGGTTATAAAA
CCGTTTTTATAACTGAGACGAAATTATTTTGTGAATTGTAAGAGATATAAAAGACGATGT
CATCTTCGACACCAATGACAGGCAAGGAGAGAGCGAAGAAGTTCCGAGAAAATAACAGGG
AACGCTCTAGAGAGCTCGCAAGGGAATGGTACTACAGAAACAGAGAAAAGGCTGTAGCCG
CCAACACCGAAAGAAGAGAAAGAGCGCGCGAAGAACAAAAAAGAAAAGACAGAGAACTCG
AGGAAGCAAAGAAAGAACTCGAAATGCTTCGGAACGTTGTACAGACGCACGGAATCCAAG
TATAATTTGCCGTTCTCTGGCAAAACAATCCGATATCCGGAATCAAATTCCCCCATATTT
TTCTTTCCAAAAACAAAGAAAAATGTCTCGTCTCAACAAGTTTGAAAAAATCGCAACACC
CATTGCCGTCGTTTGGGGAGTTGGAACTTTCCCTGCCGGTTTTATTATCGGATGGTCGGA
AGGAGGAAAACAGAAAAACAGAAACGTCCCAATTCACACTGTGCTCCCGAAGCTGCTATG
GAGAACTCTCTGTTTGCCGTACTATCTTCCCAAGTGTTTTTAAAGAAATCGTAAAAAGAT
AAACCTTTCCTTATCTTTTTCTGTCGAAAGATGGAGTATTCGAAGAAAGTGTGTTTGTGC
GCCAAGACTCACAAGGGGAAGTGGTACTTCTCGGTTCATGACTCTGAGGAGCAGACAGAG
ACAGTTGTCTGTTCTATCAAGTTCCCCGTGTACGTTCCGATCTCTGGCATTCTCACCCCG
GAAAGCAAGCACTTTGGGAGGCTTGATGAGGCGATACAAGACTTTGTCGCCTCTGCTTCG
AGGGTGGCGCACGAGTCCGTTCTGGAGAGTGTCTCGGAACTGGATACCTGTATCGAAGCA
CTCGACAACGCGATCAGCAGACTGGTAGAGTGTAACGAGAGCGAGCTGTCGAGGAAGGTT
GCGGTCGTACTCGAAGAGAAGATTTGCGAGAAGGAAACGCTCTCTGAGCTCGGAGACCGC
TGTTTCAAGAGCTGTCGGAAGGTGGATGAAGAGGAGCCCGGTCTTGTCGGACTCTTGAGC
CTTGTCTGTTACGATGAAGAGGAGGAAGATCCCGCAGATATTTAGAATATGTTTACATTC
TAACAAAGATGCAGTCCTTCTTCCGCAAAAGAGAGGTTCTTTCGTATTCTGTGGTTGATG
GAAGCCTTCCAAACCCAAAAGATTTTGTGAGAGAAATTCCTCCCATCAAAGAAGAGCTCT
TCTCGAAACAGTATATTCTCCCTGACGGTTCAAGGCACGGAACACAGACGATATTTTTTA
ACGGACAGAGAGGGGATAAACCTGTCCTCGAAATAGATCACGAATTTGGAAGAGCGCACG
GCCCTGTCTCTTTTTCTAGTTCAAAAGAAGGCAACTTTAGCGGGCAATACAGAGATGGAC
TCCCTCACGGTGTTTTCAACTTTGGAAAAGTTTTTATCGTGTTCGACTCTGGCCTCCCTG
TTCTTGTGAAAACAGGGCAAAAGGTAGAAAGACTCGAATGGGACCCGAGGACCAGGTCTT
TGCTATTCAGAGGTACAAAATATTTCAATGTCAGAGCCACGGGTCAGACGTGTTTTGCAA
ACGACTATTTCGGAGCAGAGAGCGTCTCTTTTGCGGAATACCCAAACGGTCTGCGCTTTT
TTATGAGATGGTGCCCACATATTGTCGCCGAAACAACAGAGAAAGGAAGGATAAATAGCG
TACATCTCGCCATGCCAATATTTTTCTGAGATAAAATATTGTTCACACCTTCTCCTTGCC
TTTTCCTTCCGGTTCGAGAAGCTCCCATCCAGTCGACTCTTTCGAGACGATATAAAATTC
TCCTTCGACCAACTTCCCATTGCCCTCATCTACCATCTCGACAAGCCTCCAAGACGCCTC
TCCACGAATTTCTCGAAGGAGCTTATAGACTTTGCCGTTCTTGCGGACGAGTTTACCCAG
CCAATAAGGAGAAAGACTTCCTTCGTACCGGAAGCCTTCCGCTATCTCTGTGCCAGCAGG
GGCCAAGAACTCGACGACCTTCCACTCCTTCTTTTTGAAGCAGAGAGTTTTCCCGTCTGC
AGAAGTCCATCTCAGAGGGTTCGTTAGCATCGTCTGCCGTTCGAGATAGTCTGCGATCTC
TCCGCAAAACACAACTTTGTAGACAGTCCCTTCTTCATCCATCACAAAACTTCCGACCTT
CGCTTCGTCGAGAACAACTTCCTCTTCTTGAACGAAGACGCGGGGCTTTTGCTGGGAATG
GGATTTATCCTCTACAAAAGAGTTCTCCTCCATCGTCAAGAGGTCGCATGTCAAAGGATC
GAGAACGGAAACGAGCCGTACAATCTCTTCTTCGAGAAATTTCCTCCTTTCTTTCTTCTC
GCAAATATCGTACTCGAGTCTCAAATCGTCGAGTTGGTCATTCAGAGTGAGAATGTGCTT
GCGGAGCGCTTCAAGTTTTTCGAGACTGCTGGGTTCCATCTGTGAAAATATTTTGTAATA
TTTTTCTTTATCTTCTTCAATGTTTTCCTCTCACAAGAAACCAACCTCCGCTTTTCGATG
AGACGGTTGTTTGTACGTTTTTGTGTATAAAGTTGCCGTTTTCCACCACAACTTGAACGA
GATAATTCCCATCCTTGTCCTTCCCCAAAAGATTGCATAGTCTCCCATCTTCGTTTCGAA
TGGACATTCCTACCCATTCTGGACAAATAGGATTTTTCTGGTCAAGACCTTTTTGAATCT
CTTGCGGCGTTAATTCTCTCCACTCGAAAACCTTTCGAAGCTTGAACATTTCACCTGTTT
TTGTCCATTCAGAAAGAAACTCCACTCTTTCGAGAGAAAGGTACTTTTCGTCTTCCGAAT
GGACGAGATAGACCCTTTCGCCTCCTCTAGTGACAAGCCTCGGAGATTCAGAAGCTATTT
TCTCGAGTTCCTCCAGCTCTGGACGACAGAATTCGAGCTCTTTCCGAAAATCCTCTCTCC
TCTCTCTCGACTCGCAAGTATCAAGTTCCATCTCGAGAAAAGAGATGTGCTCGCGAAGAA
TGGAGATGTGTTCCCGAATCCTGTCCATTTTTCTGTAAAATATTTTCTCAAAAATATTTA
GAGTTCTTCCTTTTTCTGCAAAAATGCCTCTCTGGTTTGGAAAGTCTTTGTTTTGAGAGG
TGCCGCGAAAAAGAGGGTGTTTCTTTTGCTGGGGAGAAATGACCAAGAGCGCGACTATGT
CGAATCTGACCTCTCGTTCGGTTCTATTTCGGCTTCGTCCAAACAGGAAGTCTTGACCAT
TTTATAAATAAACTCCATGACGAAGTGACGCTGGGAGTTTGTACATCTCTTTGCTTTGAT
GTTTCAGGGGGACCAGAAAAGAGGCGATGAAATAGTTTGGAAAAGACGATAATTTATGGT
TCGGATAAATTATGTGGACATTTTCTACAATATTTTCCTGTCTTGGGGTTCCCTTTGCAA
AGCAGCGAGGATCGCTCTCTTAATAAATCGTTCACTTCCCCCACAAAGTTCGAGAATTTT
CTCTTCAAACGATTCCCGTCCTCCATCCCAAAGATTCCTCTTGTCTTTTTTGTTCGCCAT
CAGAATCTGAAGCAAAAGGTCGCCCAACATCCACACTTGGAGTTTGGAAGCCTCTTCTCT
TGTGTAGAGCTTTAGTTTGTTGCCCTCGTATTCTATGGGAATAAAAGGGCTGCAAACGTC
GAAGCGTTTCTTCTCGGTCTCGTTCCGGTATTGGACTATTATCCCAAAGTCGATAAGTTT
GACATCGTCTGTCTTTTTGTTCCAGAGGATGTTGTGAGGCCCGATATCTTGGTGATATAC
ACCTTCCTCTTCCATCGCCTGGAAACAACGACACAGAACCTTTGCGACCTTGTCGATATC
CAAGACGTTCTCCATCTCAAAATGCCTGCTTTCGAACCACTCCATCGCGAAACAGAGCCT
TCCATCTTTCATCTCTGAAAAAAGAGGTCTCACAAAGCCTTCATTGTATCTTTTCCAGAG
TACGAGCTGCACTTCGTACTCGGCAAGTTGAGAGGGTTCGAATGCCTCGTGAGGTCTCTT
GTAGACGAAATACTCACCTCCACGCTTGAGAAGGGATACAGTTCCTCCGGAGCCGACCTC
GAACTTTTTGACAAAAGACATCAACAAAAAGTAAAGGTTTCGCTCCCAAAGTTTCGATAC
ACCCAAAAATATTTTATGACTAAATATTTTCCACGCAGAAGCATTCTTTTTCTCTGCTTT
AGAAATCCTTCTTGTACCTTCGCTCAAAGTTGTCGAGCTCTTCTTCCCACATTCTCTTTG
TTGTCTTTTCGGAAAGGGTCACGTGCTTCTCTCGCAGTTTCTCGAGAGTCGCGATAACGT
CCGAGAGCCTTCCTTTTGTGAGAGTTCGAATGGGCATAGTCACAAGGTAGTCGAAACTGT
TCTGCCATTTGTCATAGCCCATATCTTCCATCTTTTGGAGAAGAAGGGATTCTTCTTCCT
TCATGTTCAAAACACCAGAGAGCACATCCTCCAAAAACCTTTGTTTGTTCGACTGCTTCA
CAATCTCTTCGGCCAAGTCTTTCAGAAGCTTCTCCTTCCTTCTTCCGTAGAGGTCAAGAC
GGGCAGCACAATACTTTTCGAGTATTTCAGACACCGTCGAGAACTTTACAGGTTTGTCGT
CGAAAGCGGTCAAGTTCTTGAGAGAGAATGCCTTGGAAAGCTTGAGGTTGGTAACCGTCG
GAATAAAGTCCTTTGTCGTTGTGATGACGAACGCGGCATCTTTGTTTGTGTACTTGTCTT
CGAACGACTTGATGTGCTTGTTCTTTTCGAGGTTCTCGAGATGCATTTTGCAATCGTAGG
TCCAAAGGCCCACTGGAGTCTCTGAGATCTTCCACTTGTTCTTGTTGAGCTTCTCGAGGA
TTCCGAAAGTTCTCCCTTTTCCGTCTTCGAGCTTTACCTCTCCTTTGAACCCCCTCCACC
AAGGAACGAGTTCGGGAGTCTCCTCAGAGTTGAGCCAGCAACGGATCCACTTGCAGATAT
CCAAGGGATTGTGAGGAGGAATCTCTGTGCTGTGACCCGTTCCGATGCCGCACGCTCCGT
TCACGAGAATCATTGGCAGGATCGGAAGGTAGTGAACCGGTTCGTTCAACTCGTTGTCTT
CCAGAACCCTTTCGTAGAGATCGTCGTCTTCCGGAGGAAAAAGGATGCGAGCGAGAGGAA
CGACGTAAGTCGAAAGGTATCGAGCGGCGGAGTGGTCCTTTCCTCCTCTCAGTCTTGTGC
CGTAAGAGCCGTCCGGATACAAAAGTGGAATGTTGTTCCCGGAACCAACAAAGTTTTGAG
CCATTCCGATAATCGTCCCAGAGAGGGAAACCTCGCCGTGGTGGTACCCTGCGATGCTTG
CGACCTTGCCCGCAAGCCTTTCGACCTTTTCTGTTTTCGATGGACCGATGATATTCGAAG
AAAGACAGGCGTACAAAACCTTTCTCTGAGATGGTTTGAGCCCGTCATAAACAGAGGGGA
TCGACCTCCTGTTGTTCTCTCGATGGTACGACGAGAGCTTCTCATCGATGAATGTCGAAA
GAGGCATATCTCCTTCGTATTGAGAGCAGATTTTGGGGTCCTCAGACAACCATTTCTTCC
TTTCATCAGACTTGTTCTTCGCAAAGGCAAGTTCAAAGAACGGATCTTCTGTTCCGTCAG
AGGTGTACCTCAAAAGCTTTTGTTGGGCCAGATACTTCATTCCGTCTTCCGGCTTGGAAG
AACCGAGACCTTTCAGATACTTGACGGTCAGGTTTTTGTGTCCCGGATTTTTCTGTACCC
ACTCTTCAAACTGACCGACAGTGTAGAACCACAGTTCCTGCTTCTTTGTCGGAAAAGCCT
TGAGGATCGGTGTTTGTAGAGAGACAACGAAACCGTTCTTGAGAAGCTCCGGGAAGAATT
TGTGGAAGAACGCAAGCACAAGTCCTTCGATGTGCTTTCCGTCCTCGTCTGCGTCGCACA
TCAAAAGAACCTTTCCGTACCTCAGAGTTTTACTCGAATCTTTCGAAAGACCGAGAACCA
TCTTGAGCATCGCAAGCTCTTCGTTCTTTCCGATGGCTTTTGAGGTTGCGTTCGTGGTGT
TTAGGACCTTTCCCTTGAGGGCAAAGGCTCCGTAGCGTTCTCTGTCTTGCAAAGAGGTGA
AGCCGGAAACTGCGAGAGTTTTCGCAGAGTCTCCTTCTGTCAAAATTAGGATACATTCCG
AGCTTCTCTCTGTTCCGGCAAGTTGCGCATCGTCCACCTTTTTCAGGTTGAGCTCAAGCT
TCTTTGTCCTTTTTGTCTTTTTCGGATCGAGACGACTTGAAAGTTCTGGGACAAAAGACC
ATTTCAAAAGTTTCTTGACCTGTTCTTCTTTGAGTTTACAAGTCTTTGGGATGGGCGATG
CGAGTTCGTGTTTTGTTTGACTCGTGAACTCTGGTTTGTCCAAGTCGCAAACAAGGAAAA
TATGGAAGAAGCACTCAAGTTGCTTCATGCTTGCCTTTGGTTTTCCTTCGGTCTTTTGCT
TCGCGTTGAAAGCCTTGAGAAGTGGCATCAAAACAGCGTTCTTCCACGCGTTCACGTGCA
CTCCAGTAAACACTTCGAGACCATTCACAAAAGAGAGGCTCGTCTCTTGACCAGACTCAA
AGACGACGTTTGAAACGTTCTTTTCGAGAAGCACAAAGGAAGAGTCTACACTTTTCAAGG
TCAAAAGGTTGGGGTTGTCCTTGGAGAAAAGTCTGGCGTAATCCTCAATGTCTTTGAACG
AGAATTTTTCATCGTTAAACTCTACGGTCAAACCCGTGACCAGAGACGCGTCACGCATCG
TCTTTTTGAACCTCGAGACGAGTTCATCCGACCAAGAGGAAAGACCAAAGCGTTCAAAGT
CTGGAAGAAAAGAGACTTCGGTCCATCCTCTCTTTTTTGTACACTTTTCGAGTACAGGTT
CGGAACGCCGCGTCAGGTTGTCGTAGAACTCCTGGGTAAAGACGAGCTTCTTTTCTGGGT
CAAAACAACGGACAACAAAGTGTTTGGAAAAGACAGAGGTCAACTTGGCTCCCAGTCCGT
TCCTTCCAGAAGTTTTTCGCTCTTCAGAGTCGTTGTAGTTGGTCGAAGCCTTCGAATAGC
CAAAGAAGAGCTCTGCAGGGTACAACAGAGAGGTCGTCGTGTTTCCGAGCTCGTCCGTGT
ACGAATATTCCCTCTTCTCGACAGAGATGTGAGCACCGTCGTTCCACACAGTGCAATAAC
CCGTCTCTCTGTCAAGGGTCACCTTGATCGACTTCATCGGAATTCCAGACTTTTGTGAAC
GGAACATGTTGTCGATGCCGTTGCTGACAATCTCATAATAGATTCGTTCCAAACCCTCCG
GAAAGACGAGAGAGCCGAATTTCATCTTTTTGTTCTCTTCCGACCAATACCATCTGTCGT
GAGGAAGGGGTCTGATCGAACCCAGGAACGTCTCTGGGCGATGAAGGGCGAACTGGAAAT
CGTTGAGTCTCTGTCCAGCGTCCATTTTTCTATAGTTTTTGTCTTTGAAAATATTATAAG
CGTAATATTTCGTTTGTAACGCCGCGACTGTGCCTGAAAATACAAAGTCTAACAGAAATA
GTTCTCCATAAAGTTGTAGCAATCCGGAATTAGACCCCTTTCGTATTCGTCCAAAACTTG
ATCGATGTCCTCCTCATCTTCCTTTTCCAGCACGTACTTGGTCCATTCAAACACCGTGTT
TTCGTGCTTGCACTCTTCTTGCCAATTCGAAGGGGCTCCGTGATAATCGTAGCGGAAAAG
AGCCAGGGCCAAGTCTCGAAAACGCGCTGACTCGTTTGTGCAAACACCAAGAACTCTTTG
CTCGGCTTCGCCGTAAGTGCATCCAGCTTCTTTTTCGAGTTCTTCCAGTGTGCCGCACGC
CATCATAAAATAGTCTGGATGTTCCGCCATATCTCGCCTTTGAAAATATTTCATTCAAAA
TATTTTGGTTCAATTCGGCCATCACCACGCAACAATTTCTTCCGAAACTTCCTGTTCGAG
AGCAACCAGCTCTCCCAAAGTTTGGGAGAAGTAAAATTCCGGAATCCTTTCGTATTTCTG
GGAAACCATCACCACAATCTTTTTGATATCGCTCGAATCGTCTGTCCACCATCCATGAAG
GTCGGGGAAAATCTCGTACAATTCCGCCCAAGACATCGAGAATTTATCTTGCACCGTCAA
AGTAAAAAATGGAATTCTTTCTGTCTTCTGGAGATTTTTCCTCTTTTTGTGTTGCTTGCC
CAGAAGTTCTCGAGACGAGGAAAAAAGAGAGCGAATACGCAAAGAAAAGCGACGTTGTGG
ATTTTTACAGGGTGGAGAAGCTCCTATCGGAAGAGAATCTACCGGGGTCTGGCGGTTCTT
TTTCCCAACCCGGAATTTTCTCTCGCTTCAAAGAAACGACGAGCTTCATCCGAGGAACGG
ATATAAAACAAGGACCTTTCCAAAGGGAGACTGTCAATGTCGCGAAACTGTCGCGACATC
CTTACAACAGAGACACGGAAATAAGGGGAAAGACGAGGATTGTGGTGAAAGGGAACCATT
TCCAAGGGCAACTCCACGGTAAAGTAGTAAGGACAGAATTTATACCTTACGCGTCTTGGG
AAAAAGAAGTCCCGTCGACCGAAGAGGTCTCTTTCTATATCGAAGGACATCTTTTGCGTC
GAGAAGCGAAACAAATGCTGATCCGGAGTGGCGTGGGGTATTTCGAAAAACGACACCCTC
TGTTTTCATAGATATTTTTATGGATAAAAATATGCAGGCGTTCTTTGGGCAAAGAGAATG
CGTTAGTTTCTGCCTTGTTGTTCCTGAAATTCTTCGCGTTTCACAAGAAACGACGGAAGA
AAATATTTGTTTTACGAACGCTCAAGGGAAAAATATCATCAAAAAGCAAAAATTTCACCT
CTTTCTGGATGACTCGGGGACTCGTCACGGCCCGTTTTGCAGTGTATTTGAGAAATGGGA
AAATCTTGAAATCCGTGTTCCTTTCGGAGACAAAAAAGTCACTTATTACTGCCGGACAAA
AAAGACAGGAAGATATTTCGACGGAAAGAAACATGGACTTATCGTCGCGGAAGTTTTCGG
ACCCACGGGAATAAAAGAAGGGGATTGTCTGGATGGAGGAGCCAAAATTTTCCAAAACTA
TGATGGAGGGAAACTCGTGAAGACAGAGTGGGGATGGTAAATATTTTGTTCAAAATATTT
TATTCGGTGAGCTTTCCTTGTTCGAAAATCCACGAATTTATGAGCTTGCCCGATGCGTCG
GTCATCGTTCTCGTTCCCTCTTCGACTCCGTCTTTGTAAAAAGAAGTTATTATCGAAGAG
AGACGCATCTCCTTGTTTCTTTTGCTATATAACCAGTTTTTCTGGATAAACTTCCCATCG
AGTTTTCCATTGACATAATTTTTCTCGACTTCCCAACGATAGAGCGTTTTCTTTTCGATG
AGCGATTTGTGGAAAAAGGACCAAACCATGGTTATCACCTCTGTCTCTTCGCAGGAAGAG
AACGGACCGTGCCTAATCTCTGTTCCTTCCAAAACGGAGAAGGTCTTTTTGAGAGTCTTT
GTCACCTTTTCGTGGAACTGAATGCCCTTTGCCGGGCCTGAACGAATAACTTTGGGAAGC
TCGAAAGTCCTCTGCCCATTCTTTTCGACGAGAGTTGTGGTTGACATTCTCTGGATAAAA
AACTTTTCGAAAAGTTTTTTATTTTCATCAATTCAAAAATAAAAATATCTTTGAATTTCT
CCACAAATTACGAAATGGAGCTCTTCTTCTCTCCAAGGGAATTTTGCAGTTTCTCTGTTG
CGGGTTGTTCTGCAAAGACAACGTTCTTTTCTTTCGAAGAACAAGCGGTGCCGGAAAACG
GAGGAGGAAAAGGGTTCCTTCGCATTTCTGGAGAAAAATATTGCGGTGTTTTGCATGGGC
CTCAAATGAGGGCACACTTTTATCCGAGGACAGGCACAAACATTATCTTGCGTGGAAAGT
CAAAAGGAGAAACGTATTTTCTTGGGAAACTCCACGGGCCAACCACATTTTATGACAGGA
AGGGTACGTGGATATCCAAAAGAATTTATTTTTTGGGAGACTTTATCGACAGAAAGAAAA
ACAAGGACAAGTTCAAATATTTCTAATTATTCTATTCACGAATAGAATAAGCCACAAATT
TATACAGGTCTCCTATCTTTGTACTTTATCGTCGCCAAGAGTTTGCCGCTGTATTCGTCC
TACACCTCGATGGTCCCATCCAACAAATCCTCCTTGTGGTGTTCGATGCGAGTGACTTTG
TTTCTGAAAGAAAACTCTACACATCTTCCGTTTTTCCATTGGATTTCGACCCTTTCATCG
CTCCAATATTTCCGAAGTATTTCAAGACCATGTTTTTTTCCGTCAAAGTACATGGTTTCA
CTACCAAAAACTCCTTTGTACTCGTTTCCCTTCAAAAGACCACAGATTTTCCCCTCTCTG
TTCAGATAAAATTCCGAGCCTCCGTTTTTGAACGGCTTCCATCCGAGATACCTCTGAACA
AAAGAGGAGTGGATATAGAATGTTCCTTGAATGTATCCGTCCTTTCCCGAAGAAGCAAAG
TTTTTAATCTCTTCTAGCAACTCGTCGAGTTCTTCGACATCTGTTTTGGAAAGAACAAGA
CAAGCACACGAAACTTTGAGACTCGCCATGTGAATAATATTTTACAAAAAATATTCCGGT
TCTATGAGCATTCTCTAAAAATTGGTATATGAAGTCTCACCCTTTCTCCGTCCTTGTCTG
TTGCGTAAACTCTTGGAAAAGCCTTTCCAGGAAATAAAACAAAAGACTCTTCGTCGTTCC
CTCCAAGAAACATTCCCGCGGAATAGGAATATTCTCTTTTCTCTTCCGTTATTTCGACGT
TTGTATACGCGAGGAGAATTGTGTCGTCGTGTACAAAAGAGACTTTTGTATTATTTTCTT
CCCATAGAATATGGCAGACGAAGCCTTGTCTTTCTACCAAACACGGAAGTCCCCTCAAAA
ATCTGACGATGCTCGTGCGTTTTCCCTCTTCGTCTTCGCAAACAAAAAAGGCAAACCCTA
TCGACGGAACAAGAAAACAAGAATCCGTTCTATGCGGAGTGCTTGTCGCAAGATGACCTC
CGGCGACTTTATTATCGCAGAGAGTTAGTTTTGTGGAAAAAACGTTCTCTCCGCAAACTC
TCTGAGTGTGGACTTTGTTCTCCATTGTTTTTATAAGTTTGTCATTCAACTCTTTTTCTT
TCCCATAATCGCAAGGATAAAAGTTCATTTTCAAAAATATTTTTACAATGTCTTTCCAGT
GTTCAGCAGAAGACAACGGCGACGGGAGCGTCAACCTCATCTTTCGGTACGACGAAAGAA
GGGCGATGTTTTGGATAAACTGTTGCTTTGTGGATAGAGTTGACCTTTGCAAGAACATCC
GTGAGTTGTTGAATGGGGCGAAAGAAGCAAAACATGGAGAATTTGTGGACGTCCATCTCA
AGGACGGAGGGCTCAGTTTCAGCTGCTTTTGCGGTGAGCTCACGATCATGCACGAAGACT
TTGGTTTGAGAACCCAAAAACAATGTCACATGCGCGTTCCTTTCGATGCTTGTGTTGAGG
ATTTGGAAGCTCTCTGCGAAGAGCTCGAAGAGTATTTGGGGCTACCTTCTCCCCCTCGGA
AACGACGGGAGGCGATAGTTGGGGAGACTGTTGAGAAAGAGGTGGATGAGGAGTGTTTTA
GTGTTGAGATTTGAATATTTTTGTCAAACAAAAATATGTGCTCAATCTTTTTCCGCTTTT
ATCGAACGCCCTCGTTTGAGGAGAAACGAAGTATACTCTTTTGCACTTTTTCCAATCCTC
GTTATCCACCCATAAATATGGGGCATGTTTGACCCAGAACGTTATTCTGCCGTCCCAATC
AGTCACAAAGAAAAAACCTGGGAAAATTTGTTCTACGTCGTTGGGGATAATCTTTGCGAG
CGCAAAGCCGAATCTTTCGAAGTATATGAAAGAATTGGGGTGTAGACGAATTTAGAAAAG
ATGTAAGAAATATTTTGTCCAAAATATTTGAATGTTATGTTTCAACCCAAAAATTAGTGG
GACGATTGTTCTTTTAGAAGGACTAACTGTCTCAACTCTTCAAGAGAAAAGCAGGACGCG
AGTTTTTCTCTTTCTCTTTTTTCTTGTGCTTTTTCTTGTATTTCCTCTCTATTCGCTCTC
CTTTTCTCTGCGCTCTTTTCTAAAATTTTGTCTTTGTTGCGTTGGTACCAGTCTTTCTTC
CTCTGTCGAACTATTTCTGGGTTTCTCTCTGTGTATTCCCTTTGTCTGTCGGCGTTCGTC
TTTTTGGGAACCCCTTCCATATTCATTGTTTACTTGATACTTTTCTGTATTTCGCGATTA
TATTATTCAAAATTTTTTGAATAATATCTAAATAAAAAGAGTCGGCTATGTAATGCACCC
CGTCAAAGGTCATCAAACACAGCCGACTAACGTTTCAACTTTTTCTAGTTATCCCAAAAA
ATATATCCTTTCTTTCGACAATGAGCCAGAGACAAAAAAATTTCGAGATGGAGCTTCAGA
ATGCCCAATGTGCAACTTTCGAGAGAAACTTGGCTTTTCTCTGGAACAACATTGGAAATC
TGAAGAGCATCGCGAAAGATGGGAAAAACTTGTAACGAAATCCCAACAAGACCATGATGC
TTCCGTTCTCTGGCTCATTTCGAGGGGTGGAGATGATGATGTTCTCCGGAAGAAGAAGGA
GATTTTGAGATATTGCGGGCTAATCCCTCCTTATCTTCGCGTGGAATGGCATCGAGAGAT
GGATGTTCTATTTTTCTATGAGCTCCCAAGGACCTTTCAAGAGAGCAGAAAGAACAGAAT
TTCCGCTGGAGAGAGATATCTCGAAGGCAAGGGAGCGCAGTGGTTCGCCCTCCGCTACGG
CGTGAGAAAAGGGTACGATATGTGCTTTGTCACAACTCACGAGAAAACGATGATGCCAAT
GTACGCACCCTTCGAGAGCATTCAAAAATTCGAGGAGTTTTATGAGACCGTTCCAAGGAG
AAAGAGATGGTTTCGAGAGATGATGCTGGAGGGCAAACCTCTCAAGGAAATCTACGACCT
GGAAACTTTGGAGTTCTCAAAGGGACAAGTCTCTGAAAAAAGGGTATACAAGCTGTTTTG
CAAGGCGAGAAGAGAGTTTGGAACAGAAGAAACGCTCAAAATTATTCCCCTCAAAAGTTC
AGGAGAGAAAGAAGGAAAATACAAGCTCAGTCTCAGAATTTTTGTGAATAGAATACACAA
AGACGTTGGAGCGCTGAAGGGGTTCGTCGATGTATTCCGCTCTTGGTTGGAAGAGAGACC
GGAATACGACCTCGTTCTCAAAATGTTGGATTTCAGCATCTACACAAAGAACAGACAGAT
AAGAATTCTTGGCTCGACGAAATACGGAGAGACAAGATACTTTGAACTCTTTGAAGGATG
GGAGGACGAGATTTCTTTCAAAGACGTCTTTTGTAGCTGCTATTCGTCGAAATGGGTGGA
TATCGGTCCAAAACTCCCCACTCTCCGAAGACAACCAAAAAAGGCAGAAAGAACATTCGT
TGTGGGAGGCAATGTGGACCCTCTCCGTTTCTTGCTGTCAGGTCTCTCAAGGGAGAGAAG
GGAAGATTACAACAAGTGGCGAGACGTTGCCTTTTTTATCTTTGGTATCACAAAAGATGA
AGATGTCGGCACGGAGCTTTTGAGAGAATTCTCGATGGAAGTTGAGGGATATGATGAAGC
AGAATTCGACAAGTGGATAGCGGGAAACGCCACCTTGGCTATTTCTTACGAACATCCCGT
TTCTCTGAGGGCTATGAGGAATAATTTTAGGACAGACAACCAAGAGAACCCGAGTCTCTT
GCAAAAGCTCGATGAAGAGCTCGAAAAGATTGGTTGGGTCAAGCCAGAATTCAAAACTCT
CGAAAGGGAGATGTTCTTGCCAACAGCGGACGAAACGATAACCTCGAAAGAGTTTGTTTA
TGGTCAAATCCCAGAAGGAAAAGACGCACTCGCCATTCAGTCGAATCTCGGCACAGGAAA
GACCAAGTTCGTCTCAAAGTTTCTGAAGGAGAACACAGGTACACAGGTCATTCTTTCATA
CAGAAAGTCCCTCAATAGAGAGTTGATGATGAAAAATTCTGGGTTTTCACTCTATTCAGA
TTTTAAAGACTATAAAATTCGTGGATGTAAAAAACTGGTGTGCTCCATCGACTCTATCGC
GAGAATGTCCGGTCACTACTCGGTCGTTGTGATTGACGAGTTTTCTGAAACTATAAACCA
GATGATGTCCGTATGTCGCGAACCTATGGAATGTTTTGAAATTCTGAGGGAACTTGTTCA
GAACGCGGACATTGTCATTGTTTTGGATGCGTTCCTGACAGAGTCTTCTGTGCAACTTTT
GAGAGACTTTGGAAGGAAAGTACATGTGGTCGTAAATGACCACAAAGCTCATGTAGAAAA
AACATGCACAATCCTTCCCAGAATGGAGGAGCTTTGTTTAGCGGCTCAGAGGGCATTGAA
AGATGGAGAAAACATTGTTCTGGCGATGACGAGCGAAAAGAAACTTCATATCCTCTGTGA
TATGCTCGAAGAAGAACAAGGGATGGAGGGAAAGATTCTTAGGTACACAGCAGACAAGAT
GAACGGAGAATCCGCTGACACGAGCGTTTGGAAAAACTATCGGGTCGTCGCGTACACAAG
CTGTATCACTGCCGGAGTGAGCTTCGAAGAGCCACATTTTGACAGAGTTTTCTTCTACTT
CACGAGTCTTTCTTGCAACGTCGTGGACAGCGTCCAAATGCTCTTCCGTGTTCGGAACAT
CTCTTCTCAAAACTTTGTCGGTGTTATCAACTCGAGAAGCGCAAATGTCCCGTGTTCTCT
TGAGTCTCTCATGAGGCACATCGAGATGGACCTCTGCTCTGGGAAAAGGTGCCTGAAAAT
ACAAAACAAGAAAAAGGAAGAGAAAGTCGTTATCCCTCGCGGCGTTCGTCTTCGAATGTT
GACCGATGAACTTGAAAAGAACGAATTCACGTCTCAATACCTTCAAAATACCCTCAGAAA
CAATCTCTCCAAGAGATGGTTCAGTGAACAGTTCTTTGAATATCTGAAACATCAAGGGAT
ATCCCTGGAAGAAGAAAGCATTTTCTGTGAGCAAAGGGAGCTCGAAATTATTTCAAGAGA
AATGAAGGAATGCGCGACCGTCAACGACGAGGTGGAATGCCACAACATCCTCGTCTCTGA
AATTATCACGGAAGACAAGCACAAAGAGATAAATTCTAGAGGCTACGCAAATATTCGAGA
AAAGCGCTCTTGCCAAAGGTATTCTCTGTGCAAAACCTTCCGTGTCCCGCCAGAGAAACT
CTGCTTTGACTTTATCTGGAATTATCGCAAATTCTCCCAGCAGTTCAAAAACAGATGCTT
GGTGTCTGGAGAAAGGAACGACGTGAGAGAAAGACTTCGGAATATCATTCGAGAAGGAGT
TCGTGAGGGAAGATATTTATCTTTGGGTGAAAGGGTTCTTCGCTCAGAGAAGAAAAATAT
AGAGAAAGTCTATCTCGCTTGGGAGTTGCTCGACGGCCTCGGATTCTCTGATTTTGATCT
CGAAAAAAAGGCGAGACATAGAGACTTTATGTTCTCCGTTGAGAAAGAGATTGGAAGGGT
GAAAGAACAAGAGAGGTTGTATACACACTTTTTCGGATGTCTGACGAAATCTCCTGTAGT
TTGGATAAACAGAGTTCTGAGAGAGATGTTTGGGGTTTCTTTTGGGAAAACGAGCAGAAA
CAGCGGATGTCTATGGTTTTTGACGTCCGGTTTCGAAACGAGAAACGGAGAAGATAAATT
TACAGAAGACGGGATGTTCATTCCACAACCAGAGTGGATAGACAGATACATCCCCGTTTC
GTCTTTCGACGAAGAAGAGAATTTAGGTATCTGAGAAGAAATATTTTATCAGCAAAATAT
TTTGTGTTGTCTTTTTTTTTGAAGAGAGGAAAAATACGCTTTTTACAAAATTATATATAG
GTAGAGTCCAATCTGCCCCGTTTTTTTCTCCCATAACTTATGGTTCAAAAAATGTATATT
TAAATATACCTCTTAAAATAACCAGAAACGGAGAAAACGAACCCGTTCGGAAAAAGAAAA
ACACGTCGCACCAAACTTTATTACAAGAGAGAAGAAAAATACTCAAGAGCGTCTGGGATA
TCGCGATATTCCTCTGAATCGTACACCAACAAAAGCTCTTTTGGTTCCTTTCCTCGGACA
CAGAAAAATACGCTCCGATGCTGCATCCCGCTACAACGAGAACTGTTTTCATCATAGTCG
GTTAAAAAACTAATGTACCTGTCCTCTCCAAAGTAGAACCGATGTTTGACTTGCGAACAT
TCGTACACTGTCCTATGCTGGAAAGGTCTTCCCATAAGAGATTCGGCCTTTTGGAAGAAT
TTCCTCTGAGCTGGCCAAAGACTATCGAGATGTTGTTGTTCTGTCATCTTGTTTTTTAAA
AGTGCAGGGCTTTATCTCTTTTGGCGGGAAGCCTTTCACCAAAGTTGTCTTGAGATATTC
CGGTGGCAACCCAATATTCTCAAGGAGGCTGGCCCGGATTTCCCAATGTCTCTCTAATTC
TCCCTCTTTCTTCTCCCATTCCAAAGAGACGACAGCGCTCTTCCTTGTTTCCTGTTCGAA
TTTGAGCCTGTGAAAGCTCCCGACATAGTGTTTTCTCAAGTCTCCCTTTGAAGAACCAGA
AAAACCACAGAGAGGGCAGGATGTTTGGTCTTCACCAAAAGTTTTCGGATAAAAACGGGT
ATAACTAGAAAAAGTTGGAACGTTAGTTGTCGGCGTTTGTTGAACTTTGGAGGAGCTCAT
TACCCGACAATTCTTTTTCCTTAACTGAGTGATAAAATTCTTTATCACGTTCAAATCGTA
TAGCTTCTTCTATTGTAAGAATAGAAGATATACAGGATGGCGACAGTCTCCACCAAAACA
CCGAAAACATGCAAAGAACGTTCTAAAAAGTACAGAGAAGCGAACAGAGAAAAAACGAGG
GAAACTGCGAAAGCGTGGTATCACAGAAATAAACAGAAAGTCCTCGAAAAGAAGGCAGAA
CAAAAGAAAAAGGCAGAGCAAGATGCGCTGTTAGTTCTTCAACAACAAGAAGAACTCGAA
CGCCTCCGTTCTCTCCTCGAAGAGGCGAACAAACATATCTTTTCCAAATAAAATATTTTT
ATACGATAAAATATTTAAAATCCCCCATGTTTCTTGGGCCTCGTTACACGCCTCCTCCCC
ATAAGTCTCGCGGCGTCAAAGTTCCTCTGGAACGCTTTATTTCTGTGTTTGATATCCCTC
TTTCGCATATCGAGAGGCTTCGAACTCACAACGATTCCGCTCGTTCTATTTTTTCTCGCA
GAGCGTCCGATACAACAGGGCTTACAATCGCACGGTTCGCACCTGTCCCACCTCGGCAAA
TTCCAATCTGTCGCAGATGCATGAAAAAGGTCAAGAGCCTCTGCGACGATGTGATAGAGC
CTTCTCGTCTCTGGGTCCCTGCATTCCTTCCGAAATTCACCTCCAAACTCTTTTATTTCA
AAGACTTTTTCCAGAATTTCAAAGAGAGTTTCTTGTGGGTCATTCCTCCAATGTTCCCCA
AGAAATTTCACATCGTCCATCCACGCTCTTTCGGAAAGGATGTTCATAACGCGGAAGTAT
TGGAGTTCTGTTTTTCCTGGGACATCCAAAGACATCTTTTGCATTATAAAATTTTATCGC
TCAATAAAATTTATTCACGTGCCACTCTCCTCTTGTCTATCCACTCTTCCGTCTTTTTTC
CTTGAGGTCCCCCAAAAACGCAGTGTTTGTATTCGACGCCATCTTTGTAAAAACGAGTGA
CCGTCAAAAAAAGTCTCATCTCCCCCGTTCTTCTGTTCAGATTCATGTTCTTCTGGAATA
CTTCTCCGTCGAGTTTCCCGTTTTTGTAGGTTCTCTCAATCTCGAAACGGGAGACTGTCC
TTTTCTCAACCAAAGACTGCTCTTTCCAGGACCAAACAGAAGAGATTATTTCTGTCTCTT
TGGTGACGAATGACGGACCATGACGAACGTTTGTGCCCTCGATCACAGAGTATTTCTCCG
TCTTTGTCTTATTCACCCTTTCCTTGTAGCTTGTACCTTTTGCCGGTCCACAAGAAATGG
TTTTTGGGGTTTCGAACGATGTCTGGTCGTCCGTCTCGATGATTTCTGTCTGCAACATTT
TCACAAAAACTTTGTGAAAATTTCTTGTTGTTTCCTCATTTCTCTGAAAAAGAGACGAGA
AACTTCTCTTGGTCGGGAAAGGTGTACTTGAAAAAAGCCTCTGTGTCTTCCCAAGAATTT
CCTCTCGACTTTATGCCTTGTCTTCCCATAATTTTTTTGCACGCACACCTGCAACTGCAA
TCGTGTCTCTGCCAATCTGTGAGTTTCTTTGAAATGAGGTAAACGCAAGCCCTGTTTTTC
TTCAGCGAGATTTTTGTCAAGTCAGGTCGAGAAACGATAAATTCCATCACCGCCGGTACG
TCGTATTTTCTGAATGGCATTTCGACCTCTGCGAGATGCCGAAACTGTTTGCAGTCGAAA
TATGCGACAACCTTTTCGACTCTTTGTATTTCGACACTATGAGTCTCTGGGATTTCAGAG
ATGAATTCCTCTACATCTTCGCCAGAAACTAGAACTTTCCCCTTCTTCTGTAGTGAGCAG
ATTTCCAGAAGTTCTTCCATTCGAGTTATTACAAGAATCGAGTTCGCGCTTATCTTTGTT
CTCTCTCGAAAGGAGAAAGTGCTTTTGCGTTTCAAAAGAAGGAGAACGTCCACATGTTCT
CTCGACCAAAACGCCTTGATTTTGCTCGGTATCTCCTTTTTTACTCATGACTTCGATGTC
ATCCAGCCACGGAGAACGAAAGAAATTCCTTGTCAGAGAGAAAGGCTTCCATCGGTAAAA
CTTTTGTTCAAAAGTTTTGAAAAATTCTGTCTTGTTCATTGTTTTTGGTCTTCGGTCGTT
AATCTCAAGGTCCAAATATCCCAAGTTCCGCTGTTCTCACAAGGGAGTTCTTCCAAGTCG
TACGCGTTTTTGTGGAACAGCGAAAGCTCTTGAATCGCTTCTTGGTATGTCCTCCAAAGT
TTTCCTGACAACGGCTCGAGCGTCGGACTATAAGAAGAAGGCTCATCCTGAACAACGGCG
AGATAGAAAGTTTCCATTTTTTCTTCTTTCGCAAAGAAGAAAATAACTGCTCTCTGCCAA
GTCTTTAAAAAATATCGTCGATACAAGTCTCAACGCATGTTTCTACATTCACCTTACAGT
CGTGATGTACATAATACTCCCTTCTGACGTACCCGTCATTCCCAAGAACCAAAGAGTTTG
GCCAAGTCGAGAACCAGAGACCGCTCCCTTCTCCTCGGCAGTCCTCTTCGAATGAGAACC
AGATGTTCTCATAACCTTTTCCACACCACGATTCTGTGACGCCGAAATAGAGAGTTTCGT
CTTCCGGTACTTCTTTGAGAACGCGCTCGATAATCTGCGTTTGTCTGTTCTTGAGTTTCT
CGTACTTGTCGCCACAAAGCAAAGTCACCACACCGTTACGGTACGAATATCTCGACATTT
TCAAAATAATTTTGAAAAGGCAAAAAGAATCCATTCTTCGATATGGAAGATTTTCTTCAG
CCGAAAGAGTGGGTTTCTTATTCGGTGAATTCGCCCATGGAATTCTCTGAAATAGAGGAG
AAAAAAGTGGACATTGAGGAAGAGGAGGACGGTTTCGGAGGCAAGATGCAGCTTACAACA
ACCAGAGAGACGAAAATGTCCGTCATAAAAGGAAAAAAGAAAGCTTACGGACCCTATGTC
GTTAATCTGTTTATAGAGCCTTGCAGTGGAAGCGGGATCGGGATACGTTTCGAGATCCGA
GGTTGCAACTTTCACGGAGAAAATTATGGAAAAACTACCCACAAAAAATGGATAAGGCAC
TGTTGGGATGAAAAGGAGATTCTTGTAATGACCGTAAACAAAAGGGCAGACTGATATTTT
ATTGAGCGATAAAATAGTTGTACTTGTCCGGATTCCCGCCGAGTTTCTCCGCTTCCGCAT
CGCTTAGCCACACAAGGACAAGAGGTGCTTGTTCCGAGTCGTGCAATCTTTTGTGGTCTT
TAGAGGCGATGACAATGTCCCTTCCGATAAAACACGCAAAAGTTTGCGCCTCAGAGAGAA
AACAGAGTCCGAACAGTTGACGGAGAAAGCTCTGTTGGCGCTCCCTTGGACAACCTGCGA
AACAACGTTCGTCTCCATTTGAAAAGCCCATTTTTTGTGGGTGCAAGTCTCTGGTTTTTT
GAAATGTCTTCGGTGGGAAGAATAAGCCTTCCAAAAATCTTCGAACTCGCTGTGTTCCGG
AAAAGCAGAGGAGAAAGAAGCGATATCCGAAAGAGGGAGATTTTGGACAACGTGGAACAA
AATTTCTTGCGGGAGTTTCTCCCACAAAGAACCCATGATACGAAATTTTCTGAAAAAACA
TACGAAGCTCAATAATTTTACAAACAAAATTATCACAGAACGTTTTCCGCCGCAAAAAAA
AACATTATATTCTTTTTCCCTCTGTCCCGACTACAGAATGGGGCGCCCAAAAATGCACAC
TTTGGTAGGTTGCGCATGCAGCCATAAAACTTTTGTCTGTAAAACATACATCTCTATCAC
AAACGACATTTTACAGTCAAAAACACACGATCCTTCGATGGAACTTTTCCTTGACAAAAG
AGAACTTGTCTCTTTCGCGCTCACAGAAGATATCTCGATCGAGCCAGAGAGGTTTGTCGA
AACGAAGACCCACTATTCCGATTGGGGTACCAGCTTCAAAAGAACTGTTGTGCAAGTTCT
TCCGGATGGCACGAAGCACGGACAACACTTCAGCACTTCTCTGGGGAACGGAAAAAGGAA
GGACGAGGATCTCGACTACAAGATGGGAAAACTTCACGGAAAATACATCGTGGAGATCTT
TGATGAAACCTCCTGTGAAAAACAAAAGGGAAAGTTCCGCGACGGAATCCCTATCGGCAC
CTTTTCTTTCGAAAGGTGTCAATGGAATGAAACGCCAAAGACTTATTTTCTTGCATTTGT
GGACGGGCTTCCGGTGCAATTCTGGGGAGAAGACAGCGGAGAGATCTCTCTCGTTTGGGG
AAAAGAAGGAACGGTTTCCATCGGCGGTGTCGAGTACACGAATGTCCAGTTCTCGCGCCT
GGAAGATGCGCCGTCGTATGCGGGATGCCCCTTTCTTGACGATAAACGAGTAAATATAAC
CCACGAACTCCAGAAATTTTCTCCGGAAGTCTATGCTCTAGATTCCCAAAAACGCCTTGT
GAAACTCTTTATTCCTGTGTTCCCCAACTAAATATTTTTCGAAAAATATTTAAATCGTGG
TTGTCTGAACCCATTCCGAAATTTGTGAGCACTATGGAGGCATTCCTCAACAAAAGAGAT
CTCGTCTCTTGGTCGCTTAATGAAGAATCTCACAATATCGACCCAAAGAAATATGTCCGC
ACCGGAACGCTCACAGTGTCAAAGAACGAAGAGAAATTTAAAACGACGAGGGAAGATGTT
CTCCCAGACGGAACAAGGCATGGGAAATATAAGTGTACGAAGAAGCACAGAGAGGAGACA
GTAAAAATCACAGCAAGCTTTAGAATGGGAAAACTTGATGGATTTTTCCGTTCGAGCACA
TCCAGGTTCGAGAGTCTGTTCACCGAGTGTCGAGCAAAATTCAGAGACGGAGTTCTCATT
GGAAGAGTGGAATACACCTACAATTTTTTCGAAGATGCGCTGCTGAATATTTCTTTGTTA
TACAGAAAAGGTTTTCCGACTTGTATCGCGAAGGGAGGCGAAAAGTTTCCGTTGACATGG
GAGAAAAACACCCTCATATTCAAAAACAAAAAGTATCGAAACATCTCGTTTGACGGCGAA
GAGAAAACTCCTCATTTTTTCCTTTTTACCGAGGTGGAAATGGGACCTCTCGAGAAGTTT
TGCCGCAAAGTTTACGGAACAAACGACGAAGGAGAAAGAGTTCGAATACGTATTCCCGTT
TTTCACTGAAAGAGTCGAAGAAATAAAACATATTTTATTTCAAAGTGTTATGGAGAAATT
CGTCCGTAAAAGAGAGCTCGTTTCTTGGTCGGTCAGTGAAGAAATTCGAGAGGTAGACCC
AAACAAATTCACCTCTTTGCACAAAGAGGAACTAGACTCTTCTGTGATTAAGGCTTTCGT
GCTTCCCGACGGAAGGTTTCATGGGAAGTACGAAAGAATTTCAAAAGAGGGAAAGCATTT
TCGCGAGGAATATCTCAACTACGAACTGGGAGAACTTCACGGGGATTTTTCCATCAGTTC
CGGGATTCTACACCACATCCACTGTGAAGGAATATTCGAAAGGGGCAAGCCGCAAGGAGA
GCTCTCCTTTTGGGAAAGGGATCTCGAAAACAAACCAGCGAAATCTGTCTTTTTCTACGA
GAAAGGATTACCCATGTCTTTTGCCAGAGAAAGAACAAAAATCTGTTTTACTTGGGATGG
CGATACCCTCAAGTTCAACGGAGAGACATATACATGTGTCGTTATAACGAAAGAACACAT
TCCTTTCGACTACTCTCTCGGCTTCTCGTGTATCACTCTCGAAATTTCTCTGCTTTCGGA
CTTTATTTCGAGAGTGTACGCGACTGACGAAAAGGGGGAAAGAGTTTTGTTGCGTTTGCC
GGTATTTTAATACTTTAAAATACAGAAGACACTGTCTTGTTTCGAGACAATTTCACGGAA
AAGATGGGTTGTGTCGACGAAACGGAATGGCTGATTTAACGAGGCCCATCACGGGACGCG
TTGGAAATGCAGATACAAGAGTTGATATAAAATATAGAGATATTTTATTGTTCTTGCAAC
TTTTCGCGAAGTTCCGCAAGAAACTCGCGGACTTTCTTGACGTTGAAGTGGTTCCATTCC
TGACAAACATCGATCGAGAGCCCCCGAGATACGATCCTCACCCCAGAAGAAACGCAGGCG
TATATAGAGAAATTTTTCGACAGTCGAACTTGCGCTGTTTTATATTCGAGAAAATTCTGG
ATATTTTCTCTCGCAACATCAAAGTCTCCAAATTTTATCTTTCCAGAGAAAGAAACTCCG
TCAAGGTGAAGGTGAAATTTTGTGGATGCTTTACGCTTTATTTTCAACGTCTCCATCGGT
CTGTTTTTCCTTGTCTTCTTGCGGCGAACAAGTCATTTTTACCTTTTCTCCTTCGACGTA
GAAGAGAGTCACAGACTGTCCCGACAAAGATTCGACAACTTGTGGCCCATGCCTCTTTCC
GTTTTGGTAAGAACCTGTCACCTTTGCGCGAAGTTGGTACTCTTCTTTGTCCTTATAAAA
ATACAGTTCTTCTTGACTGGTCAAAACACCATTAATGTAGGTCCCGTAAAATTCCGTCTT
GTTTGTGTACTTTTCTTCTCCGGAGCGCCTCAAAATCCCTCTTTCCACCCTTTTGAAAAA
AGGACCGTGTTTGATATTTGTTCCTTTGTGATAGGAGAAGGTCTCTTTGAAAAAGAGAAT
TATCTCTGTCTTTCAAGGTTTCACTCCTCTTGGCACAGGGCATACGTGGTCAGTTATATC
CCTTGACAAACACGGGAAACGCCTCTACGGAAGAAACAAACACGGGAAACGCCTCTACGG
AAGAAACAAACACGGGAAGTTTTGCCGTATTTTTCTTCCCATTTTTTGTGACGAAATATT
TTGAGCAAAATATTTAAAATCCGAGATATTCCCGATAAGCCGTAGAATGATTTGCCAAAA
CCGTGAGAAGGTTGTTTGTGAATGTGTAGTTTGTCCCGACGTGTTCGTAGAAGAGCGTTT
TATCCAAATCCCAGATCTCTGAAGCGATGGACGGAGGAAGCTCCGGGACAACGTCCTCTG
AATTGGCATATCTCAAAATTTCGAGATGGGAGATCGCCCGCGCCGCACTTGGGGAAAGAC
ACCTTGGGGCTGCGAAACTGCAGGATTTCTTGAGGTGTGAGTCGAGAGAAAAGTCCAAAA
TAGCCAATTGGACCATTCCAGCCCCAAGAGAATAACCCGAAAGATAGAGGTCTCCGGGGT
ATTGTCTCGTCAGTCCCACGAGTTGTTGTTGGACACTCAAATAAGCGTCGTAGAATCCCT
GGTGGACTGCAAGGCCAGAGCTCGGAACGCGAAGTTTCTTTGGTTCGACTTGGTCGTACG
TCACATCTGTGATCCAGTCTATCGCCGTCTCACTCCCTCCGAAAGAGATGATGTTCACGT
TCTTTGAACTGCTGTGGAGGAATATCGCATAAGTTTCGAGTTCTTGCGAAGTGCTGAAAT
TTGGCTTTATTTCTTGGACAATGTCGAAATCTTGCGGCGATGGAATTCTTTGGGTTGTGA
GTTTCGCAGAAGTTGCGTTCCATGCCGTTGCGAACAAGAAGCGAGAAAGATCGGGTTCCG
TTGGGTTATCCCAGTCCACTTCCGGATAGCTCAAGAAAGTTTGGTTTTCCGCTCCGTAAA
GTTTCCCCTTGAGCTGGGGAGTCCTTCTTTCCTCCCTTCCATCAAAGAATGCGAACCAGA
CAACAAAGATCGCAAAGAGGATAATTCCGAGCGCAACAAAAATTCCGAGTCTCATCGTTA
CAGATAGGCGAGGGACAACTATTTGTTTTCTTCAAAACAAATATGGGTAAGATGTCCCAA
AAAAGGGAATGGCTTCCGTTGTTGCACTTTGAAAAAGAAGATGTTTGGCTCTGTCTCTGT
TGTTCTGACGGTGCTTGTCGAGAGCTCATTCGCATCGCAGAGACAAAAATCCCAAGAACT
CAAGAAGATGTTTCGAGCTTTTTCCCTTGGTTGGAAGAGGGAGAGGACAGACAACTTTTT
CTCGAAACGTTCCGTTCTGCCTTTGCTCCAAGAACGGATTATTGGCTCCAAGTTTTCGGA
GACTGCGTGTTCTTTGTCTCTTCAAAGGGTAAAACAAAGAAAGTGTGTGAAATCGTCTTT
TCCAAACCGATGGAGTTCTGCCTCGGGAGGAGGAAGGACACAAAAAAATGGGAGTTCCTT
TGAATCAAAATATTTTGTCGCAGAGACAAAAAAACAGATGGAAACTTTTTTGAGCCCCAG
AGAATACCTGGCTTACCATTTATCCAATGGAGAAGAACCTATCCTCAAAACAGCAAAAGA
AAAAAGTAAAAAATATCTCGAAAACGCTGAGGTCTTAGTCATCACAACGAGAAAATTATC
CCTCTACAGGAACGCGAAACATGGCCCCTTTCAAAACACAGAAAAAGAACACCACACAAA
AACGCGACGTATTTGCTTGAGAAAACTAGAAGGTGCGTACTTTTTCAACGAACTTCTTTG
GTGTGTGGACAAAAGCACTTGGAAATAACAAGAAATATTTTTGAGGCAAAATATTTTATT
TGGAGGGAGCTGTCGAGAAAGATATCACCCTGTCATTTCCCGCTTTTGGAAAACGATGAA
ATTCGAGATGGGCTTCTGTGTCGCCATAGAAATTTCCTTCGTGGCCGATTCGCTGAGTCT
TCCAAGGGAGAAGTTCGCAGCCGCACTCGCAACTGCATCCCTGATAATCGCACTCTGAAA
AAGTATGACCGATGATGCTGAGGCTTGCCATATTTTTCTTGTCTGTGTGTCGTGTGGTGC
AAGCGCCTATCGAAACGCACGTAATTTCTGGGTGGTTTAGCATAAAGTTTGTGATGTGGC
CGATGTTTTCGGACGACACTCTGCACGTTTCCTTTCCGAGCTCGCGGAATATTACGTGAG
AAAGCTGTTTGCAACCAAAATGAACGCAAGTGCCATCTGTTTCAAAGAAAGATGGAGAAT
ATCCGTCTTTTTTGAGCATTTCCAACACGATGTCGAAAGAACACGTTGCGGGGAAAAGGA
ATTTCTCTTGTGGGTGTTTTTCAATGGCTCTTTTGAACCTTTGATAAAGTTCTTCCGTGT
CCATTCTAGAATTTCTAAAGAAAAATATATTTTTCTTTATTTTACAACGGTTTCCTCTTA
TTTCTCCTAAGCACAAACTCCAAAGACCGAACCTGTCTTTGGCACACAGTCTTGCCACCA
AGCGCAGTCTTGGTCTCTCGAACACTGTCCGGGTTGGGCACAATATTGTGCCCCGCTAAT
CCAAAAGATTTTACCGGAGCACTTGCAAGGTTCTTGATATCCACCGATGAACCCTTCATT
GCATTTGCAAGCCTTGAAAGGACTGTAGGGGTTGTTTGGAACGGGCTCTTTGCAATCTGA
TTGGGTGTAATCCTGGGCGTAACAGTCCGTTCTTTCGAGGCATTTACCTTTTTCGACGCA
GTAGGCTCTTCCCTGATGCCATCGAAGACGAGAATCCTCTGAACACTTGCATGTCCCGGA
GAGGGGGTCCCATTCGAACGTGTCTTGGCATACACAAGTTCTTTCCTGGCACTTTGAGAA
GAGACCGCAGCTGTAGTCGAAAAGACACTGCTTCTTTGTACAAGAACCTCCAGTTCCAAC
ATAACCCTCGTTGCACTTGCAAGAGAACGTGGCAGTTTTCAGGCTTTGGAACTCTGCTTC
ACAGTGGGCATTGTTCACAGCACAAGAACTGCAGTTTGGAAGGCATGTGTCCATACAGGT
CATCGAGTTCTTCCCTGTGTGTGGGCAGTGATAAGCCGGATCGATAAAAGAGTTGAAAAG
GTGCAAACTTCGGCATCTGAACGAATCTGAACTGTAAGGATAAGGACAGGGAGAATTCCT
CGAGTCGATGTATTGGACGCAATCCTCCACAGATTCGTACTGTTGGAGTTCACCCGTGCA
CGTCGCCATAATCCCGAGACAGATATCCATAGTGGTTCCTGCCTCTTGTTTCTCAAAAAT
CTCCTCTGCATCCTTTGAGTTGATGACATAGTCTTCCAAAATGGTCAAACTGCAAGGTTT
GAAAAGAATGTACTCTTTGTTCCGCGTTCCGCCGATGATGATGTCGTAATCTCCTTTGGT
GTAGTTGTAGTTGACCTTTACGGTCCCTCCTTGATAAAACTCTGCAAGATCCGGCTCAGG
CCATTTCAAGGAAGCGACGTCCAAATAGTTCTCGAGATACGTTGGGGGAGCTGACCCAGG
AAACAGAGGAAACAAAACCATAAGATACTCGTTCGCGATGAGCGCTGTATCAAAGTCTCC
CACCCCTCGAATCGTGTACTTGAGATTCGGATCGTAGTATCGTGTCGCTTCCAAAGCCAT
CGTGATATTTGGCGCTTGGGTACGGGCGACGTACTCTGCGATCACCTGCGTCCTCTGTTG
TTTCAGAGTCTCGACGGGAACATCGCAAGCAAGAGCGCAAGAGCTGCAAGCGAGACAGAT
AAGAAACCAAGACGTGAGATTCATCTTGCCTCTATTACATTGTTCTGGAAAAATATTTGG
TGAGTGGCAATACAAAATATTTTCAACAAAATATTTTTATGACCACGAGAAAAAGTTTGC
GGCTCCATCGAACGCGTCGTATACAGAAGCCAAAAGAGAGGAAGGGTCGCTTGGAAGATA
TCCTCTCTCGTCGAGAGAAGAGAGACTCGCTTCGTATGCCGCAGAAGCGCTCTCAGAAAC
TCCAGAAAAGAACGAAGAAAAGGAGTCTGCCGCGGCTTCTGCCAAAGAAGAGACGGAACC
TTTCGCTCCTTCAAAGATCGAGTTGGCGAGATCCCCGACTCCCGCCATTTTTCCAAACGC
CGCAGCCACTGTCGACAGATATATCGGGTCGAAAAGCGCAAGGAACAAAAGCCCCGAGTC
TGAAATCTTTTGCCTGTCGAGGGCGTCCTCTGTCAACAGGTTATTATAGTACCAAGACTG
CTGATATCTCTTTGCCCATTCGGAGTACGCCATTCTCAGCGTGGAAATGCCTTCGGCGCC
AAAGAGAGCGTCGTTCAAAACTCCCTTGAAGCCTGCGGATAAAAGGGCGTTGTAAGCCTT
GAACGAAATTTCGTCATTTGTTTCTCCGGGGGCAAAAAGACCTTTGAGGATCTCTGACAA
GTTTTCGTCCTTTGTTTTTGTGAGGGTTTGGAGGATATCGACGGTACGATACTTTGAGTT
TGTGACAGCTTCTTGTCTTGCCTTTTTCTGGATATCTGCTGCCTTGCAAGCGGTAGAACC
GGGGTTCGAAGCACATTGGATCTCGATGAACAAAAGAATCGCTCTTGTGACGTCGTCCGT
TCCGTCGTCCGCTTGAGCCACCCTTGCGTACGAAAGAGGGAGAGTTTGCAAAACGCTCGT
CAAAAAGGAGAGTGGGGCTTTCACCAACAGCCCGACCAACGGATTTGCCGCCGCGACAGA
GCCAGAAATAAGATTCGGAGCCTTGTCCTGAACAAATTTGTAAACTTTTGGAAAAAGCGA
GTCAGAAAAACAGGCATCGTATTTCTGGTCTCTTTCTCCCGTTTGCATCGAGATGGCGAA
ACCTCGGGAACTGTCCCAGTCGTATTCTGACGTATTGTAGCAGACGAGCGCTGCCTTGTC
GAGTTGGAGTTTATCAAAGAGTTGCTCCGTCTCTCGCTTTTCAGCTTCGAAATCCGCCAA
AGCGTCCGACAAAAGCGATGTCTCTGCTTCGTCAAAGGAGACTGACTCGATATTTGTGGA
ATATGTCAAGGATAAAAGAACGTCGAAAATCTGGCCGAATTTCGAGGAAGCGAGTGCGTT
CGAAACAAAAGCAGAGAGTTGAGTTTTTAAAACTTGAGCTTGCTGCGTCGTCAGCTTCGA
AGCGAGAGCCTGTTTTTGCTGGACCTGGAGTTCTGTCTTTGTTGCGAGAGCCTTTTGTTG
TTTGGAAAATACAGAATTTTTCATCTCCTTGGTGGCTTCTCCCAAAATTTGAGAACTCTC
TTTCTTTGTTTGCACTTGGAGTTCTTCCACGGTTTCGAGGCGAATCTCTGGTTTGGAAAA
GGTCGGAATCTGAGAACCGAGGACTCTCTTCGATGTCCGATCGAGTTGTTCGAGGTAGCG
CTCCCATGCCCTATCGAGCTCGGAAAGGAGGGCTTTTTGCTTCTCGAGAATTCGAACTTG
CGCGTCTCGAAGAGAAGACAAAAGTTTTTCATTGTCCAATATTTTTTGAGAAAGTTTTTC
TCGAACGATCCTCGCGTCCTCTTCTGGATTTTGAGAGGGAGAAGAAAGAACGGCGTCTGC
CCTTCCGAGTGACAAAAGCACATCGACATCTTCGAGTTTTCGCTTCATCGTTTCCTGGAT
CTTTTCCGCATCGTTCTTTCGAGCGACAAACTCTCTGTATTGCCTGTTTTGGATGGATTT
CTGGATATCTTCTGCCTTTTTTCGAAGAACGAGAGTGTCCTGTTCAAACATCGTGTCCGT
GTATCCCGCCTTTGCCGCTTTTTCGAGAATTCCTTCTTTTTCAGCGCTGAATTTTAGAGA
AGCGCCAAGAGCCTCGGAGAGGTCTATCTTTTTTCCAGAGACGTCGAAAATGTCGCCAAG
TTCGAGGATGTTTGTGGTCTCTCGTTGTTTGTTCGGCTTTTCGATGGTGATATCAAAGCC
GTCGATGGACAAAAGAGTGAACAGCGCGTTCTTCTTTTCGTCATACACGGTCGCCCCAGG
AGCGAATCTCGAAAGACTCTCTTGGAACTGTGGGAAGAACTTGTCCAAAGAAATCTTTTC
CCAAAATTCGTTCGGCCCTTCTTCGTACAAAGTCTTTGCTGTGTCTTGTGCTGCGGCATA
GAAGAGACCAAACGTCGAAAAGTCGAGCTTCTCAACCAAAGAAGCGACGCCTCTCCTATC
GAAAGCGTTCTGAACAGAAAAAGAGACGGTGTTTGTAGCCACAGAGCCAAACAACCATTC
GGCTACTTGGTAGTATGCGAGGTCCCATTCGAGTTGTTGTCCAAAAATCTTCTCGAGCGC
CTGCTTCAAGAACTTGAACTGGAACTTTTTGGAAAATGCTGGATATTTTTTGAGAAAGTT
GGATATTTTTTGAGGAACCGCGAGCTTTTTTATCCAAAGCCATGCGAACCAAAACGGTAT
CGCTCTCGTTTCGAGAGCGTTCAAGCCGTATTGAGCCACAAGTTCTGGGGTGAACCATTG
TTTTGCGAACGAGAGGACAGAGTCGAGAGTCGAAAGGTTCGCTTTTTGCAGAGCAGAGAA
GAAAAGGGAAAGACCGGAAAGAGAACCGCTCGCCGTGGTTTTGACAAGGCTCGAGATTTT
TTCTAGAGTCATGAATCGGAACATATCGAACCCAACGAATTTTAGGACGTACTGACAACA
CGCAAATACGGCCAAAAGGCCGACCAAACTATACTTGTACCGAAGGGCGAGTTTTGCGGG
AGCTGTCGAAATCTTTGAGAGGGCATCAACAATCTTTGACATTATTTTTGTGTCGTATTT
TTGTTGCTTGAGAGCCCCACGAAAATCCTTCTTTGTTTTGTACGTCTCTGTGAGGGCCTC
GAGTTCCCTGTCGAATTCGAGATTGTTTTTGAGGGTTTGGTACGCCATCTCCTGGACCAG
GTCTCCAGTGTCTTGGTATTTTATCAAAAAGTCTCTCGCCGTTGTTGCGAGGTCGGAAAC
AGCAGAGACAGTTGTTCTCGAGACGACCGCCCCAAAGAGGTCGAGCGTTCCCTGGTTGAC
AGAAAGAGAAGTTTGGAAATTTCCAGTGTAAGAAAGGGCTCCGTTCAAAAGATCCAAAGA
AGCAGATATTCCATTCTTTGTAACATCCGACACCTCTGTCAAAAGAAAGAGTCTTACATC
GTGGCCTTGGATCACCTGGTTCAATCCAGAGACGACCGCGCCTTGAGAAGCCACAGGGAC
AATAAAACTCAGAACTTTGAGTGCAGCGAGTTCGGGAGAGTTTTCAAGCCTTTCCACCCA
AGAATCTGGAAGAAATCTCCCGACAACTTTTAGACAAAATTCTGGATCGGAGACGAACAA
TGCGTAACCAAGGCCTGTGGTTGCTGCAGCAAAGGTCAACAAAATTCCTTTTTTGACGAG
AGCCCTCTTGAGAGCGGACTCTTTCTCTTGTTGTTCCAACCAGAGAAAATATTGCTCGAT
GTAAGCCCGAGAATATACGGGAACGACGCCGGAAATCTGTTGTACTTCCGGAGAGGTAAA
TTCCCAAAGAATCTGTTTTTTTGCTTTCGAAGCACTCGCAGAGTCTTGGCTAAAAAGTGT
CTCGATGGTTTTTATCGTTGCGACTCCTGCGGACAGAGATGAAAGTTTCGTCTCGTTCAG
TACATACTTTGAGCTGATAACCTTTCTTTTCTCTTGGAAGAGAGACTTTCTTGCTTCGAG
ATCCCTTCGCAGAGAAGAAAGAGGGACCTGCTTGAACGCTTTACTCGAGAATTTTGGAGT
CTTCTTGCGTGTGCCTGCAAACTCCATTTACTTGGGTGTTTATAAAAGAAAAGCTCGTTG
GGTTCTTCCCTTTCGGGAGAAGAGGAGATGTTTTCTTTTGAGGTGGAAGAGAAACGCTCT
CTTGAATAGATTGGTACTGTCCCATATTTCTTTTTGACAATATTTTTTTTGAGCTCAAAA
AAAATATCACTGTTCTCTCACAAATTCGTGTTCCAAAACCTGTTCGAGAGTCGGCCTCTT
TTTCGGATCGACTTCAAACAACCAGAAGAAGAAATCTCTCTCGCGCCTCGGCACCTCCAT
CAAAAACCTTTTCGACTCTATCGAGCTGAGAAGTTCTGGAACGTTTCTTCCTGAGAAGGG
GAAGAAAGAGAAGAGCATACAGAAAAAGACGACACCGGCACTCCAAACATCGCAAGCGAA
AAGGTCTCTCCCTTCAGGGTTGTCTCCATAAACCTCGGGAGCGCAATATTCGAAAGAACC
TCTCGCTGCGGGTCTCTGGCCTTTTATGGTCGAAAATCCCCAGTCGATGATTTTGAGTTC
TTTTCTGTGTATCATGACGTTCTCACATTTGATATCACAATGTGAAATGCCAAGATTGTG
GACAAACAAAAGAGCTCCACAGATTTGGCGAAACCACTCTTTCGCCTTGTCTTGTTCGAC
AGGTTTCCTCTGGACAATCTCAAAGATCGAGATGCACCCGAGGTACTCCATCACTGTCCA
CGAATGCTTTCCAAGAGAGATTTTGTCCTCCACTCTGCAAATGTTTGGATGTTCTGGGAT
TTCTGGATCGGAAGTACCATATTTCACAGCGAACCTTTTCCCCTCTTTTTCGTAAAGCCA
AACCTGACTCTCCGAACCCGAACCGACAATGTGCTTCCTCTGATACTGCCCAAGAACTTC
CGGAAAAAAAGTCTTCATGTTTGTTTCTTGACGTGTAATGAGTAAAGTTATTAATCTTGA
GCCTGTCCCAAAGACAGAAGAAGGATTTCCGTTTGCTTTTCAACACCCAATTTATTCGGG
AATGAAATGGTTTTGTTCGAGGGACGAACAGAACAAGATCACGAGTGTGACGCTCCTTCC
GGATATGCAAAAAATGGTGAGCTTTTTGGAGGATCTTGACCAGGCCAGAAAAATCCGAAG
AGAACTCAAAAAAGAGGGTTGGATCGCGATCCAACCAAACTTTTCGATCACTTTGTCCGA
CGAATAAAATATTTTGAATAAAATATTTTATGCTGAGAGCGCATCGTTCATGTTCTTGAT
CATCCTCACAAGCCTCTGAGTGTTGGACATGGCGATCTGTCTCGAAATTTCCTTTCGCGT
GATCTCTGCGAGATCCGAGAAACTGTACTGGGAGAACCTTCCCTGGACCTGATTGTAAAC
CTTGTCCTTTGTGAATTTGATGATATTATGTTCGTCCTTTGGAAGGACGATATTCTCCTT
TGAGATGTACCTCTGTCGATAGAGCGAATAGAGATAACCGTTGAGCCTCTCAACATCGCC
CCGAGCTTCCGAGAGCTCATTCTTCCTCTCTGGGAACATCTGCAAAAGCTCCTCCGAGTC
CTTTTTGCACTCGAGACGAGAAAGGTTGAGATAACGAAGGGAGAGATTTGGCTCGTTACC
GCGAATGTTCTTTTTCCTTGTGTACTCTGAGCTCACGATCTTTGCGTACTTGCCGTTTTC
GAGTGAGAGAAGAATTCCGTTCTTCCCTTTCGGGGGATTTTGGGCCATTTCTGCGAGGTT
ACCCTCTTGTTGGACGGGTTCCGGATATGTGATATTCGGATGTTCCAAGATGCGTTCTGT
GGCCTCGAGAGTTTCTCCATTCGAGCAGAGAGTCTGGACATGCAAAAGACGAGGAGACTC
AAAGTTTGAAACTATCCTATTTTCCGGATGTTGGAGCAAGAAAACATAGACCAACTGCTT
GTCAAGAAGCGAGGAGAGTTCCGACCTCGGAACGCAGTCGTCAAACATCTCTCCAAAGTT
TTTCTTGCTCGACCATCGCCTGTTTGTACAGTCGATAAGGCGATGCGATGAAATATACCA
CCTCTCGTTGTTCCAGAAAACTCGGAGGACAGTTCCTTCCTCCGACCAATGAGCAGACTC
CACGTTTTCCGGGATCTCTGAAATTTCCGGTGTGAAAGGAAAGCTTCGACATACCTCGAT
ATATTCTGGGGAACCCCAGTCTGAATTTGTGTTCTTTTCGAGGACAAGGCCACGATACCG
TTGCAGAGAGGGGTGGGGAGGCTCGTCGATGTAATGGACCAAAACCATCCCGTCAACCTC
GTCGAAAATCTTGACCTGTGAAGAAAGAGACTCTGGGATCGAGAGGAATTCGAGGAGAGA
CTCGTCGAGTTCTTCCTTGGTGGAAGCATGTTTCTTCCTCCTTTCGGAATTCTCCTTTTC
GTCGAGAGCGCGAAGCTTTTCAAACTCGAGAGAGGCGACTTGTTCGGAAGTTTTTCCAAC
TGACATTTTGCTCTAACTGTACATTCTGTTTAATCCACAAGAGTAAGGATGAAGGTTCGT
GTCGAAAAAGTGTCTCCCGACGCGGGGATTTTTTGTGAGAGCGCTCTTGAACCATGTCAA
AAAAATTGGGTAACAAAAGGAACTTTCTCTCTAGACTCAAGGCCTCCCCCCGAGCTCGGC
TTTCCTCAGTCTTGGCCTTTGACTCGGGTTTGGGAAGGAGTAGGTTCGGGAGGAGTCGGA
GCAAACATCTACAGTTGCGCCTTTGCCAAAGACGGAACGGCGAGATATCCTCTGAGCGGG
AAAACGGTGCCTCTTTCCCCGACTCTGTACGCGAACCAAGGGTGTAATTCCTACTCGTAC
AAACCCTGGCCCTTCACAAATAGAGTGACGACGGAGAACAGACAGATTGTCGCTCCCGCA
GAATACCCCGGGGCTCTCTTGTGTTTGAGACAATACTAAAATATTTTTGCACAAAATATT
TCGTTGAATGGAAAAATTTAGAGAACATTTGCGAATTTTTCTTTCACATCACAATGTCTT
GTGTTTCACCTCTTTGCGCCGAAGCAGTGTTCCCAGAGTTTGACTTTGAGAAACAACTGC
AACATCTTCCGAATCATTCTTGCGTCTGCTTGGGAAAATTCGGAGACAGGTCTGTCGTCG
TCAAGTCTGGAAGCGACGAAACGGACAGCTACGAGGAGTCGGTCGCGTACTCTATTATCA
TGAACCATCCTCACGAGAACCTTCTCGAGCCTCTCGGTATGGGAAGCAACGGGAAGTGGT
TTCATATCGCCCTTCCGGATATGGGTATGGATCTCTCAGATTTTATCTGGCACAACAAGG
CCTACACTGCCAGTTCTGACGGCTGCAGGTTCATCTTCACCAAGATCGTCAAGGGGCTCC
ATCATCTCCACAAGCTCGGAATGGTCCACACCGATATCAAACCAGAGAACGTTTTCATCG
ACAGACAGGGGAACGTCAAGATCGGAGATTTTGGGAGCGCGCATTTTCTGATGGACGGAG
TTGTCTACGCAGACTACGAAGTCACGACTCTGTGGTATCGCCCTCTCGACATCATCATGA
AAAGGGGAAGACCTTTCACGGAAGCTCTCGATATTTGGAGCCTCGGTTGTTTGTTGGCGT
GTATGTGGCTCGGCGAGCCTCTGTTCCAAGAGAAGAACGAGGCCGGAATGGTCAAGGCGA
TCACGGCGACGCTCGGTGGTCTCAGCGACTATGAGAAGGAAGAGCTTCTCCCGAGCAGGT
ACTCTGCTTTTTGCAGAAAGGACAGAAGGCCGACTCTGACTCTGAAGGACGAAGGAGGTT
TCTGGACTTGTCTTTGTTCCAATATGCTCTACTACACAGAAGCGGACAGACCGACCACTT
CTGACCTTCTCGAGATTCTTGAACAATAAAATATTTTGCGTAAGAAATATTTTTTACCAG
TCAGAGTCTGAAAACTTGGACCAGACTTCGAACTGCTCTTGAGAGACGTATCCTCCTCCG
ACAAACTCCTTGTGAAGCTCTCGGTAGAGTTCCTCAAAGTTTTCATGGATGAATTTGATG
TATTTTTCGCGATCTTCCGTCATCTCTTTGTCTCCCATTCCGCAGATTATCGAGCTTTGA
AGATCGACGTCCGCCATGTTCCGGATCCGGGAGTTCATCCTCGCGCTAAAGTTTGCCCTC
ACCTGTTCTTTGAAGCCGATGCGGATATTTGCCTCAAAATAGCTGAGAGAGTTGACAAGA
CGAGAGCAATGTCCGGAGCTGCATGTGGCGGCCATATCCACAAGTTCTTCCAGCAACCTT
TGAGCCATTTGTTTGGATAAAATGGCGTCCTTTTTCTCGATGCGCTTCCAGATAATAACA
AACACGTCAGAGAGTTGGAGCTCATAGTCTGTGAACGTTGCGGTGTCGACAGAGATTCTG
TCAAGGGCTGCGAGAGCTTTCTTTTGGTCTTCGTCTTTTAACGTCTCTGTCACAAGGCGC
ACGACCTTTGCGTGCACAGAGGGGAAATCTGAACAATCCTGGGTTTCTTCTTCCATACAT
TTTTCCAAAAATTCCATCACAGACTCGTTCAGGGTCGTGGTGTGGACGTTCTGCTTGTCT
GTGTAGACGGTTGTCATTCCAGTTCGCGATTGCGCAATAATATTGAGAACCGTCTGCGCC
CTCGTTCGGTACTTGGCTGTTCCAAGCCTCAGCAAAACATCGCACGCATCGGCTTGCAAA
TTTTCGTCTCCAAGGGCGAAATTTTCTGAAATCTGGGCAAGCCACTCCATAATTTCCAAC
TTTTTCTCCTCTTCGACAACGATAAGTTGCAAAAGACATTGAGAAGACAGGATGTTATCG
GACACCTGGTTATACTCTCTCATCGAGAAGAAGGATTCCTGGATATCTTTGATAAATTCT
GCGGGAGCTGTGGCCCACAATCTCTCAATATTGCACAGAGGCTTTAGACATCCCGTTTTG
CTAAACTCTGCGACAAATTTGTACCTGAAGGGACTCGAAACTTGCAAATCTTTTGTGATA
TCGATGATGGTGGTTCTCGCCGTTTCGACGTGCTCCTCCTCTTCAGAGAAAACGAGGAAC
TTGAGGGCTTCCAAACGATAGGGAAGGAGTACAGTGGGACATTTTGAGAGCTCTGAGAAA
AGCTCGTAACAGACCTCGAAATATCCCAGATTGTACAGACAGACGGTATTGATGAGCCTT
TCGAAAGAGTTGACAAGAGGAGAACGGGAGCTGCTGCAAAGAAAAGAAACTTCTGAATTT
TTCTTTTTGCCTTCCAAATATTTCAGAGAGTCTCTTGAAGCTGCGAGACAATCTGCGCCA
ATGTCCCCTCTCTCGTTTTTGTACAACGCTTCCAGGGCGGACATTCTCGTTCCAAGAGGG
AGCATCGAGTTTCTACAGATTTTCTGGATAGCTTGAGCGGCCTCTTGTCCCTGCTCGACA
TCTTCGGAAGAGAGCCGGAAAACGAGGCTCGCGAGTTTTGCGTTTTTCTTGTTCATGTCT
GTTAACTTGTCCTTTTACAAAGGTCTTAAGGATGTTCTGGAAATGGTCTTGCGTTCTGAC
GGACAAAGGGAATATCGACATGGGGGACTTGACCAAAGACAAGTACAAGATCGTCCTCGA
AGGAGGGGAAAGGGTGGATTTTCGGTTGGTTCGAGAGCTCTGTTTCGACCCCCACTATAT
AGTTTTCGAAGAGAAGGGAAAAACTTTCTTCTCCTACGTCACGAGATTCACAAGGTTCTT
TCTGGTTAACGGGACCGAAGTCTTTGCCCTCGAGCTCAAAGAGGGAGACATCGTCCAAGG
GAAGGACGGAGATATTTTGGTCAAAAAGAGAGAAAAACTTCAAAGTGAAGTCGAGGTTTT
CAAGGTGATTCTTAAGGAAGATCTTGTATTCTTTGTGGACGGCGTAAAGGTAAAAAAGTC
ATGAGCAAATATGAACTTTTGCAGAGTTTTTGTGAACCTCTCGAATGGTTCCGAGACAAG
GGAAGAGCTTCCTTCTTCATCCTTCCAAAGAAAAACTACATCTTCAACGTTGAATTTGGC
CCGAAAAAGGTTGTCGGGAAGTTTGCGGATGGAACGAACAAAAAGTTCACGATATCGAAA
AAGACGTCAGAGACGAGGCTCTATCTCGACTCTTGGTCTTTTATGGACGGTTCCCTCAAG
ATTCTGATCGAAAAGCAGGAAGACGGCACTTGGTTGGGAAGGGTCAAAATGGGAAAGGAG
AAAACTTTTTGGTATGTTGTCGAGTAAATATTTTTTTTTGAACAAAATATTTTTATATGC
TCGCCCACTCTGCGAGGCGAATGCAGATTTTCTCCTTTGTCCCGCTACTCGGGATTCCCA
CTTTTCTTGCGATATCCTTGAGTTCCGCAAGAGTATACTTCATACACTCTTGAGCATCGA
TGAGATTCTCTGAGCCTTTCTGCGGTGTCCCGAGCGAGGTCCCCAGTTTCTTTCTTGGAG
CACCTCTTCCTTTTTTGTAGCAACATTTCACACCAGACTTCATAGGGCGAATCTCCGAGC
CTTCTTCGCAGCTCTCTTTCCCTTTTTTATCGAAAGGTCTTCTACCGGCCGGACATCCTG
GGTACGGATTTTTTCCGCGAGGTATCGTCTTTGCTCTTTTCCCGCTGGGAGATTTCGGAG
GTCTCTCGATGGAAGCAGAGGAAGAAGACATTTCCTGGACCCTTACGGGCACCGATGAAA
GACCGTTACTCTTGAGCCAAGATTCGACTGCCTTTTTTCTTCTCTTTCCGATCTCTTCCG
TTTCGACATTCGTGTTCCAGGAGACGCGAACGCCTTCGTGGATGCCTTTTCGCAACTCGT
CGAGGAACTTTTTCTTGAGTTGTTCACTTCCAGAGACTTTTGTTTCTTGCTTTTTGAAGA
GAAGACGGGGAAGGCTCTTCCTCGCGAGCTCTGGAGCTACAGCCTCGAAAGGAACAACAA
AGTCCTTCTTCGGTTCGAAACATTTGACTCCTTTGTCTTTGAAAAGCTCACAGTCGACCG
CTGCCTCTTTGAGAGCCAGAAGGAAGCCTTCGGCGACCTTTGCTTTTGGCTGAACGATTT
CATCGTAGATTTTATCGTCCACGGTTTTTCTTCCATCCGGGAGTCTCGCACGATACAACC
AAACCTTCACGACCCTCTCTTTCTCTGGAAGGTCTTTGTGAGAGCAGAACCTCACGGCCC
TTCCGATAGCCTGGCTGATGGTCGCCTGATTAAAGAAAGGATCAATAATATGGACCTGAC
GAACCCTCTTGAGGGTAACTCCTTCTGCGATGCTCTTGGAACCGATCATCACCTGGATAA
CGGAACCGTCTGAATTTTTCTCTCTGTTGAAAGCCTTGACGACCCTTTCTCTTTCCTCTT
TTGTTTCATCGCCTGTGAATAAGGCATACTTTGGCTTTTTACTCTTTGTTCCGTACTTGG
CGAATCCATTCGCTTCGAGAGCTTGCGCGACGCTCGCCGCTCCTCCGTAATTCACAAAGT
TTGAATAAACAAACGCAGGAGAGGGTTCTTGGTGTAGCTTTTTCAAAAGTGTGGCGAATT
TACAACTGTATTTTCCAAGTTTGGGCATCTTCCACATTCCGGGTGTTTCCGACCTCTGTC
CGCTACTTCCGCAAGAGCCGTTCGGATACACGAGATTCGCTGCTTGTCTCTCTGCCTTGT
AAATACTGTTGTTGTACTCGAGGTTCTTTTTCCTGAGTTCTTTGGGTGCTGTTTCGTATT
TTTCGTACGCCTTTCCTTGGAATTCCGACATCTTGCAAAGCAAGACTTTGGGTCCTTCGA
CCTTGGGATAAGCCTTTGGATCCGCCCCTCTCACATAAGAAACGAGGCCTTTGATTCTTT
CCTTGAATTCGTCCATGTTTCCCGCGACAACGTCGGAAGTTCCGGGTTCGTACTTGAGGT
ACCTCTTTTTAAAACTTCCGAGAACGAATGGGTCGTCCCGAAACTTGAGGATGTTGAGCG
TTTTGGCGATCTCGATCTCATCGTCAAAAATTGGTGTCGCCGAAAGAAGGACGATCTTGA
GATCTTTCGGGGATGTTTCGAGTTCCTTCATCAGCGCTTCATACCAAAGCTTCCCGAGAA
TGTTCTGCACCTCGTCGATAACAAGAAGCCCGTAGTCGCCCATATCTATTTTTCCCTTTT
TCGAGTCGAGATAGAACTTTTGATACGACATCACGTCGTACCTCTTTGATATTTTTTTCT
TGGCCTCTGATACAACCTTCTTTGCCTTTGGAGACTCTGGGTTTTCTCGAATGAGCTTTC
TGTCTTTGTCCTTGACGTAGAACTCTCCTCCACACTCTGACATGAGCTCACTCACAAAGT
TCGCCTCCAGAGACGCAGCAAGAAGAACGAGAGTCTTTTTCTTGGTCTTTGAACCCATGT
TGGTTTCCGCGATGCGGATGGCTTCGCAAGTTTTTCCCGAACCGAGACCGTGAAAAAGCA
AAATTTTGTTGTGCCCTGTTTTTGGTCCCATATATTCTTGGATAAAAAGTTGTGGTGGCT
GAAGGGTGAACTTTTTTGGGCTGCAAAGTTCTTCCATCGTCATGCTCCCCTCTGAAATTT
TGTATTTTTTCTTCAAACCTTTCACGTTCTCCATTAACTTGAGATTACAACAAAAAAAGT
TTTGAAAGTAAGATGAGCATTACTCACAACTCGGGCCTCTCATCGTTTCGAGCGAGACCA
GAGGGTAACACGGACTCTCTCCGCGCTCTTTTGCAGAACCTTGAGGAAGATGTGAAAAAG
TCTGCTGAACTTCTCAAGAATATGACCAAATCGTTCGAGAGGTTGTCGGAAGAGGTCCGG
AATGTTCAAGAAGAGATCCAGAGCGTCAAGGAAGAAGTGTCCAATGTCGAGAAAAAGACA
AAGACACTCCTCAGCTCCTCTGTCGGGTTCAAAAACAGCATCCAAACCGTTTCAGAAAGA
ATTTCGAGGCTCGAGGAGCCTTCGGGTCTCGAAAAAGGCCTTGAAAAAGCGGAACTGGCA
CTCGAGGGGATTTTTGGTGAGAAGCTCCCAGAGATCGAGAAACGTCTCGGAGAGATCGAG
GAAGCGCTAGTTCGCCCGGCAGAAGAAAAGCCAAAACCCTCTCGCTCGAGGAAGAAGGCA
GAACAATAAAATATTTTATAAAATATTTTATACGCACGCAGAATTTGTTGTTCCGCAATC
TTTGCACCCTTCACAAAAAGCGTAGTCCTTGTTTGGATTCTCAGAGTCGATAAAAATCCA
TCCGTTCGAGGCGGGGCTGAACGCCCCGACGATCTCTCCCTCGAGATCTGGATGGAAGAC
CTTGCTTTGACGATGGACGTTCGCAGAGAATTTTGAGTTTGCAGAAGGGATAGACAAGAT
GGGCAAAAAGGAGTTGCAGCTGTTGCAGCCAAGTCCTGGGACTGAACAGCTCGAAATTAT
CTGGTCTGACCAAGGGCCAATCTTGCCATAATTCCCGTTTTGGTCGACATATCTCACGGA
GTACCAAGTCGGAATGCACCAAAGCGGTTGATTCTGGTCTGCCTTTCCAAACTGCAGGAG
GGAGGGTTTTTCTGTCGGGGTTGGGACGGAGCTGTCAAACTTTACTTCTTTGAAAGAACC
GTCCTTGTTTTCCCAAGGAGGGATTTTTGGAGTCCAATCCTTTTCGAATCTCAAGATACC
GAAAAGGGCGATAACACCCACTATCAAAAGAACGACGACAGCAACAAGGCCGTACCAAAA
ACCTGGACTCATTACTCTTGAATAATTTCTTCATACAAATATACGCTGAGTCCAAATTCT
TCCTGTATCGCTCTCAGAATGTCCAAGAGTTGTAGTTGCACATTTTGTGTTTTCCGTGCC
TTTGGCCAAAGACCTTTTGGAACATCCTCCTTTTTTATCTCTTGTCTGCAACAGGGGCAG
AGAGGAGCCTCGAGTTTTTTCAAACAAGATTTGTGGAACTTGTGCCCACAAGAAAGCAAA
AAGCCAGAGCCTTTCGAAAATTTTCCGAGACAGATCGCGCACTCTTCGGAAAAATTTGAG
ACTTCTTCGGGTTTGTGGATAAAACAAAGGTTTTCAGAATCTTTTGTCTTCTTTTTGCAT
CTCTCTCCGTTCTTTGTCGTTCCTTGGCACTGCGACATAGCTTACAAGTCTCCCTTTGAA
TTTTTCTTTGTTGAATGGTAATATGGACTATCTCGAAGAAGAGGATTTTTCTTATTATGG
TGAAGAAGAGAAGGTCACCACCGAAGACATCTTTGAGAGATACATGAAAGAGGTCGAGGA
AGGGAGGGAGCAAGAGGCCTATGAGGATATCGTCGGCATCCAGGAGCAGGAACAAGAATT
CGCGTACAGCTTCCAACAGATTGTCGGATCCCAAAAGTCAGGAAGTTCTTCCACAGCGGT
TTTTGTGGGAAGGAGAAGGATCGTCTCTGACGAAGAGAGGTTCGAAAAGGAGGTCAAGGA
GGTCCTCGAAGAGGAGGATCCCATCATGAGGTCGGCCCCACGAGACAAAACAAAGATCGC
AGAGAAGCTCGAAGAACTCCTACCAGAGTCGAGGTTCTATAACGTGAGAATTTTCACGAG
AGCGTACTTGTTTGTTCAAAAGAACGGTAAAAACTTCACACCGGAAGAGTTTCGAAGCAC
GCTCAAGGCATACAAAAAAACAAAGAAGCAAATGATACCCGAGGACTTTTTGAGGTATTG
TCTCATCGTTTCGGAACACGTGTAAATATTTTTGTCAAAAATATTTTATTGTTTGCCAGA
CTCTGCTTTGAGCATTTGTTCCAAAAACCCTCTCGGATCCGGAAGTCCGACTTCTTCGAG
CATCCGAAGACGGATCTCTTCCTTCTCTTTCTTCTTGAGGCGAGGCGCTTTTGGCCTCGG
TTCGAGTTTCTTTTTCTTGTATCCCTGGAACTCTTCGATAGACCTTTTTTCCATGTAATC
CAAGAGCTTCGCCTCGAGAGCTTTCTTTCTTTCCCTGAGACTTTTTGACCTCTCGGAAAG
TCTTTTCAGCTCCCCGGAAATGCTCTCTATCTGTTTGATATACGAGGTCATAGTGAGTTT
CTTCTTTCCTTTTGGTTCTTTCAAAGAAAAACTCGATGGATTTTTTTGTAAAATTCTTCC
TTTGTTTTGTGGCATGGATTGGAAGGACAACTCCCTTCTTCATCAAAGAATTGGTGTATC
GTTCTTTCCAGAAAAAATCCACGGCCAAGATGACCAGAAAACTCACAAAGGTAAAGTGTT
GGATTTCTGGACAAAAGTACCATATCCTTTTGAAACACAAGAGAGGTCCGTTCAACATGA
TTGGCAACGTTGTGTGCGACGAAAAAGATTGTTCCCTTAGAATGTCGAAATATCTTGGTC
CAAACAACGACTTTTTCGGTCAATCGGTGACTCCGAGAGACCTTGGATATTCTCGAGTTT
GTATCGAACTTGTCTTCCCAAAAGAGAGACTTTTGGTCTTTGAGAATGACCAAGCAATAA
CTTTGGCATAAAATATTTTATTCAGACAAAATATTTTATTCGAACCTCTCAATCCAGAGA
CGAACGAGGACGTCTCCGTGACAATCCTCAAAGTCCTTACAAAAACATCCAAGAGTTTTG
CCAGAAATTTGCCCAAGATGTTCCCACAACTTTTCCCTCGCATAACTTTCATATTTTTCC
AGGCATTCTTCCCTCGACATTTGGGAGAGTTTGAAAGGATTTGCCCAGATGCTATGAGGA
AGGCTCCATCCTCCCATCGTGCATCTGCGCCCGATCCAAACGTCACAATCCTGGACAATT
TCGCCGTTCTTTCTTTGAATTTTTACCCTCGTCGGTCTCCCAAGAGCGGGACCGTACTTG
ACCACAACATATGGAACTTTCTGTCTTTCTGCAAAGTCGATAGTAGACTTTGTCCCTTTC
GACAGACCGTCCCAAAACGCGACAACAAAGGAAGAGTCTTCGACGATCTTTTTGTTCCTC
AAAATATAGTCTCTCTTATTTTTGGGGTCTTCCGGCCTGTGAACAATAAGAGGGATTCCT
TTCTTTTTCGCCCAAGCTTCTGCGAATCTGTCCGCTCCCTTTGCACCACCAGAGACAACA
GCAGAAAACTCGTGCTGTTTCCATATTTTACGCATCTCTCTTGCAAAGAGAGACTTGTCT
TGGAAATCTCTACCTCCAACGATTCCGATCCTCTCCATATTTTTTATTCGCTCATAAAAA
ATATTTTTTGTTCAATCTCAAGAGGAACACATCAAGCATTCTGCTTCCGCTGCAACACTG
ACAGCGGAAGCTGGGGCTCTCGTTCTCAGGTAGTACATACCCGTTTTTGCTCCGTTCTCC
CATTGGTAGAAGTGGTAAGATGTCAGCTTCTGATAAGTCGGATCGCGCATGAAGCAGTTG
TGGGAACTCGACTGACAGACGTATCTCCCCCTTTCGATACCGAGTTGACAGAGTCTTTTC
TGTGAAAGTTCAAAGGCGTTGAGAAACTTTCTCTTGATATGATTGAGTCTCTCGATCTTT
GCCGGATCTTTTGTGGAAATTCCCTGAATGGAGCCTTGACCCTTGAGGCAAGTCAACATG
TTCTCCTTGTTCCAAACACCGAGCCCGATCATATCCTCAACGAAATGTTTGTTCACTACG
GCGAACGCACCACTCAAGACTGACCTTTTTCCGATGATGCCGGTAGGAGGTTCAAAGCAC
TCTCCGTTTCCAAGAATTTGTGCTGTGCTCGCTGTCGGCATCAGGGCAATAAGGAGGCTG
TTGTAGACTCCGTCTCTCATCGTTTCTTTCCTTTCAAAATCCCAGTCGATACCGCAATAA
GTCTCTGGAATCCCCTTTGTTTCTCTGTATTGCTTGACCTGCTCGATCGTGATGTCATCA
AAGGGAATTCCCGTCTCTTTGTGAAGAGCCTCAGCATCCCAAAGATCGTGAGAAAAGAAA
CCCTTTGAAAGGGGAGAGCCCGGGAATGTCTCATAGTACGGAGTCTGGAACCCGAGAGAA
GCTCTTTCTTTCGAAATCTTTCGAGACTCTGAAACGGCCGCGTGGTACATCGTCTCAAAG
ATCTTTCTGTTGAGCATTCTCGCTTCTTCATCGTCCCAGCAAATGTCCATCATCGCAAAA
GTGTCCGCTAGACCTTGCACTCCGATACCGAGAGGACGATGCCTCAAGTTTGTGGTTTTG
ATGGAAGGGATTTCGGGAGGGTAGTAGTTTCTGTCGATGACGTTGTTGAGGGAACGAACG
ATGAACCTCACAGATTCAGCCAATTCCGAAAAGTTGTAAGTCTTGGTGTCTTTGTCCACA
AAACTGTTGAGACATACTGAGGAGAGATTACAAGACGCTATTTCGTCATCGGACGTGTTC
TCGGTGATTTCGAGGCACTGTCCCGTGACAATTCCTTCGAACGTCCCCCTACCTCTTTTT
TCTTCTTTGAAGCAGAAGGTGTCCACATTCTTTCTTCCCTCCAACACAGACACCACCGAA
ATCTGTTCTTCGAATTTTTTGGTGTTTGGATTTTTCCACCTCTCGAGAACGTCCCCAGCA
ACAAGGTTCACGGCCCTTTTTTCATTCACATACTCTTTTTCTTGCACAAAGAACCTGTGC
TGCGGTGTACATTCGAGAGTCGCCCCGTTGGAAAATTCGACCTTGAGGAGGTTTTGGTTT
GTCGCTGTTTTCATAATCTTTGTCAAACTCCACTCTTCTCCATTCCACACATGGAGTTCC
TGGCCCACAACAGACTCTATTTCGACATGACCCTTTTCTTTGGTCAAAATTCTGGTGTCT
CCGGCGACGCAAAGGTTGAGGGAGTGAGGAATTCCCGTATGTTTCTGGTTGTTTTTACGG
CAAACGGCGTCTTTGTAGACGATAAAGGGCATTCCGACCTCTGCTTGCGCCACAAGGATA
TGATGCCAAAGCTCTTGAGCCTTTACGGTCGACCTCGCTCTCCCTTCCCTTTCGTACTTT
TCGTAGAGCTCTTCAAAGTCCTTTCCATAGACTTCGTCGAGACCCGGCGCTTCCTTTGGA
CAGAAAAGACTCCAATTCGCATCGCTCTCGACCCTCTTCATAAAGAGGTCGGAAGTCCAG
ATCGCATAGAACAACTGCCTCGCCTTTTTGAGGTCATCTCCTCCTGGTTTCTTTGCATCC
ACAAAAGTGAAGATGTCAATATGCCAACAAGCGAGGAAGAAAGTTCCACTTCCTTTTCTT
CTGCCTCCTTGGTCCACATATCCAAGAACAGCGTCTGGAACACGAAGAAGAGAAACAACA
CCGGAAGACTCTCCGAGACCCCCTCCAATACCTGAATGACGAACGCCCGTAGCAGAATAA
CCGACTCCTCCACTCCGAGAAGAGATCACAGCCATCTGTTTCCACGTGTCGATGATACCG
ATGAGGTTGTCTGGAATCTTTCCCAAAAAGCAAGAGGAACCGGAAAACTTTTTGAGACCT
GCGTTGAAAAAGATTGGACTCGCGACTGTGTACAATCCCAGAGAAAGGCCGTCGTAGAAC
TGCTTGATCTTTTGTGTGTCTGGCATCCACAACTGCGTCGCGACGCGAAGATACATATGT
TGCGGCCGTTCGAAAACACGAAGATTTCCATCGTAGCACCTTTTCTTCAAAAGATAGGAT
TTTTCCAACGTGCTAATAGCCATCCAGTCGAAACGGTAGTCTCTGTCATGGACACACATC
TCGTCGAGCTCTTCCGAATGAGTCGAAACAAACTCGACAAACCTTTCATCGAGAACACTT
TCCAACCCCTTCACCATTCGAGAGAATTTGTCGGGCGTCTCTGACCAAAGTTTGCGGATC
TCTGATCTTCCAGCCAAAACTCCCCAGTCCGGGTGGATAAAGCTCTTGAAAACACACACC
TCAGAAAAGCTCTTGTAAAACTCAGAGTCGGAACAGACGTCAATGTCGGCGAACCTCTGA
GAAACGATATTTTTGTTGACAAAAAGACCCACAGACAGCTCATCAAACAGCTCTGAAGCG
GAAATTCCGGACATCTTCTTTTCTGTTTAAATTTCCGTTGGCGAAATATATCTTTTGTCG
GTTCTTGTCGGACGGACTTTTCTTCAAAAAAAAATATATTTGAAGAAACACTTTACCGAA
AGCAAATGGCCGAACATTTGTTTCTCGCAGAGACTCCCCAAGGGCATTCCATTAAAGTTC
TTATCGAAATCCTCAACTGTTGTAGCGCAAAGGACATTTGTATGAAAATATGCAAAAAAG
GTATCTTTTTCCACTACATCGACAACAAAGGAACAATTCTTATCGTAACGGCTTTGGACC
GCAAAGATTTCCGGAACTTTGACTACAACTGCGATATGGACACAAACATTGGCGTGAACA
TCCAGAAATTTCTCGTCGTTCTGCGTTCTATCAAAAAGAAGGACGTCCTAACTCTCTATA
TTCCAAAGGAGTGCCAATCTCATCTTCGAGCACAGATCGCCCCTGTTTCTCTCGGCAAAA
AATCTTCCGCAAAGGTCGAAGACTATGGTCTCAAGATCCACAAAATTCCCGGAGAGGAAG
TTGAGGTTCCGGAAGAAGAGGGATACCATTTTCCAAAGGTCGTCCCGAGTTCGGAATTCC
AAAAGGTGTGCAAAAAGATGAACTTGCTCGGAAAGACGACGAAAATAAATATGCAGGAAT
CAAACTACCTCAAATTTTCGTCAGACTGTACGGACGTCATGGATGGGGGAATCTCTTTCG
GAGAGCCATCAAAGAGAGGGGAAAATTATGAGGCTGAATTCACCACATTTTCTTTGAACC
AGTTGGTGAAAATCCCGGGCCTTTCCCCAGACGCCCAGTTCTTCCAACCCAAGCTCGCAA
ACTACCCTTTCAAGATTTCATTGTCTGTTGGAGGCATCGGAAAGGTCGACTTTTTTATCA
AGGACAGACAAACCATTGAACAAGAAGAAGGAAATTCAAGGGTTTAAACAGCTTAAAAAT
TTCTTCTCTGAAAAGAAGAAATCACAGAGTTTTTTTCCGGTTAAGTCATATGGAAACCAT
GGACTTTTCAGAATTCTCCGAAACTGTGGAAGATTGCTCCCATAAAAACATTGAAGAAAA
AAAGGGTAACAGGGTGTGCTTGGAATGTTTTCAGATCCTCGACGGAGAAATCTCGTACAC
GGAGAAAGACAGCGCGACCTTTGGCCCGAAGAGGTCTTGCGCCGGAAGGTTGACGACGAG
GGGAGAAGAAAAGAGAAACATTTTCAAAGACCTCGAGTTTGTCCAACTTCCGGAGAACGT
GATGGAAGCCGCTAACGCGATGTATCAAAAAATTATGGAAAAAGAAGGCGGGGAATCTTC
CATCAAAAGAGGAAAAAAGAGAAAGGGTGTGATCATCGTTTGTACACAGAAGGCGTTCAA
GCAGTACGGAGAACATCGTTCCGTGTACGATGTCGCCGAGCAGTTTGGAGAGACGAGGAA
GGGAGATATTTCGTATGGCCTCAAGAAATATTGCAAGGTCTTTCGTGAGAGCCTCACGGA
ATACACAAAGCCTGCGGATCTCGTGAGGAGGATTGTGACCAAATGCGGTATTCCTTTCGG
GAAGTATGAGGAGATTTATCAAATGTGCCTCTCTGTCCAAGGAAAAACGAGGATGTTGAA
ATCTGCTGTTCCGCAGTCCGTGGCTTCTGCTGTCGTTTTCCTTTGGCAGACGATACACAA
AGAACATCAGTGGGCATGCTACACAAATAAAAAGGACTTTGCAAAGACCGTCGGCCTCAG
CGAGGCGACCATCACGAAACACGCAAAGGAAGTCGCGAAAGTCCTCGAGTTGGAAGACGT
CAAAGTATAAAATATTTTTTTCAGATATTTTATTCGAGGATAGAGAAATTGTCCATACTC
TCCAGTATCTTTTGCTCGAGTTCGAGAACTCGAGAGACGAGCTCAAAGTTTTTGTCTTTT
AGTTGGGAAAGTTCATCCAGAGATTTTTGATGAACTTTCCTCATCTCGAGGAGAGAGTTT
TCGAGCTCTCTTATCGTCCCGACTTTCTGGTCGTTCTCAGAAAGGAGTCTTATGATAACC
TGGTCTGTTTCTTCCATATTATTTTCTTTCGTTACAAAGAAAATTAGAGTATTTGGGAAA
TAAGTTCGTCGTAAGGCTGCTCAAGGAAAGTTTGTGTTTCCACCAGATTCTTGCAAAGTT
TTCGAAGAGCTGAGAATCCCTTCTTTTCGTAGAGATCTCCCCTCCACGCTTCCATCAAGA
AATTTTGGTTCTGGGGTTTTTCCCCAGAAGTCAAAAACGCAAGGAATTCCTTGTGGGATT
TTAGCACATTATCGGAATCTTCTGTGAGCTCTTTGATATTTTGAAGGAGGTGCTCTTTGG
CTTTTTGTGGTTCGGGGAATGTCTCGCAAAGTTTGTCAGCTTCCTTTTTTGTTTTTTCGA
GGATCTTCTTTCCCTTTGAGACGTTCTTGAGTGAAATGTCTCTCATCCCTGAGAGGAGGT
TGAGAAGAGCTTCGACTTCTTCCATATTTATTCCGCAGCGACGATATATTTAAAGACTAT
AGCTTTTCCCTGAGCTTTCGAGTCTGTCATGTCGAATACCACCTCGCATGTCTCGAGGAT
CTTTTGTTCTTGGGTGTCCCCTTTTTCTTTTGCCCATGAAAGAACCTGAGAAAAGACCCA
CTTCTTTCTATCGAGCTTTTTTGGCATCTTTGGCGCATCGAGGAACGCCGTCTTTGAGGC
GGTCGGAACAAAGATGACACACTTTTCATCCCCGTACTTTAGCAAAAACCAGGACATCAA
ACATTCGGAAAGCTTGATCGCGTCCATATTCGTCCCATCGGAATTTCCCTTTTTACCCTT
TCCGAACGAGGAACAAAACTGTTGTTCGATAGCGACGATGCTTGTGTTGTCCCATAATTC
TTTCTTTTCTTCGAGAAGAGAAAAAAGGTTGAGTCTAACCTGAACATCGAGCTTTTTCTC
GTCCGAAGAGATGTCGTAGACATCGATGTCGATCCTCTCCCCTCCGAGAAGGATCGACTT
TTTGACCTCTTCGTACGTAGGGGTTCCTTTCGCTCTGTCTTTTTTGTACCTTGTTCCAAA
AAATTTGTCTCTTTGCTCCCTCAGAAAAGAGACGTCCCATCTTTCGACGGACCAAGCAAA
TGCTTTCCATCCGACATCAAAGGAAGAGACATCCACAAATTTCTTCCCTTTGACAAGTTC
TTCGAAAGATGGGAGTGTTTTTAGCGTTCTCGGCTTTGACATTTTTGTATAAAATATTTT
TTGTTCAAACAAAAAATATTATTGCTCGAAGATGTCGCTGAGTTGAGCTTCAAACTCTTG
GAGAGTTCCATTGTTTTCGATGACGATATCCCAAACATCCAACAAAGAAGCTCGTTCTTC
CATCTCACAACTTTCTCTCGGAATGTCTCTCAAAATTTTCACCAAAAGAAATCCTTGCTT
CTTCAACATTTCCGCCTCTTCCATTCTTCTGACATCGGATACAAAAATGTTGTCTTTTCT
GTGCATCTCTATCTGTTCCCGAACTTGTTCCACAAAAACAAAAGGGTTCTTTGAGTTTGC
ATGCGCTCCGATCCAAAGAAGGAGTTCTCTGTCCTTCTCGATAGGAATTCCGAGTGTCTC
CTGGAGCTGATTACAGGCTCTGTACAAAAGCCAGCCGAAGCTAAGAATTTTTCCTCCATA
CTTTTTTTGGAGAAAGAGACACGCTGTATCTTTGCCGCTCCTCATAAAAGGGCCGAAAGC
GATCCTCATCTGTAATATGGAGAAGGCTTTCTGGTTAAGTTTATCCGCACTTGTCGGTGC
TTCTGCTGTGCTTTCCGTGAAATGGTACGTCGATACCAAGAATCCGTTCTGGTTATTTGC
CGCTCTTTCTCTCGAATTCTCTCTCGTATTTTGTCATGTTCATCTGTTGAGCCTCGGAGA
GGTGGAGATCCTTTTTGTGATTGCGAGAATGTTGGCAGTTCTTCTCGTAGTTTTCGCTGC
TGTTTTATGGCTTTCTCGTTCCACAAAAAGTTGGAAGATGTGGTTGGGAGTTTCTCTCGC
TCTCGTTTCGATGACTCTCTTGGGTGTCGCATAAAATATTTTATACAAAATATTTATTCG
CTGGCCTTGGCACGTTTCACTGCCTTCACGATGTTATCGTAGTTGACAGTATAGCTCGAA
CCTCCCCTGACCACAACGTGAGGCTCGTCCCTCTTGACCCTCTCACCTTCGTATGAGAAA
GGAACCTTCTTGCGACCCTCTGTGTCCTCGACGATCTCGTAGGTGTACTTGACAACACCA
GTGTCCTTGTACTTTTTGAGGAGACGAGTGAACGTCTTCCTCCCGGCTTGGAGAGGAGCC
GTGCTGTGGACGATAAGATCGTTACCTTTGAGGAGAGAGGTGTCTACGGCAGGAACGATA
GACTCGGGAACAATGCGGAAAGAGCGGTGACCCTGCTTCAGGACGGGAGGCTTCTTCTCT
CTCCGAGTTTTCTTGGGAGGAGCGGTTTCCTCTGCGGCCTCTTCTTCGGGAACTTCTTCC
TTGGGAGCAGCCTTGGGCTTTCGGGGCTTCTTCTCTGCGGGGGGAGCGGCGGTCTTCTTT
GCGGCGGCCTCCTTCTTGGGAGCGGCAGCCTTTTTCGGAGCTGCCTTCTTCTTGGGAGCG
GCTTTCTTCTTGGGCTTCTCAACAATCTCCTCTTCGGAAGAAGAGTTGTCGGTAGCTGAC
TCGTCTTCCGAGAGTTCGGGTTCGGTAGCGCGCTTGGATTTTGACATCTTAGTGCTCACA
GGTTGTTTTCTTTAAGTGCGTATTTTCGGGGCCGAATATGCGTATGCGTTCAAAAATTTC
TTGTTCTTTTCAAATGCAGAAATTCTGCATTCTGAAATTTTTGGGCAGGCGTGAATTTCT
GGTTGGAAGTGGAAAATGCAGAAACCTTGTCCGCAAAACTTGCAGTCCCCCAGAAAGGCG
ATGCGCTTCCGACAGTCTCTGCTCCCACAAATTCCTCTCATTACAAAACAGATTAAAGCG
GCAAAATTCGCGGGTAAATGGCGTCCTGGAAGACACTCGATCATCAGAGCTTGATTGAAT
TTGTTGAGAGTCTCATCAAAGACGCTGCTATTACTGAACAACAAATCTCTCGCTCTCTTC
CATCGGATCGCCCTTCGACCTGTCGCTTCAAAGCCACCAGAGGGAATGGTGAGATTTGCG
GACAACAGTCTGTGGTACCTTACGGATTTTGCACAAAGCACAAGTCGTCCGTGCAAGGAA
AGCAGGCGAAAGAAATTTTCGAGAAACAACAAGAAGAAAAGGCGAAACAAGCTGAGAAGC
CACCAGCACCTCCATCTCAAGAAAAGAAACAAGTGACGACAATCAGCATCCGGAAAAACA
GTTTTGGGAACTGGCAGCACAAGGAGACAGGTATTATTTTCCGAAACCACGACAAAAAGG
CTTCCGGTATCCAGGATGAAAAAGGTGAAATAACCCCTCTCACAAAGGAAGCCATAAAAT
ACTGCGAAAAGAGGGGATGGAACTATGTCTCTCCCGAGCCCGAAGAAGAGGAGGACGAAG
ATGAAGAGACCGAAGAGGAAGGGCAAGAAGAGACCGAAGAGGAAGAATCTCAGGAGGAGG
AACATGAAGATGGAGAGGAAGAAGACGAAGAACAAGAAGAGACCGAGGAAGAGGACGACT
AAAATATTTTGTGTAAAATATTTATTGGTGCGAAACAAAGTTTTTACCGCATGCCGCACA
ATCCACAAACGCCGTCGCCATTTCATCTCCACTCCTTGTTTGAACGACGAGGGATGAAGT
GTTCTTCGACTTGCAGAAAACGCATGCGACGAAACCGTTTTGAACGGTCGGTGGCTTGAT
GAGGAGTTCGATAGCGAGGTCTTCCTTCGCTCTTTCTTCTGAGAAAGTAGAGCATTCGAA
TCCAAACTTTCTCCCATTGAGGTCCTTGACAGCTCCCGGTTTAGCGAGAGAGTTCAGACA
AGCGCCGAGGATGTCGTAGTAATACCACGAGGCAAACTCGAGAAACTTTGGATTCTTCGG
ATCGACTCTGATGCCGATCTCTTTGCAAATTTTCGTCGTGTTGATATTCATCTTCCTTTC
GATGTCTTCTGCTTTCTCGGGAAAGACCTCGCGAAGGCGTTCGAGAGCCATTTTTCGGAC
AGACATCTTGTGAAAAACAGGAAGAGAAATGTCCTTGTAATACTTCGATAAAAAAGATGA
AGAAACAACTCGTTCTTCCGCAGAAGCTCGTCGATATTTTTGGAGGAAATAATGAGGAGG
CTCTGAGAGCTTTTCTTTTGTCTTTACTTACGACAAAGAAGGAAGATTTTTCGCTCCCAA
ACTCTTTGAACGTCTGGGAAGAAGCAGAAAAAACCGGTCTCTTCCACGGTGGAGATGTGA
GGACAATCTCGAAATTATGGTTTGAATTGTGTCTTTTGAGTTATTCAGAGAAACAATTAC
CGCAGATGTTGCGACTCGAAAACGTTCCCTTGAGATTTCTATGCCTGTTTGTTGCGAGGA
ACAACTCGAGATGTTTTGTGTTCAAAGCGGAAAAAGGGAAACTTTCTGGTACACAGAGCC
GCGAAGAATCTCTTGTTTTCGTCTTTTCTCCTTTTCTTCCACAAAATCTGTACCAAGAAA
TTTCTTTGGGCTTTGGGACGATGTGCGACACGAGCATCGACGAGAGCTCCGGAATCCATT
CCGGTATTCTCTCTGCTTCACAAGAATTCACAAAAAATATCCTCTCGTGTATATCGAACC
AAGGAGTAACTCCAAAGATCTGGCTTGTTGGGATGTCGATGGGAGGAGCTCTTGCGAAAG
CGAGCCTGTGGCATATTCGGGCTTCCGGATGGAGAGGAGAAGCAGAGGTTGTCACTTTCG
GTTGTCCGAGGGTAGGAAACGCAAAGTTTTGTAGTTGGTTCAAGGACAACTCCTCGCCCG
AATCTTTTTCCGCAGTGCTGGTGACGAACGATGGAAGAAAGATTGTTGCGGACCCCGTTT
CTCTCTTTCCTCCAAAAGAAAGGGGATACGAAGACTGTCCCTCCACGTGGTTCCTTCACA
ACAAGGTGTTGTTCTGGAGCGATTGGTTGAGAACGACACAACCAGAGTTGGATATCACAG
TTTCTGGGTGTTTGTTGGGACTTTTGAATATTGAAGATGTCAAAAAATACGGCTTTTCAA
ACATGGGAATCGGTGAGCGCAACAGAGACTGGGAGATCGCGCATAGTCCGCAAGCGTACT
TTGATAACCTATAAAAAATATTTTGGGCAAAATATTTTATACTGATGAGGTCGTTACCGC
GGGGGAAGGACAAACAGCTTTTCCGAATCTCGAAGGTTTCACAGCCTTGACACCTCCAGG
GCATATCGGATCTCCTTTGTGTCTGAAAATAACAAAGATGATGACTCCGATAACGATGAC
GGCTATGACGGCAAGCACAATAAGGATGATCATACCCTTCCCGGATTTTTTTCCAAGTTT
TTTTCCACTGGAGGCGCTCTGTTCGATGCTTCCGGTGGCCGTCGCGGAACCCACAAAGTT
TGCCTGCATCGCACAAGAACCGTTGACATCCCCTTTTTGCGAGATGTCGATGCCTCCAGA
GATGTCAGAGTTTGTTGCGAGGATCGTCAATCTGTCGATATCGTTCAGACTGCTAATTTT
GCAGTGATCTTCGATAGACTGATTGATGTCCTGTCTGATATCTTGATACGAAGTGTTTGT
TGCGATATCATCGTTCAAGAAGCCACTCAACCACGAACCTGCGTTCTTTGCTTGTGCAGA
GTTCTTTGCAAAGAACATCGAGTCTATGGCCGCGTTCTGGGTTGTCGAAAAGAGGCAGTC
TCCTGTCGCTGAACAGCTCTGTGTGAAGTTGATACCACCTCGTATGGTAGAGTCTTGGAT
ATCGATGGTCGTTCCACTCGCGATGTTTTGACATTGGATATCGCAAGTGCCCGTAAAGTT
TTGGGCGACGCTCGAAGAGGCGAGTTGTTCTGCTGTGTTTTGCGAAAGAGAAAATCCTGA
ACCCATCTCGCGTACTTACCAAAGATTTTTCTTTGAGCCAAGAAAAATCAGAATTCCAGA
GTCATGGACCATTCGCCAGCATTTTTGAGTTGTTTGCCCTCGGCGTCGACGAAGCGGATA
CAGACGTGAGGAGCGATACCGTCTCTTTTATCGAAGCCCTCATTCGGAGAAAACTCTCCC
ATCCAATAAGTTTCCTTCTTTGCGAGTTTTACTTCTTCCGGAGAAGAACGCCACGGCCTT
TCTACACCTTCGACCGTTAACAGAACAAAAATTTTCCTCTTTCCCTTGAACCCGGAAAAA
GAAGCTGTCGCCGAAATTTTCGACACTTGCGCGACGGGTAGAAGAACGTCGGTGTGTGAC
TCTCTGTTCTTCTCGATAAAAATTTTACCCATCCTCACTAAAAATATTTTTTGCTTTGAA
AATATTTACTGGCCATACCTTTGCTTCATTTTTTGGACAAACTCTTTCGGAAGTTTCTTG
TTCGTCGTCGGATCGACAAACCTTCCAGTTCGGACGAAGTTCTTGATCTCTTTTTCGACG
TCGAAGCAGTGGAACACTCCTTTGGAATAACACATCACAATGTTGCCCAAAGGAATTTGG
AGAGCTTCCGGGTTCGCGCATTTTTCCTGGAGTTTTGGAGGATACGGAAGGGAAGCTCCC
GTCGAGAGTTTGAATGGCTTTTCGTCTTCTCCTTCGAGTTCTTGCGCAACTAAAGAGGCG
AACTCCTTCTCGATCTTGCCAACGTGTTCAAGGAATTCTTCTTTGTATCCTTTGTTGAGA
AGATATTCCGGAGCGAGTTCCTCTTCCGGCACGAGACCGATAGCTCCCAATTCGTAAAGA
CCGCTTTTGAGTTTCTCCTCGAGATAGGGAGATTTCGATGACAGAGTTTTGGTCAAAAGG
CCCAGAACGAGAGCGATGCGTCGAATGTAGTATTTTGTGTTCACTCCTGCGGCGCTTGCG
AGAGCTCCTTCGAGAGGATCCATCTTTCTTTTTGGGAGAATCTTCTTGCACACCGCGAGG
GTCGCTTCTCGGATCTCAGAGGACGGCGAAGACGATGCCAAAATATACCTTGTGAACGCT
TCGTCCCTGGGAAGAGTTTCAAACTTTTCTGGTTTTGGAAGGCGAGAGAGGAAAGAATCC
GACCACCTTTCCTCGTTTTTGAGGATGTGCGCAAGGGCATCTCCCCGTCTCTTTAGGAAA
GCACGGAATTTTGTTGCGTCTGGACCAAGAAGATGCTCCGGGAAAAGTTCAACAGCACGA
ACTTTCGTGATGTCCTCTCCGGGAGTGAACACGCGATGGAAGACGCGACTTTCTTTCGAG
ACTTTGTTTTTCGCATCCAAAAGAAGTTGAATTTCCGCGAGTTTCTGGATATAATCTGCC
GTTGTTTTCGAACTTTTGTCGAGCTGTTCTTCCAAAAGCTCTGACCCTTGCCTATTGAGG
TACCCACCGAGAAGAATCCGGGTCATGTGCCTCGTGTCTTTGTCCCTCGTCCTCGACTTT
TTCCAAGCGGCGAACGCAAAGTCTGTCTTTTTTGTTGGGGATTTTCTGGAAGCAGAACCT
CTTTCTTTTATTTCCGCTCCGATCAAGATCGTCCCTCTCTTTTTCGGGGCGATGCCCATT
GTCGAAGCGAGTCGCGTCCTCAAAAGAACCGCCTCATCCCTCGCGTTCTTTTCTTGCTCT
TCGAGATCCTGCAAAAACTTTTGTCTCTGCTTTTTCGGGAGTCCTTCGGCTTTTTCTCTT
TCTTTCTCGATGCGTTCCATCTCAGAGACGAGGAACTTTCCTGCTTCCGTTCTCGGCGCA
AGGGAACTCCGAGCTTCTTCTGCTGCTTGAAAGATTTCCCTTTCGAGTTCGTTCATCTCT
TCTCTCTCTTCTTTTGAGAGTTGAAGCCTCTCCTCCGGTTTCGGAAAGCGAAGTCTTCCT
CCCTCTGGAAGTTTCTCCCTTGTCAAAAGTTTTTTCTGTTCCTTGACTTCATCCAGAATT
TTTTGGATATCTTCTGACCTCTTTTGCAGAACAGCAAAATCTCTGTAGACGAGAGGGATA
TCGTACACTCGACGTTTCTTTGACTTTTCCTCATCTTTCAAAACTCGGGAAATTGTGGGG
ATTGACGCCCTTGAAATCGGCTTGCTTATCCCCTTCTCTGTCGCGTATCTCTTCTCCCAT
CTTTTGACGAGTTCGACGAACCTGTCGTACGGCTTCTCTTCGTATTTATAGACATCCACA
TCCTCCTCGAGATGCGTTCCTACCAAACGGACGGTTCCTATCCTCTTTGCTCCGTACACT
GTCCTCTCTGCTTTTCCGATCATCTCCCTCACAGCCCCTCGCCTCTTTGCTGTTGCTTTC
GTCTTTTTTGTGGACACTCTCTCTGTTAGAACTTTTCCAACTTTTTTCTGGACAGGAGGA
AGGCCGAGAAGTTTCCTTTCGGCGGGCGTATATCCAAGGCGACCGCTCGCAGCCCTCTTC
TGTTCTTCCCCTCCGGGCTCTGTTCCGACACCAATAGGCACAACGACGACATCGTAGCCA
AGCCTTTGAAGTCTTTGAGCCTGCCTTTCCGCCTCTTCTTCTGCGAGAGCGAGATCTTCG
TCTTTCTTCGTGCCCGGAATTGTGGGAATTTCTTCCTCTTTTTCCTGCTCCTCTTCGAGC
TCTACCTCAAGCTCTCTTTCGAAACGCTTTATTTCTTCCTCTTCTTGTTCCGCAAGAGTC
TCATCGTCCTCCGTTTCGACGTCCTGCTCAAACTGCTCCTCTTCTTCCTCGGAGAAATCT
CGTTCGGATTCACTGTACTCGTCCGAGCTCATTAATATTTTCTCGGGTTTCAGAAAAATT
CTTTCGAAGCATAATGGGTGAGAGACTTGTCGCGACGATTAGCGCTATCGGCGAATTTGT
GGGCGCTCTTGCCGAACTCTTCCCGAAAGAAAAACCCCTTGTTGCGTACGATAAAAGACT
TCAAAAAACCGGAGTTCGGAACAAGGTCGCAATGAAGAAGCACTTTGAAGAATTCGAGAG
CTTTTTCCGCAAACACGGAGAACATGTTTCTTCTGGGAATATTGAAGGCATCCCAGAAGA
CGAAAAGATCGTCTACGCATCAGAGACGTACATTGCCATCGGAAAAATTCTTCGAGATAT
GGAAAAGGATGACACTTCCGTAGTTTTCGAACATCTTCGCGCTATTCGCGCCCTCGTGTC
TCCTGAAGCTCCCAAAGAGGGTTCGGAACAACTCCTCGGTTCCGTTATTTCAGAGGCGAA
ACAGATCGGGAAGAACCTTCTCAACAGCGGGAAGATCGACAAGTCAAAACTGTCTGGGAA
GCCTGACGCCAAGGCTATTGCAGAAATTGCTCCTGTGATGCTCAAGGAGTTCCTCGAGAG
CGGAGCGATCGAGAGGATGGTCGAGAAATTTGACGGAAAGGAGCTCGATATGGGCTCTGT
TCTTGGGATGATCAAGGGAATGGCAGGAGAAATGCAATGATAAAATATAACAAAACATAT
ATTTTAGGAAAGGGAATGGCCGAACTTCGGAACAGGAAGAAAACCCGAGAACAGAAAAGA
GAACATCTGGACGCTGTTTGCTTATCCGGCGGAGGAATTAATGGCATTGCAACGCTCGGT
GCTCTCGAGTATTTTTCGAGAATCTTTGAACTCGAAGGGGTCACAAAATTTTGTGGAACA
TCGATAGGCGCTATTATCTGTCTTTTGTTGGTTTGTGGATATAAACCAAGGGAGATTTTA
GAGAAACTCTTGAGAGAGGGGGAAATTTGCTCACCCCTTCCGAAGCTGTCCTTTTTTACA
AACTATGGTTTGAACGATTCTTTTCCTCTCGAAAAAAAGTTGGAAAAACTCGTAGAGGAA
AAGTTTGGATATATTCCGACGCTTTCTGAACTTTTCTCCGCGACACAAAAGGAGTTTGTG
TGCGTTTGCGCGAACCTCTCCGCGATGAGGATCGAATACTTTTCGAGAGTGACAAAGCCG
AACACTCCTTGTGTGGAAGCCGTTCTCCTCTCTTGCAACGCTCCTGGAGTTTTCAAAAAA
AGAGAGTACGCTGGGAACACGTACGCAGACGGAGGGATTTTCGACAATTATCCCCTTTCC
GTGTTTGATGACGGGAAAACAAAGATACTCGGTATCAACATCGGAAGCTCTGGTTTTTCG
AGAGAGGTCAATAATTTCTTTGACTATATGCATCGTTTGATGTCCTTTGCAGCTGTTCAA
AACTCTGAAAAAACTTTCGGCCCCCTCGTCATCAATATCAAGCTCAAGGTCGAGGAGTTT
GCGTTCAATCTCTCAGTCTCAGACGACAGAAAGATCGAGTTGTTTGGAATTGGTCATATC
GAAGCATCAAAGGCATACAGGGAGTTGCTGACGTTAAGAGAAACTCTTTCAGCGCATTGA
GGAAAGAAAATATTTTTGCAAATAAAAATATTTTACCCGAAACGTATCGTCTTATAGGAT
TTCCTCTGTCCGAATAATGTCGGTGGAAACGCAAACCCCAGAAAAGAAATATAACGTTGT
TGTCAACTTGTTGCCGAGAACCGTTCCTCTTGTTTCGAAGAAGCCAGACTTTGGGGATTT
GGGGGAACTTCACCTCGACATGATCGAGGTGAAGGAAAAACTCAGACCGGGCCTTCCTCT
TGTCCCTCCAAAAAGGAAGGAAGTCCAAAAAGAACCTCCCGTCGAGGCCCCGAAAAAGGA
AGAGGTTGAAGCTCCTCCGGAACCTGAAAAGCAACCGCCTCCCCCTGAAGAGGTTGTTGA
TGAAGAACCTACGGAGCAACCGGGTCTTGTTTTCGAAGAGGAAGAAGGAGAAGAGGAGAC
TTTCCCCGAGAGCGATGAAGACGGAGAAGAGACTCCTCGAAGTATTCCGAAACCTCCTCC
CGTGCTTCCCCCAGAGTTTCCGACCCCTTCCCCCAAAGAGGAGGAAGAAGACTCAGAAAC
ATCCTCTGAAGATGAACCAGAACAACAAGACCCAGAAGAGATTCTGACAGAGGAGCAAAA
GGAAGAAAAAGAAAGGGACGAACTTTTGTGGAAGTTTAAAATTCTCAAGAAGAAGCATCC
ACAACATTTGGATACGATCCCCGACTTTGACGAACACAGCGACATCGTCGCCATGAGAAG
GAAGTACCAAATGACGGTCAAAGAGCTTCATATGGAAAGCAAACTCTTTGAGTATCGAAA
GTTTGTTTTCTTTGGTGGATGTCTGTTCGAGGGATTTTGCACAAACTTCCTTGGCTTCGA
TGTGAAGGGATTTTCAGAAGTTCAGGATATCCACGGATACGATGCGCTTCTAGTGGAACT
CGGAGAGAAATCTTACACAAATTTCACTTCCTATCTCCCTGTCGAGATTCGTCTTCTCAT
CGCGTTTGCGATGAACGTGGGTATTTTCTATATCTTCAAGACGATGTCCATCCGTGTGTC
GAGCGAGGACTTGTTCAACATGATTTCTCAGGTCGGCGGCCAAAAGATCGCAGACTTTTT
GCGACAAGCGACGGGAAAGGAAAAGAAGAGAGAAGCAGAAGCGCCCTCGGCAATGCCGAA
GAAAAGGATGAGAGGGCCGACCATCAAGGCAGAGGACGTACGGAAAATGTCAATCGGAAA
GGAGGACTAAGACCATAAAATATTTCCAAATATTTTATCAGTATTTTTGACATATTGTTC
CCACGTCTCTGTAGGGATTTTGATAGTGAGTGAACGCTCCTGTCGGTGAAACAAAGTCGC
GCATACTTTTGACGGCTTTCGCTCCCTCGCTTTGAGAAAACGCAGCAAACCTCTCCGCAA
TGTCCTTGAGCTGTGCCGGGGTACGGCCGTGAGTCAACCCGTAGTGGATCTCTGCGTCAG
AAAGTTCCGGAAACTTTATTTTGCAGTAGGCAAAGAGGTTCGACCATGTTTCACAATACC
CGGTGACTGTCTCGGGATTTTCACGATTGAGCCTACTCTCGATGGATTGTGGACCAAACC
AAGGACATGTCTCTTCTTGTTCGACAAAACTGTACCCCTTGAGGTCAAAAACTTCAACGA
ATTTTCTCACAAAGTCCCCTTTGTCTCTCGAATATTTTCCCGCCGAAGTGAGTCCGTGAG
GTTCAAAGAAAGATATTTTCTTTGTCTTTCTGTCGATGACCATAGTGTTTGCGTGATCTC
CTCTTTGGACGACAACAGGGATCACAACGTGCCTTGTCTTGCTCGGTAGAGTCTTCATCT
TTTTCATCTCCTCGGGAAGGTCTTTCGGATAGCAAAAGGTGTCGTAATTGACCTCGATGT
ATCTCCCAATATATCTCGGCCATGAATGGCCATGAATACGAGGTATCCAAACGAGACCAT
TTTTCTCCAAAGAGAAGATAATCCCGAAACTTTTAACGAAAAGATGTTCCTTTCCTCCTA
CTACAATTGTTTTCTTTGCAGCTGGAGGAAGGCCTACCCCGACATTCGAAATAAAATCTC
TTAGAGCCGAAATCTTTGTTTTCGCGGATTTTACGGTTTGGCCGAGGCTTGCTGGAGGTG
GGAGGGCCTCAATTTCTCTTATTTGTTCAGGGAAAACAGCCTTTCCAGCGAATGGAACGC
TCCCCATTCGTTTGTCCCAATAGTTTCGAAGGTAGGGTGCGTCCGAACGCGCGAAGCACC
CTTTGCCGACTTTGAGAAAAGAATCTGCACTGATATCTCCAATGTCGTCGCCGTCCGTAA
TGGTGAATCTGTTTGCACATCCAGACTGTTTGAACCTTTTTTGTCTGGCCCTGTCGAGAT
CCAAAAGGTTCCCCTTCTTTTCGAAAAGTTGGAGGCATTTTTCTCCTTCGACAAACCTCT
CCATCTTACTTTTTCTTTGAAACAAAAGAAAATATTTACTGGGGCTTGCCGATGTACTGG
TCGATCCACGCCGCCATCGCCTTGACCTCATCTCCTCCGCTCTTCCTTCCGACTTCGACT
CCGTCCTTGAAAATAATAAAGGTCGGAAGGGAAGAGATTTTGAGAGCCTCCTTGAGCCTT
GCACAAGTGGGATCTGCAACGTGTACCTTGGCAAAAGTCACGTCCTTCCTGGCACATGCT
GCCGTCAACTCGTCGAATTTCGGCAGCATGTTCCGGCAGGGACCGCACCAATTCGCCCAA
GCATCCACAACATAGAACCTGTTAGAGCGGATGGCGGCGGCAAAGTTGCTGTCGTTGAGT
TCTTGTGGGACTTTCCTTTGCAACTGTTGCGGCTGGGGTGTGCGCTTCATCTTACAAGAC
GAGGTACTCCTTCTTGGAAATAAAAAAACTTTTTACTGCAAAAAAGAATCCCAGAGAAAG
TTTTGTTCTTTCTTTTGCTCAACGAGTTGCAAAAGCATCAACGGTTCTTTCGAAGCACAA
AATTCGAGAACATGCTTCTCCTTTGTTGCCCCCAGCTCGATAAAAAAATTGGCGAGCCCC
TGTTGCTTGTGTTTGAGGGCAAACGAAAGAGCGAGTTCCCAATCTTCGAAACCGTATCTC
TCACAGACAAACGAAACGAGCGTTGAGTCTCCCAGCATTATGGCCTTTTCGACCATCACT
TTTGCTTCGGATTCTCCAAGAGGGAATAAGGAGAACGAAAGTTCTTGTCTTCCAGTGTTC
TCTGCAATGTATGCCGCTTCCGGTGTTCTTGTCCCACAAAATGCGATGAGTTTCGATGGA
ATTTCCCATCCTCTGTTGACTGTCCAACAAAGACATTTTTCTGTGAAAGATGTCATCCCC
TCTTTTTACCCACGAATAAACTTTACCTTTCCCTTTTTTTCTTCCGGAGGTTGCTTCTTT
GTTGTCTTTTTCTTCTTTTTCTCCTCCACGAACGTGTCCTCGATAAGTTCTCTATTTTCC
TCGACGATCTGGATAAAAGCATCGAACGCCTTTTCCATACTCTCTCGATGCTTTCCAGAG
ACGATGGTCTTGGAGCTCCCAAAGACCATGAACGTGGTGTGCTTCTTTGGCTTCCTTCTT
TTGATGTACTTGTTTTCTTTCTCGTATTTTATGGACCTTTGCCAGCCTTCCGGAAACTTT
TGAAACACCATCACTTCATAGGCAAAATCTTCGGGGATCGAGCTTTTCATTTTGACGTTG
ACCTGTGTGTTTGTTGTGGGTTCGAACCGTGAAATGTTGACTCTGTCCTCATAGGCGGGG
GAGTTTAGAACTGTATTTAGGACCTCTCTGTCGATGGTGAAGCCAAACGTAAAGTCCACA
TTCGTCATCACGGTCTCGAGGAAAAAATTCGGATGCTCCTCTCCTTCGTTAAGGGCGAAA
GAGTCAGAGATGTCGGAGATGTATTTCCAGAGAATGTCCACAGTCTTTTTGACCTGTTCC
TCCGTTTTGCATCCGGGAATTTTAAAGTTCCCCCGAAAAATCATGATATGAAGGTTCATT
CCTCCCACTGAAAGGATGCACGTCACCTGATTGAGAAAATACTTTTTTGTTGTCTGGTTT
TTTGCGGCCTCGGGGTTTGTTACGATGCCGCGGAATTTGTTTCCGTGTCGAAGGCTGACG
ATAGAGCCCTCTGGAGCGGAAACAGATTTGATGTCCGGAATTCCAGACTTTTTCTTGACC
TTGTATTCTGCCTCTGTGATCGGCAGCCCTTCAAAAATATTTTTGAGATTGAACGTGACG
TTCGTATACGCCATCACCGTCTTTGTCGAAATTTTGCAATCCTCAAACTTCATCTCCTTT
CCGCATGAAATAAAAAAGACTATTTTATTTCCTTTTTGTTAGAGAACAACCTCTTTTTTG
TGGTGCTTCAAAAAGAAGTGGCAGCCGAGAAAAAGACAGCACGCCGCACAAGAGTTCAAA
AGAATCACTTCCACTGCGTTCGTATCGTCTTTCGCTCTGTCCTGTCTTTCGCATATTCCC
ATCGCGACGCAGAGACAGAACAGAAAGTACATTGCGGAACCAAACTTTTTGTGGTTCAAA
CCAAAGAAAATTTCCATCCATTCTTTTTTGAGCTTTTTCGGAACAAGAAGGACGACGACT
TTCACAAACACGTAAAGAACACTCACGAAAGCAAGGGAGAATCCGAGAAAACTGTGGAAT
GTTGTGGGAAGAAATAACTCTTCTCTTTGCTTCTGCTTTCTCGGGAGCCAGACGAACGGA
GCGGCGAACGTCGAAAAAGAAAGGACGTGCAAGGAGACATGTAAGATTTTTTTGTGTTCA
ACAAACGGAACAAAGAGGACGCTGAGGCTCAAGAACACGAAAGCGACTGAAGCGAAAAGA
GGGTGGAGCATGGTTGGATTGACCCATTTGTCCGCTTTTTCCCAGACGATCAGAAACCAG
AGGGTTTTCAATACAACAAATTTTCCGAGAACGACAGTTGTCAGAATATCTTCTCTCTTC
ATTTTTTTCAAGAAAATTCTCTAAGTAATATGTCACTGAAAAGGGGTTCCGCTGATTTGG
GTAAAGACGTCGACAGCTTTTCTCTTGATGCGAGCGAAGCCCTAAATTCGGCGTTCGGTA
CAAACTGCTTCCCTCTCCTTGTGGCCGTTGGAGCGATCACTCCCCTCATCGTGTGGCTTG
TGCTCTATTTTATCCAGCCAAAGTTTATCCAAACGCGGAAGGATTCCGGATACGCCCAGG
ATAATTGGAAGCTTCTCAAGTGGACCGCTGTCTTCACCATCGGTATCTGGCTGATCTTCT
GGGCCTTCACTTTCTGCAAGGACTACAAGCAACAGACCATCTGTCTGGGTTAAAGAAATT
TTTACCAATAAAAATTTCAAAGGCACGCCCTGCAAACAGAGGCGTATTCGTTCCCAACAA
CCTCTTGTTCCGTTTCATCCGAAAGTCTCTTTGTGAAAGGCGCAGGAATCATAAGCGCCC
TCTTTGCACACATATCACAGTATGCCGTCAACTTACAGATGGAGTCCGCTTGCGGGAGCA
GATTCAGAAATTTACCCATCTTTTTCTGCCGAAAATCACCATCAAGTCCCGAAATGACCA
CTCTCTTCCCCACAGAAACAAGTTCCATAACCCTGTCGACGATATCCTTCTCTTTGAAAA
ACTGTGCTTCGTCGATGCCGACAACGTCGTATCCGGAAGCGTCAATGTCCTTGATAAATA
GAACTTTTTGGGAGTCGAACGGGCTCTTCCCAGAGAGACCCGAATTATGAGTTGAAAAGT
TCGAAACGTTTTCGGGGCCTTTTCTTGTGTCCTTTGTGGAGTTCACATAGAGCACCCTCA
TACCGATACTCGCAAAGACGCCGAGCCTCCTTCGGAGTTCTGTCGTCTTTCCAGACTTCA
TCGGTCCACAGATGATCTCGAGACCAGAGTTTGAGTACATGGTTTCAAGATCTCTTCCTT
TTGAATAAATCATGACCGAAAAAAAATTCGTTATCGTCGATAATTCTTTCCAGACACCCC
ATCGGAAGACAGAGATCCTAATGAAGGATATGGTCAAAGGAGTTTTTCTTCCTCTCACCA
CAGACGAACCGTGTTATTGGTGTCGAGAACCGTTTCATACGATGTGTTACGCTGTGCCTC
TAAGGTACCATAAACATCGAGAAACCGGGATCCACGCGGAGAGGATGAAGGAACACTTCC
GTCTTTATAACCTTCCTTCTGACCACAAGAACGACTTTTTTGAAACAGAGGGGATTTTCT
GTGGACGCGGCTGCGTCAAGGCTTTCATCGAAGACGAACTTCCGAAAAAGCCGTATTTTT
ACAGAAAGTCTCTGGGACTTTTGACCATAATGTGTGCAAAAATAGACGGGAGCCTGTCCA
AGGTGATCGCGTCCCCTCATTGGAGACTCTTAAAAAAGTGGGGAGGGATATTATCGATCG
AGGAGTTTCGGGCAAACTCCAACCTGAAAAGATACGAAATTTCCCCAAACACAAAGAGAC
CGTATATGTATTGCACGGGGCGATACATCGAAGAGAGGGACATCTGAAGAAAAATATCCA
AAGATATTTTTTGTAATGTTTACATTTGGCTTTGTTCGGACCGCGACGCACGGAGGAATT
TTCCGTGACTCTTATCGAGTGTGGACGGAAAGGAAAGAGTCTCTTCAAAAACTTGTCGAT
GGAAAGGAGTGCGATAGCTCGATCCCAAAGATGTTGTCTTGGTTTTCGACGTTTTATCCA
GGGTCTGTGGTGTGCTTTGAGGAACTTTTGCAAAGAGAGGACGCGATTCTTTCCCGTTTG
TCACAAGTCGACGGAAAGGAGTTTGAGAAACTTGTGGCTCAGGGAAGGACAAACGCGGAG
AGGATGGCAGATTTTTTCAGTCAGTGCAATCCGTGGTTCCTCAAGGGACCGGGCACCCTG
ATGCTTCAAAGGTTTTTCGACATGTTTGTGATGCAGAAGCTTGGATATCAGGGATGCGGA
GATGAACAGACAAGGCTCTCTTTCCAGATCGCCGAAGAGTTTGCGAAAGGTCTTGTCGAA
CAGTTGGGACTCTTGTCAAACTAGAAAGGTCTGTTGTCCTCGTAGGGTGGGTGCTCGAAA
AGCTCGACGTCCGAACCCGGAGGTCCTCCCCATCGAATCTCTCCAGACCAGATTTTATTG
AACCATTCTGCCGCGATCTTCATCCTCTCTTTTTTCTTTGGATCTTTTTCGTCAAGAAAT
AGATAGTTGTACTCAAACTCTTTGTCCAGACACCTCTCATGAAGAAGCTTTCTCTCTTTT
ATGGGAAGGTCGAGATGGTCTGCGAGAGATGCGATGGTCATAAATTTCTTTCCCGTGGAT
TTCGAACGGACAGCGGCATCGTCGAGAGAGAATCCGAAAGGAGGATAAGAGAGGCTTGAG
CTATATTTTCCTGGGACAAAAGCCACGACTTTTGTCAAGATTCTCCCAGATGCCAACAAA
AGATCGGCGAAATTTCTTTTATCGGGGACTCCGGGGACGACGTCCGCTCTTTTGCCGTCC
ACTCGAAGTTCGAAACCTTTCTGTGTTTCTTCCCATTCTCTCTCTGGGATCCAAGAACCT
CTCCCGAGCGGAGGAGAGACCAAAAATTCCCCTTTGTCTGAAATTCTCCAAGTTCTCGTG
TCGAAGGGGAAAACAGAGAAGTAGTTTTTTACCCAACTGTCTTTGCACGGAAGAACGTAG
AGGTCGATGTCGAGGAGCTTGTCAGGGGAAGAGACAGTGAATCTCGTCCAATGGCTCTGT
TCCGACGACCTGTTTTCTGAATCGTAGGCTCCTGTGTTTCCGTTCAAAAAGTAATATCTT
TTACAACCTTTAATATCCTTGGAAGGAATCCAAACGTAGGGAATCCCCTTCAGCCAGTAG
CCGATAGAGTCAAAGTCGTCGGACATTACAACTTGCTTTTACCACAAAAAATCAAGGAGA
GGATGAGGAAAAACTTCTTTTGTTTCTGAACGTCTTTATGGAGAGCACAGACAAAAAATT
GGGATGTCTCTCTTGCGGGGTGTCAACGGATTTCCCCAAGAAATTCCTGAACCATTGCAA
AACACACGGAATTTCACAAGGCAGATATTTTTGTGGATATTGTGGTTCCTTTGCTGATAG
TGTTGGAGAATTTATGAAACATCCGGAGAACAACAAAAAATGCACCCTTCGGACTTTCTG
CGAGATGTTTTCCGGAGAGGCGTGAGAATATACTTTTTGTCCAAAAAGTATTGTGTAATG
GACGCTTCGAACTGGAAGTTTGAGAGGCAGTTTTGCCCAGAAGAAAAGCCACAAACACCC
ACAGAACTGGGACAGTGTCGGAACGAGAACTCGATGGTTCCCCTTTTGAGGTTGAAAACT
CCACCGAAAGACCAAACACTCCAAGAGTATTTCGGTCTCGTGCAAAGAGACCTTCCCTGG
TATAGCGATGTGGATGCTTTCGGTACTCCAAAGATAAACGGATGTAATTTCCTGGCTTTG
AGCACCCAAGTTCCGGAACTCGCTCTGTTCCCTCGAAGTCCGTACATGAACTATGGAAAC
CCGAGAGGCATCACGGGACAAGAACTTGTCGGTGTCGCACAGAGGTCGGGAGAGCAATAC
CTCAGTACATCCACAAGAACAGGAAAGCAAGTGTTCCGTTCAAAACATCGAGGAATCTGT
CCTTTGGGGTGGGTTTCCGGACCGAACGGACTCTGTCTTCCAGAAAACACAGCGCAGAGG
GACGGAATGTTTTACAACGTGCCAAACGTCTCTGCTCTTTACAGCTTCTCAAACTGTGGT
ATCCAGCAATGCATGGGTGCAACACAATAAAATATTTTTGAACAAAAATATTTTTAGATA
CCCCGAACGACAAGACCGAGTCTTTCGAGTTCCCTCTCGACAATGTCGCAGAGAGCGTCT
TTTTTGATCGACGTTCCTTTCTTTTTGCGCTTGTTTGGGTTGTCCCTGATCAGATGGGCG
GCGGAAAGCATATCCTCGTCCTCGTATCCCTTTGCCTTCATCGCTCGATAGTCGACAGAA
CCTGCGGCAAGGGCCTCTTCGATCTCTTCCGGCTCGAGAGGTTCATATTCTTCTTCCAGG
GGTTCACCTCTTTCTCTCGAAATCTTTGAGATCTCCATAAGTATCTGGAAAAGAAGGGGA
ATTTTGACAGAGCTTCGGCAGACGACACCGAGCCCCTTCTTTCCGCTGAGGTCTGTCTTG
ACCCGGAAAACATCCGGGTCTTTCGCGAGGTAGATACCGAGAAGTGACTCTGATTCAGTG
GCTTCCTTTCTTCTTTTGACGACTTGCTTTTTGATATCGGAGACGACCTTTTCTTCGGGT
TCTCCCTTTACGGTCTTCCACGAAAAAGAGCTCTCGTCAAACATCCTTGTCTTTCCATTC
GAGACGTACCCTTTCCTTGCGATGTCGTACGCGGCAGTGCTAACAAGATCCTGGGAGAGA
AGATGGACCACTTTCTCGTCTCTCCCGATTTTTATACGATAGATAAAGTTTTTGTATTTT
TCGAGAATGTACTCGAGCTGTTCCAAGTGCTTCTTTGGAAGAGGTTCACCCCTTTGTACA
AGAGAGTACGCGAGTTCGTAGAGAGCGATCCTCACCTTGTAGTCAAGGGCGTCGAAATTT
TTCTTGAACTTGGGGAAGCTCAAACCACAAAGTTGTCGAACTCTCTCTTTGCTCTCTCGG
AAGATTTGAACGTCAAAAACAGATTCTGTGTCTTCCTTCTTTGTTACGAGTGGAGACTGG
ACGTAAAAGATGTCCGCAAAGTTTCTCTGTTCCTCTCCAAAAGATTTCACAAGATAGAAG
ACGTCATTCTCTTCTGCGAGATAACAAGGGAATCCGAAACTGTCGAGAATGGTCTCTCTG
TCGTCGATGAGATCGCTGACCACGGAAAGGAGAAGCTTCTCTTTCCCAAACGTTTGTTTG
AGTTTATCGTAGCTCACGTATGGATTTCTACCGAAAAAGTCCAGGAGTTTCCTCTTTATG
GCCTCTTTCTCTTTCCCAGAGTAGTAGAGATCGTACGTGTCGTCTGTGAGTTGGTCAGTG
GGATAGTCGTACCTTTCCTCTGGACCTGCTTGGGGATTTTGGGGTTTTGCCGTAGAACAA
CCAAAGTCGCAGATGTCGAAATCACAGGCCTCTGAACCGTCTTGGTCTGAAGGATCCACA
TTTCTGGCGTAATTTAAAGGACAATCTATGGCGTTCTGCTTCATAAGGCGAAGGACTTTG
GCAGATTTCAGAGCCTTTTCCTCTGCCTTTTGATACGTTAGAATATCTGGTGTGACGTCA
GGGAGGAACTCCCCTTTTTTGGTATTGACGGCGACATGACGATAGACCTCGACGTTCCTC
TGAGATTTTGGAAGATCCGCATGAGAGCCGAGGCGGATCGCTCTCGCGATCGCCTGTTCG
ATCTGGGGAGACTGCCAATGCGGCGTAAGAATGTGGACTTTTCGTACATTTTTTAGAGTG
ACTCCCTGAGAGAGAATTTTCGAGGCGATAAGAACTTGTATTTTCTGTCCGTTTTTATTT
TCTGGTGATGTGAAAGCGCCGAGTATGCTTTGGACAGTGTTTTTGTCCATACCTCCTTGA
AGAACGGCAAAACGTCTCAAGTTCTTTTCTGGGTTGACTGCGCCGTTGTTTGCCTGTTTG
AGTCCGAAAAGTTTCAGAATGACGGCGAGAAGGAGAGCTCCCCCGGATCTCACCGACGAG
CTGTAAACAAAGATAAGCTGTTTCGGGTTTTCGAGGATCGAGTCCACAATCTGTTTGAAC
TTTGAGCTGTACTCCCCAAGATTCTCCTTTATTTTCTTGGAGAGGGACGGGGACAGGCCG
TAGTTTCCTTTGACGCCCTTCTTTGTCGCAAACTTTTCGAACCCTCTTATTCCGTAGAGG
TCGACAGGGGCGACTCCTTCTTGTTCTGGCCAAACAAACAGGGAAGCTTCCAGTCCGAAA
CGATGGAATCCTCCTCCCTTTTTCGAAGTTTTTCCTCCGACTTCGAGAGTTTCCGTCTCT
GCTCTTTCGACTGCTTTTTGTTGGTATTTGCTCATCGCGGACGGAAAGAGACGGATGTGC
TCGGTCCAAGGTCTCGAACTTTGCTTCAGCGTCGACTTTGTCTTTTTCTTCCATTCTGAA
AAATTTTCGGGTTCGACCCAGGGAACTGTGGTTCCAATATCCACTCTCTCTGTATCTGCG
GCGGCGGCCCTGAGATAGGAAACGCGCCCTCGGAAAGAGTCCTCCAATTTTTTCTTTCCT
TCAGGAGAAGAGAGAAGTCTCTCGAACGCCTTCTCCTCTGGGAGCTGTTTCTCCATCGGA
AGGATAAGATTCATAACGTACGCGATATCCCAGACTTCGTTCAAAATCGGAGTGCCAGAA
AGGAGCACTATTTTTGAGTCTTTTATTTTATGGAGGAAAGTGTGCATGAATTTGTAGACG
TTGGATTTTTGCTCCTTTCCTTGGGGCGCCTCTTCGTCTTCTGTTTCCTGACCGAGATTT
TGCACTTCGTCGATGATGATGAGCCTGCCCGAATACTTTCGAGAGACAAGTTCCCAGTCT
ATGGACCCGTCCCTCACAAAACTTTTTACAACCAAATTATAAAAGGTTGTCGGGGTCCAG
AACTCAAATTTTGCGTCCGTCATCCTTCGAAGAGCGATACGGTACGCTTTCTCTGTTGGG
TCTCCTGGTGGTTTCGGGAAGGATTTCGAAGCGCACATCGTCAAATCTTTCCGAAAGTTT
TCTTGGAGGATCGTGCTCGCAAAGACGAGAGGCTTCTCCATATCTTTCGACTGAGAGAAC
GCCTCAGAGATCGCAATGGCGGTGCACGTGTTATGGCAGACAATGCCTTCCGCAAGATAG
TTGTGGTGTTTTTGTACCTCAAAGTCGTACACGTACCCATCGTGGTCTTCCTCTTCGTAA
GAAACTATCGGAACGTACACGAGCTCTTGCTCGAGAATTTTCGACAATTCTTCAGAAAAA
AGCCTGACGTCCGACTTGTTTGCTGTTTCGAGGTGGACACTCTCCCCCTGCCTTGCTCGA
ATCAAAGAGAGAAGGACTTGCCTCGCGTCTGTCATGCTCTCGATGTTTCTCTTGTCCGGG
AGAAGCAGAGAAGGCTGAACTCCGAGCTTCTGAGAAATTCTCTGCAAAAGATCGGGGAAA
GGAAAGGGTTCAGCCTCTGTGGAGCTTCTCGAGTTCGGTTTTTGGATGGACTTGGAAGCC
AGGAGAGAAAAGTGGATCTTTTCCTCGAGACGAAGGGCGTACCTTCGATGAATTTTTCCA
ACGTTTCCATACACGGACATCTGGACTCCGAGCCTCAAAAGAAGGGAGGAAAAGTCCAAA
CAACAAGCTCTGTTTTGGAAACGGACGAGAACGCTCCCGTCCCTCTCGACGCGAGAACTC
TCCGAGAGATAGATTTCGAGAAATTTGATGAATTCTTTCTGTTCGCAATCTGCAAACCAC
GACGAAAGGCCTGTGCTGAACGTAAAGTCGAACTCGTACGTCGTAAGGAAGCGCTCCAAA
CTTCCGGAACGGAAAGAGCAACAGAAAATATCCTCTTCGGCACCATCTTTTCTCATCGTT
GTTTTTTGTGGGCGAATCTCCCTGTCAGTAGCGATGTTGTTCTCCATCAGAAAGTTGTTG
ATAAACTTTTCAAACATCATATAGTCTCCCATGCTGGAAAAGGTCCACAGGAACTTGCCA
TTGTCTTTTTGCAACAAGGGGTTCTGGGTGACCGGAGAAGTGCCGAGGCCAAAATTCCTG
GGGTCTTGGTTCCTCAAAAAGTTCCCGAAAGTTGTGAACCATACGGCAAACTCGAGAGGA
ACTTTTTGAGTCTGTTGTTCGTGTCTCAAGGCCTTTGGAACAGCCACAAATTTGCACTTT
GAAAAGTCGTTGGTCCATCCTCGCTCAGTGAGGACTCTGTGCGCCTTGGTCATTCGAAGC
TTTGTTCCGCCGGGAATTGTGATGACGTTGAGCCTCTCGCGAACTCTTTGGCGATAGAGC
TTTGAGATCTGAGAGCGACACATCTTCTTTGTTTGTTCGTCGAAACTGTGGGTGGTGAGC
TTGCTGGTCGGGGCCTTCCACTCTCCGCCTTCAGCATCGAGTTTGGAGGCGGAGCTCCCG
TAATTTTTCCAGACGCTCTCGATGTCTCGATACTTCCCGTTGACAGAGACGAGAGTGGAA
CCGTGGACGCATTTTCCAGAGCCGAGACCGTGGTAGACGAGAGCCTCGTTGTATTCGGTG
TGCGGAGATACGATCCTCGCCATCGTTTTTTGGTGGTTGTAGAAATCATCCTCCTTGTCT
TCTTTCTTTTCGAGGCGAAGTTCAGCGAACTCTGTCTTCTTTGCGAGTTTCTCCTGCAAA
AGCGGGTCGTCGATGCTCGGGTAGAACGGAATAAAACTTTCGAGGGGAATTTCCATATCC
TTTGTTACAATGGGGAAATTTCCCTTTGAAACATCGTCTTCTCTATATTTTTTCTCTCAT
GAAAAAATATCAACGCTTCCACGAAACTTTCTTGTTCTCTTCGTTGGCCAAGAACTTCAT
ATATTGTGTTATTGAACGATTGAACGAACCCGGACGATGTCTCAAAACTTTGGATTTTTC
CATCCACAAAAGACCCTTTGTTTCCTTGTTCGGACGGAACTTGGCCGTGTCGATCATGTT
GATACGCAGAAGAATGATGTATCCGCCAATCTGTTTCTGTTTTCCGCAACACGAACGGAG
GACAACGGCTTCCTTTTGGTTTTGAAGAGCGTCTTTTATGGTGTCTGTCAAAAGACCAGA
GGATTCTTCTGTTACTTCCCGAAGAAGGGCTTCCGTGAGACTCTCTGTTCTCTTTCTTCC
TCCGCCGAAATCAGAGATTCTTCCGTCCTCTTGTTGTGCGAGAAGCCAGTATTGCCTCCT
TCCGACCGCGACGTACGGAACAACGCCAACACGAATGACACCTTTGTCGTCAGTCAGAAA
ATTCTCGAGGGAAGAAAGGGAAACTGTGGACATTTTTGAGAATAAAAAATAAAATATTTT
CGAACGTTCAAAACTTCAATAAAATGTCTCGCAAGAACGTTTATTTGCAAAGTATCTGGG
AAGGTCAAGGGAGAGTTTCAGCATGCATGGAAAAGTTTGCGGACCAACAAAGGAAAGATC
CGAATTTTATTCCCGAAGACTATGGTTGTCTCTTCCGCATTTCGTCTCATTGGGCGAAAA
TAAGAGGTTTGTGCTCGGTAGAGGACTGTTCCCTCATCAGAGACAAAAAAGGTTGGACTT
TACAGCACCAGCGTTTTGTAAAGATCTTGGGACATTCATGGGATGGAAAGGACGAAATCT
TCAAAGAAGAGATTTTCGATGAGAGAAAGGTCTTTGGAAAGTGAAGAAGAAGGAGTTCTC
TCAAAATTTTCTTTTACGAGTGAAAAGAAAAACAGAGCGTAATATGTCTGAGTTTGCAGA
GTTTGTGGACAAGGTTCTTGTGCTCGCCGGAATCGGACCGAAGAATAGAAAGAAAATGAC
ATCGGAGAAAAACCTCGCAAAGTTCCGCGTCGCTTTCACCCACAAAACGGTCCAAACCAA
CGACAAAAACAACTATGAGCTCTACGAGCTCGTCGGGGACAGTCTCGTGAACGCTGCTAT
CCTTGGCTTCATTCGGACAAAGAGGCCAGAGATTACGGACGTTGAGACTTTGACGAGAAT
AAAACACTATATTCAGTCGAGGTCATTCCTTTCCCTTCTTGCGTTCCAAAACGGCTACTT
TGAACACGTCACAATGGGAGAGGAATTTGCAAAGACAATCCTCGAGGGTGTCGAGCGCAG
AGGAAGAAGACACGAAAGAGAACAGAGAGTGATGAACGACGAGACGAGGCGAAAGATTAA
AGAACTCGGAGAAGAAGCCCTGCAGAACAAGACGTTCTCAAAGTTGATGACGGATTTGTA
CGAAGCGATGTGCGGTGTCATCTCATCTCTCACCGAAGAGATGACCAAAGTCCCCGGAAT
GGGTTATATTCCGGTCTACCAACTAACGAGCAACTTTTTGGAAAAATCAGACATTGAGTT
GACGTACGAGAATATCGTGGACCCTGTCACCCGTCTCAAGGAGACTTATCAGAAAGTGAG
ATACACCACAGAAACGGGAGACAAAAAGATCTGGAACCTTTCGGACCTCATCGAAACGGA
GAAACTTCCAGACGGGAAGTTCAAGGTCACGATCTACGGTTGGTTTGGAAAGACAAAGAA
CCCAGCGATTGAGAAAAAGCAGGTTCTCGCCTTTGGTATTTCAAAGGACGCGGGAGATGC
CAAGATGCAAGCGGCGGCAAAGGGTCTTGCAGCTCTTCCAAAGTACGGTCTGTACGAGCA
GAAAAAGTTGATGAGACAATAGAATATTTTTGTACGACAAAAATATGTACATGGAGGGAC
TTTTTACTGACCGTAGGCGACGTTCAGACCGAAATACCTCTCGCCGCAACAAGCGTTCTG
AACGAGAGGGGCGGGCGCGCACGGGAAACTCGGGATACTAGGGGCGGCTAAAGTGCAGCC
GGTGAAGGCAGGTCCACACCCAGATGAGACTGCCGCGCAGCCTCCCTGGGTCGCAACGGG
CATCGCCGCAGCGACGGGCACCATCGGAGCAGACACTCCTGAACACGAACCGCAAGCGGG
AGACGAAAACGAGGTCGAACTGATCCTTGGAGAGCACGATGACATTACTTCTACACGATA
AAAGAAAAAATTATTGAGAAAAAAATTTTTTGTTTGAGTTGAACAAAAAAAACATGAACT
CGAAAATTCCATGTTCGGAGAGAAAACAGGGACTTTGTGGTTCGGCGGAGTGCGTGTACT
GTTTTCCGAAATCTTTTGCTTCTCACCCTCTTTCGAAGCACTGGTCGAAACGAAACAAGG
AAGCCGCTAATTTTGTGGTCATCTCTTCCAGAAAAGTGTGCTTGTTTGTCTGCGACTGTG
GCCACGAATACGAAAGGAAACCGTTCGACGTTGTCAAGAGGGGTCTTCTTTGTCTTTTTT
GCAAAGGAGAGAGAATTTGCGGCTCGGGAGATTGCGAGATGTGCAGAGAAAATTCTTTTG
CGTCGCACGAAAAAGCAAAGTTTTGGTCTCCAAAGAACGAATTTTCTCCAAACACTGTCA
CGCGAAAGCACTCGAAAAAGTGTTGGTTTGATTGTCCAAAGTGCTCTCATTCTTTCGAGC
AGGAACCGAGAGTTGTCTGTCTCCCGGACAAGTCGAAGGGGAGAAGATGGTGTCCATATT
GCGCGAATCAGAAAAAATGTACAGACGAGGATTGCGAACATTGTCATGACAAGTCATTCG
CTTCCGTCGGTACGGACCTTGTTTGGAGCGACAAGAACAGCGCTTCTGAGAGAGGAGTGT
CCGCTGCGAGTCATAAAAAGTATTGGTTTGAATGTCACAAATGCGGCCATGAGTTTGAGA
TGACTCTGTACTGCATTAGCACCCAAAGACAAGGTTGTCCTTTCTGCGTTGGTCAAAGAA
GATGTCTCGAAGAGAGCTGCAAAATGTGCTTCAAGCGTTCTTTCGCCTCTCATGAACTTG
CGAAATTTTGGAGCAAAGAAAATACGAAAACTCCAAGAGAAGTGGCCATTTGCTCCAAAG
AAAAGTGTTTTTTTGACTGTGGGGTCTGTGATCACACTTTTGGTATGAATTTGGACAACG
TCAGCGCGGGACAATGGTGTCCTTTTTGTGCTTGTCAGAAGCTTTGCGACGCCAAAGATT
GCGAAATGTGTTTCGAAGGCTCATTCGCGGCGTTTCCTCAATCTGCTTTTTGGTCGTCGG
AGAACGAAAGAACCCCAAGACAAGTCAGAAAGGGCTCTGGAAAGAAATACAAATTCCGTT
GCGAAAAGAAGCATCTGTTCGAGTCTTCTCCAAGAAACATCCGCTCTGGGAATTGGTGTC
CCCTCTGCAAATCCAAAACAGAAGCCAAGGTCTTCTCCTGGCTTCTCTCCATCACCCCTC
TCGCCGTCCATCAAGCGAGATTTTCATGGTGCATCAACCCAGAAACTGGAAAGGTTCTCC
CCTTTGATATCTGCGTTGCGGACAAGTTCATCATCGAGATTGACGGAAGACAGCATTTCG
AACAAGTCTCGAACTGGACTCCAGTAGAAGAGACACAAAAGAGGGATAAACTCAAGGAGG
AGCTCGCAGAGGCCAACGGTTTCAAACTTCTCCGTCTTCCGCAACAGGAAATTTGGGAAG
ATTCTATGGACTGGAAGTCCCAAATAAAAGAGTTTATCAAAGAAATATTTTAGACACAGA
CAAAATATTTCAAAAGATGGAGAAATTCTTCCGAACGAGAGAGCTCGTTTCTTTCTGTTG
TTCTGATGGCTCAAACTTCCCATCTCCGGAAGACTATCTCTCTGACTACTTTGACGAAAA
AACGTCAAACTTTGGCAAGAAACTCCCATCTGGAAGTTTTCATGGGTCTTTTACGGAATT
TTACGAAAACTTCACAGAAACGTCCACATACGACAGAGGAGTCAAACACGGCCCTTGGTC
AAAGGTGACGAAAAAGGCGATATGCAGAGGCGACTTTGCGAATGGGTTACCAGAAGGAGA
GTTTATCGTCTCTCAAAGAGTCGAAATTCCATCCAACCAATGGCCAAAGAGATACAAAAC
TGTATGTTCTTCCGTCTTTTATCGGAAGGGAGTCGGATATAAACACGTCCATGACTCTTT
GGAATTCTTCTGTCCTTTCGAATGTTCCTTTATGGGGATGACTTTTAGGGAACCACATCA
GATAGAGTGGAAGTTTTCAAAGAAGTCAAAAGAAATGAGGTTCAAAGTAGCCACTAATTC
CGCGGAACTCGAGGGAATTTCAAAGGGAATGCAAGAGGGATGCCAAACTTGGAATTCTCT
ATGGTGTTGGTCCGAACTGTTGCCCGACAGAGCCGTAAGAATGAGCCCGGAAAATCCGGA
AGTAGGAATCTGTTTTGTGGTTCCATAGAAGGCATATCAAAGAAAAATATTTGGAAAACA
AAAATATTTTTGTGATGGAAGACTTCTTTGGAACAAGGGAAAAAGTCTCTTTTCTCTGCA
ACGGGGACGGAGAACTTCCGAACCCGAACGACTACCTGGAGGAGAGAAAGTGCAGCCGCT
TTTTGCATCCGGAAACGTACTTTGTACTTCCCGATGGAACCATACACGGAAAATACACGA
CTCGTTCAGAATTTGGAGGATATCTCCTCGAAAAGACTTATTCTCTCGGAGTTTTGAATG
GTCCGTACTTGTACCGAACTTTTCCTTTGGCTTGCGAGGGAAACTACAGAGCAGGTGTTC
CAGAGGGAATATTTTCTGTGTTTCGGTACGGCGATTCGGCTCCATGCACGGTGACATACA
AAGGGGGCATCGCAGTTTCTCACGAGTACAAAGGCGAACACTGTCCTCTTCAATGCCAAT
GGGATCATGAAAGGGTGGACGGGAATCATACTCTTTCGTGGAGCTTTCGGGAGTCGGAAC
TCTTTATCTCCCTTCGAACTGACAAAGGGGTCAAAAAGAAAAAGATAAAGTCTGTGCACG
AGAGAAATTTTTATTTCGACAAAGCACCACGTTCTCGCTCTCTGGTGCTTTGCGATCCAT
GTGTCCTTCCTACAAAAAGAACTTTCTGCCTCGAAAAGGATAACAGATACGTACTCCTCC
CATAAAAAAGATATTTTATTTATAAAAATATCGAGATGAGCTTTGTATTCTCCGTCGAAG
GAGATTGGATAGGCGATGGGTGTTATAGATACATACCGAAATGTGTCGGATGTAGGAAGA
GGTCTGCGGAATTTAGGGACACACGTCTCTGCGAAAGCTGTACGTACAGCTCGCCAGAAT
ATTACGAGGAGTTATATCGTCCAAAGGCATCGAAATGCAAAACTTGCCTCTCTGAGTTCG
AATCTCGAAATTCTCTGTTTCGGCATTTGAGGGACAAAGGGCACGAGCAATAAAATATTA
TTGTCCGATAATAATATTTTATCTGAGTCTGAGAACAAGGTGGAGAGTGGATTCTTTTTG
GACGTTATAGTCCGCGAGAGTCCTTCCATCTTCGAGCTGTTTTCCGGCGAAGATAAGACG
CTGACTTAGAGGATCGACGCCTTCCTTTTCTTGAATCTTTTGCTTCACGGATTCGATGGT
ATCTGAAGTTTCTACATCCAACGTGATCGTCTTACCCGTAAGCGTTTTCACAAAAATTTG
GTACATTTTAGCCTTACTTTATATATTTCCTAAAATATTGTTTTTGCCGACGTCTTTGGT
CGAACAAAATATTTTAGTTTCTCGCCGCTTCGGCCCTTTGTCTTTTCGTCTCCGCGATAC
AAACTTTGCAATAAGATTGATAGTGGGTCTTCCCTGTGGAGCGTTTGTGGTATTCTCCGA
CAGGTTTAATCTCTCCGCATTTTGCGCATCTTTTTTCTTCGGAAGAGACCATCCCTCCTG
TGTTGTCTCCTCTCTTCTTTTTTCCGAGGAAATAGAGGGGAGGAATTTTATTCCAAACCC
ACAGCTTCCCGAAAGACTTGAGATAATTCTTCTCGAATTCAAGAAAATCTTTTGTGAGGA
CAAGCTTTTTCCTTTCGAAATTCTCTGAAACTTCCGGAGAAAGCCTCTCCTTCAGCCTCT
CGAGTTCCTTGTCCGAAAATTTCGCCCCTTTCTTTGAATTTTCCTTTCTCGACAACGGCT
GCAAATTTGTGTAGTGAAAGCATACCCTCTGCTGGATAGGGTCCAAAAGGTCAAAAGCAG
AAACGGGCACGATGTGATCCAATTCAAATTTCTTTCCATGGTCTTCCCAAAAGATTCCTT
CCGGTAGTTGTTTCGAAATGTGTTCCTTGAGTTCTGGGATCGTGCATCCCAAAAGTTCCA
AAGTCGACGCCGACTTGGAACCTCTCTGAACTGATTTGTTTAGTCTGCTCCTCAAGGAGC
ACTTTATCCGAAAGGAAGGGTCTGTTCTCCTTTTTTCTTTTGCCCATAACCTATTTTTTT
CTCTAGATACATCTTTTGTTCTTTCCCTATATTCCTCTCTGTTTTTCTTTCCTTTCTCGC
TCTCGAAGTATTTTTTTCTTGCTCTTTTGAGAGCCTCTTTGTTTGATGAAGAGCAAACTT
TGCAACGGGACGAGTGTCCCGTTGTTTTTGTTTTGTCTTTGAAAAAGCACGAAATATCCA
ATTCGAGACCACAGCCTCGACAAAGCTTCTTTTCCGGAACATCATATTCATCCACGGCAG
ACATGCATTTTTTGCATTGCGATGCTTTCCCGGATTTCTTTGCCTTGTCTTTTGAAAAAC
ACGAAATATCGAGTTCCTCCTTGCACTTGGAACATCTCTTTTTCTCGAGCACCACGCGCT
CGTCAACAACGGAAAAACAAAGTTTACACCTCGAAGAATACCCCGAACTTTTGTTTTTGT
AGAATTTTTCGGTAGGGAGTTCCTCCTTGCATTTACAACAAACCCTTGTTTCCATCGTTA
ATGTATACCACACTACTTTATAATTGTTTCGGTAAACAATTTCAGCAGAGGCTCATCTTT
GCCGGGAAGCAGCTGGAAGACGGAAGGGCTCTCACGGACTACAACATCCAAAAAGAATCT
ACTACCCATCTCGCGCTCAGACTCCGATAAATATTTTTATTCGAATAAAAATATTCAAAA
GTTTTGTGGTGATATCCTCTCATAAAAAGAAACGAGTTTGTTGTTCTTGTCGAAAATGTA
GAGCCTCGTATTGTATCCTTGTTCGCGACAAGCAGAGAGTTTCTCCAATGTCTTTTCCGC
CTCGTCTTTCCTCATGCGTTAAAATTCCGCGTTTTTTCCGGACGCACTCTTTGTATCCAG
AAAATCCCTTCGATGTTATCCTCGAATAAGAAGCTTCTCCCCGACCTCCGCAAGAACATA
TAAACTCCATAGTACAAGCAGAACCCGTGTATTCGCCGACGAGTTTGTATCCCTTTTGCT
CAAAAATCAGAGCGACTTCCTCCTGAGTTTTTTTCGGAGGCATTTTATTTCTTTTGTTGT
TCCAAAGAAATATTCGTTCGATAGTCTTTTGTTTATTCGCATGGACCGCATTGGAACGGA
CCAAGATTTTCCGGAAGACCCAAGAAATTACCGGACTGATATGCTCCATGTCCCGCCAGC
TCCAAGGGCACTCCCTTTTTGGCCATACCGTACCGGTAACTGAAGGGATCGGCGGCAGGA
TTTGAGGCATATTCGTAGGCGAAAACGTTTGTTTTCAAATCAAGTCCTTCCCTCTTCGCA
TCACATTCCACTCTACAACCTCCGAAAACAAAGAACACAATCGCGACAACCGCCACGATG
AGGACGATAGTAAGAAGCCGACAGTCAGTCATTACACCTCGAAAAAATATTTTCAACACA
AAGAAAAAATATTTTCAAAGGAACAGATAATTCCGTCATGTCGCAAGAAATAAAAAACGC
TGTCTCTACAGCTTTTCCTTTCGACGAAGAAACTAAACAAGAAACTCTTGACGCTCTCGA
CAGGCAGATTCTTAGCCTCGAAAACAATATCCAAAAATACGCCGCAGCTCCAACCAGAAA
CAGAATAATCTTTGCTCCTCTCCACTCAAAAAACTATGTTTGCCGATATCGCGATCTCGA
AGCTTGGAAGCTCGCTGTGGAAGAGAGAAGGCTGAAATTCATCGACTAATATTTTATCGT
ATAAAATATTTTCAGAGTGTGTACAACTCGTTCTGAACGCTTTGCACGGGGTCACTAAAC
ATCGCGTTATCTTTCGCCATTGTTTCCGAGAAAACCTTGTCTTTCGACGCGAGCTGTTCC
GGAGCTGGAGCCCTGTTCATCATGCGGACGGTAAACATTCCGAGAGCGATAATCCCCAAA
AGGGCCGCCACACCAACGACAGTTCCGACAATCACGCCAACGACGATTCCCGCTGTTTCG
CCAGGAGTGAGACCTCCTCCCCCTTCGTCAGTCGAACAATAATTATTAGAAAAGACGGTG
GAAAGAACAGCGCTTTCACTGTCGTTCGAAGGGAAAGTCTCTGCGAGAGCGTTGAAAGAG
ACCACAAACACCCTGTTGCTGATGACCTCGCGAACACTCGAGTCGTTAAAGTAGACAGCG
AACGCAAAGACGACAGTTTTTTCAGATTCCTGGAAGTTTCTCCCATAAACATCGAGTCTC
ACATTCTTTGGGACGATAGAGCGAAAACTTTCCAAAATTTTACCAAAAAGAAGGCTTTCA
TTCCCTGTAGCTTGAAAGCTTCCACTCACCGTGTACTTTCCTGAAAAATCCTGAAGACAA
GTCCCAAAGACGAGAGGAGTTTGTGAAGGGGAAGAACTCACCGACGGAGTCGGAGAAGAA
GAAGGAGTTCTCGAGGGAGAGTTTGAAACGGAAGAACTTGGGGTTGTCGAAGGAGAAACG
GATCTCGTCGGGGAGGGAGAGGAACTTCTCGAAATGCTCGGAGAGACAGAACGCGACGGG
GAGCCCGAAGGAGTCTCAGAGGGTGTACGAGACGGCGTCCTCGTTGGCGAAGGAGTGACC
GGCGAAGGACTCCCACTCGGGGTCGAACTCGGAGTTCTCGAAGGTGTCCGCGAAGGAGTT
CTTGTCACCTGGGAAGGAGAGGGAGTTCTCGATGGACTTTTTGACTTTGACGGAGTGGGG
GAGGGACTTTTCGTCACTTGCGAAGGGGAGGGCGTCTTGGTGGGAGAAGGAGTTCTTGAT
GGAGACCTTGAAGGCGTCGCGGAAACTCTGGAAGGGGATGGAGAAGACGAGGGAGAACGG
GACCTTGTCGGGGAAGAAGACGGAGTCGAGGACATCAGGGACGGGGTGGGAGTTCTTGAG
GGGGAGGAGCTCTTTGATGGTTGGAAGGAAGGGGAGCCTGAGGCTGTTGGGGATGGCGTC
CTTGAGGGAGAGTTTGTCGGGGATCTCGATGGAGACCTCGAAGGCGAGGGTGAAGGTGAA
GGAAAACAGAAGGCGGAAAACAAGACATCGACAGAGATTGTACCGTTTCCGCTATTACAT
ATTCCAGAAACGACCTGGTTGTTTATACCCAGAATTTCAGCTCTTTTCGAACTGTCATAG
TTTGGATCCACAACAACGTACGAAAAGGAAGCAGAGAATTGGTCTGCAGAAAAACTAAAG
TTGTTGTTCCAACTATAGGATGGCCCGAAAGTTCCGCTATAGAGACCAGAAAGTTGAGAA
GAAATAGTGGCCTCGTCAACGGGATTCCTTTGGAGAGAACCTGTGCAACTCGAGTCCGTC
GAAAGAAGACAGGAGTCAGGAACTACTTGTCCCGCCAAAGAAAGGAGAAGCAGGGCCAAT
AACATTTTTTGCATCTTTTCTTTTATTTTGCAGAAAAAGAAAATTTATTCAGCGGATGTC
GATAACACAGCAGTCTTCTGGTGCCCTTTCCCAGATGTGGCCGTGGTCGTTCTCTTCCTT
GTTGCAAAAGACAAAAATCTCTTTTGTCGGAGGGAGAGAGGCGTAGGTCGTACAGATAGA
AAGACCGTCCGCAACCCGAAGAGGTTCCAACCCCTCTTGTTTCGCTCCTCTGCATTGTAT
CAGCTTCTTGTCGTTCTCTGGGCTTCTTTCTATTACAAAATGTTCTTTCGCCCTCTCGAG
GGCCATGTCTTCAAACAGGACAGAGATAATTCCCTCGCTTTCTTTTATGGTTATTTTGTG
GGGATATCCTACGTTTACTCTCCAGAGGCGACAGTTGAGAGGGCAAACATCTCCGTCCAC
GAACGACTGATGGCTAACCAAAATTCCGTCTCTGTAAAAAGCATCAGCGATCACAACCCC
ATCTCTCGAAACTGTGAAAGTGCCGTGCGGGACCCCTTCGAAATAGCTCCCGGAAGTTGT
TGTTTTTGTTGTTCCTGAATATACCCTCGAATACCCATGTTTTTTACCAAACTTTGCAAA
GTAAGTCTCGTTGCAGAAGGCGTTCGAAAAAGTCTGTTTGCCGTGCTCAGTCCCGTCCGG
TAGAATCTCCCTCGTTCTTTCTGGAAGGACTTCGGTGGTCACCCAGTCTTCCGGTTTTGG
CATCTCAGTGAACGGATCTGAGATCGCAAAGCAACAGACTTCTCTCTTTTTCAGAAATTT
CTCCATTCTCTTTCTATCGAAAGAACTACAGATAAAAATATTATTTTTATCACAGGAGAG
GATGTTGTCAAAAGACTCCAAAAACGTTCCCTCTGTTCTCGTGTGTTGTTCCGGTTACGA
TTTCGACCACTGGAAGGCTCCCAGAGGAGCGATCGGATTCTACGACTCCAAAAGTTCGAA
AAAGAGCAGATTCGACACCTACGCTTCCGAATTTCCCTGTCTCGAAATAAACTCGACCTT
TTACGGAACTCCTACGAAGAAGACGTTCAAAGAATGGAAAGAGAGAGCAGAAAGAACCGG
GCATCGGTACACCGCAAAGGTCACCAAATTCATCACTCACTCAAAGAAGCTCAACGACTT
TGAGGAGACTTGGGGAAGGTTTTGGGATGCGATAAGCGTCCTTGGGGACACGTTGGAGGC
TCTTCTCTTCCAATTCAGCCCAAAATTCCGAAACACAGAGGAGAACAGATACAAACTCGC
TGTTGTTCGAAAGGTTCTTAAGAGCCATAAAAACCTTCCAAGTCTCTGCTTCGAGTTTCG
CGATCCCTCGTGGTTTGATGACCCAAAGATCCGCAAAACGTTCAAAAGAAGGAATTGGTG
CCTCGTGCTTCCCATCGCCGTGAACAACGAGAAGAAATGGGTGGGGACTCTCCCCGAATA
CAGCATCGATGACATTTCGACAGATTCGGACACTGTGTACTTCCGCTTGCACGGCACACA
GGGAATCTATATTGGGACGTACTCTGATGGGTTTCTGACCAAGCTCGCCACAAAATGCAA
GGAGCTGTCAGAACAAGGGAAGAAGGTGATTGTTGCGTTCAACAACACAGATTCTTATTG
GTGCTACAAAATGACCTTTCGAACTCTTGACGAGTATCTGTGGGCGATCTCAGACACCAC
GCCGAGCGCTGTGTACAACGGCAGAACTCTTTTGGAGAAGCTCAAGCAATAAATTTTACT
ATAGAAAATTTATACGGAAGAGGTGGACATCGGAGCGCCAAAGCTCGAGATATAACCTCC
GGCCTTTGTCGCCAACTCATGACGAGAGGTGAAAACGTACACGAGGACAGCGGCGATCAC
AAGGAACACGCCAACTCCGGAAATGATGGCTGAAATCATGGCATATTTGTGGGCAGATTT
CGCAAAGCTGTCCGTGTTTGCGCAGCTGCTCTTTTTCACGTCGTTTGCTGCCATCGCCCC
AAAGACGAGGTTCAGAAAGATGAGAACGACCGTGGCGATGAGAAGGATCACGAGAAAGGC
AGACACCATGTTACAAATGTTTTCTGGATAAAAAATTTATTCGAGTTCATCCAACTTTTT
TGAAAGCCTTTGGATTTCGACGAGCAAAAGAGATATCAAAGAAAGGTGACGAATTCCCAC
GGCCTCTCCTTTCGAATTTTTAACCACGAGCTCTGGGAAAATTTCCTCCAATTCAGAAGG
AACGATTCCATAGTCCTTCACACCATTGAGTTCGTACGTTTTTACAGAGAGATTTTGGAG
TTTCTCTGTGTCGATATCGAGCTCCCTTGCGTTCTCCATTACAATTCCTTTGAACAACAA
AAGAATTACTCTCCTATCCAACGGAATGTGAGGTTGTACCTCGGTTCAACCACGTTTTTT
CTCTTTGGGAGGCAGTGCTGCCAAACCTTTTGCATTCCCGGAAGCATCAACAAAACGTCT
CCGTTTCCAAGAGAGATCGTTTTCTTGTGTTTATGGTTGCTGACGAGTCTCAAGCAGAAA
TCTCTCCTCGCTCCGAGGGAGACGGAAACTATCGGATACCCCTCCATCAAATCTGTCTCC
TTGTCCGAATGCCAGCCGATGTGGTGTTCTCCGTCGACGTACTTGTTGACGAGAACATAG
TTTGGAGGAGGAGCGCCTTCTTCCAACACAGAATTTTCGACGAGATGCCTGTGGAGACGA
AGTGCCAATTTTTCAAGAAAAGGAGGCCAGATTTTCGCCGGAATCTTCACTCCAGTGAAA
CTGTAAGAAAGCTTCTCAGAAGCCCCAAAACCCGTTTGGAGTCTCGGGATCGGTACCACC
TTTCCATGTATTTTGATGGCTGTGACCTCTGGGGGAAGGTACTCGATGTCTTCGAGGTGT
CTCTGCAACTTTTTTCTTGAACCGTACAAGAACCTTTCCGAATAAAAAATGGGAGGCTCC
ATTCAGAATTTATATTTTTATAAATTCTGTCATATCTTCGAATTTACAAACAAAACATCT
CGTCAAGGGTACGGTGCCGCCAGGAAAAACACGGTTCAAACACAGCTCCAAAGCCTTGAG
CTGTTCCATCGACGGAGCCCCATCCCGAACTCGGTACGCGAGTGTAATGTGGAATTTATA
CGGCTTGTTGTGGATTCCTGAAGCCTTTGAAATCTTATCTCTCAGTCCTTCGTCATTGTA
TGAAACTTCGAGGCCGATGGTTCCGTTCGTCCAATAGACAGCGACAAGAGAACAGAAAGT
CGCCTCTGTTCTCTCGCATACGGAGGAAATATTTTTTAATACGGGAGAATTATCCAACAA
AAACCTCTCGAATTTCTTGTGTGTTTGCGCCTTCTCTGGAACCACAAGGTCGAAAACGGT
CATATGATAACTTTCGCAAGGCAGAGGCGAGAAAATCCGCGAAAGACCACAAGACACAAG
ACATTGTTCGACCCTTTCGAGGGAAGCTCTCTGGACAAAGCGCAAAGTCGTCACTCCAAA
GAAAGGGAGATACTTTCCCGAGCTCGAGATTTTTTTCATGTTTTTTCTTTTCAACGAAAG
AAAACTACGAATTTTCGAAAAGCATCGAGACGCCGAGCTTCCTTTTTTCCGGATCGGGAA
GCAACCATCTCGGAGCGTCTCCATTGCTCGTCACCACAGCGTTTGCGCTGAACCCGCCGT
CGAGGGAAACGGCATGCAACACATTTCCACCAAAAAAGAGCTCGATCGCCTTTGCAACTT
GGACTCTGTCCGTCCCGAGAGCGTCGTAACCTCTTCCTTCGAAAAAGCAAAATCCGAAGC
TTCCATCTTTGAACAGAACCAGAATATTGTGGATTTGGAAGTTCGCGCTATGGCGCTGGC
CGTATGGAAACTGCGTTTCTCCTTGTTCCGAAAACCACATCTTTGTATTTTTTGCGGCAT
CAAACACTTTGTATCCTCTGCCATCCTGGAGAGAGAATTTCGAATCTATCATGACCTTTT
CGTCAAACACTCTTTTACCTCCCCAGATGAGGATGGGTCCCGAACAGAAGCATTGGTCGT
AGAGATCGGTCCTCGCCTTTGAAATAACGCTCTGAGAAAACTCGAGAGTTTCTCCCTGTT
CCGTCGCCACTCGGAAGGGAACTTGGGAAGTTTGGTGTTTCGCTTCGAATTCCGGAAGTC
TCTCCATCGATAACTTTCCGGATTTCACGGTCACAGCAGCGAACCAATCCCGATACGGAG
GGGGTACGGGAAGAGTTGTTCCCGACTTTTTCGTCCCATCGAAATAGTACCCTATGGGGG
CGAATTCTTTCCCTTTGAGACCGGGAGTGAGAGAGTTGGCGATGTTTTGCTGAACAACAA
AATAGCCCCCGTTAACGCAGAGGGCGGATTTCCCCTCTAGAGCCTTCTTTGTAATTCTCT
GTTGCAGCCTCTTTCCCGTCGCAAGGCTGCATTTTGCGCTGCTTGAAACACCTACGAAGG
AGCACCTAACCGTACGCATCTGTTTTCCCCAGAGCTTTTCGGAAGGACTCTGGAAATTCA
ACAGCCTCTGATATGGACGGTATACGAAAACGTCAGAAATTTCTGTTTGAATATTTGGGA
AGAGTGGCCTCGAAAAGATAGAACAGACGGGCGAGCTGTAGACTTCAAACTCTTTCCGAA
CAAAGGGAACAACAGGAGATATCGAGGGCGAAAGAGAGGTGGATTTCGGAAGGAGAAATT
CTTGGTCGTTGTTGAGGGACTCGACGAGTTTGACAGAGCACTCTGCTTTTCTATTCTTGT
CGATGATATAGCCTTCTCCAAAAAGTTCTGTGTTTTTTCCTTCAACGCACTCTTTCGAGT
ACCTCAAAATTTCTGAGCGGAATTTCGTCTCTGTGTTTGAGGACTGAACTCTGGCGCTCG
GAACGTGAGGGACGACGATCGTCGTCGGATCGTGAACTATCAAAGAGAGTTGTTCTTCTG
TTGGTCTCGAGAGGTCTCGTGTAAAAATATGGAACTTTTTCCCATTCAAAACAAGAGAAG
GAACGAGAGACGCGACCGCTTCCGTCGAAGTTTTCAAAGAAGAGTCTCCGATGTCTCTTT
CGTTGAACCAAATCCTCTGGGCTTCTTCTATAGAAGAAGCCCTCCGGAGGGCTTCCGCCT
TTCTTGCAAACACTCTCTTGATAGTTTTGTCGTCGATACCGATCGCGAAAAGGGTCGCCT
TTGTGGCTTTGTAGAGTTCTGCGTCGAGGCTCACACCGGGATAAACTCCCAAAGAAATTT
TTTCACAGTCGAATAAAATATTCAAAAGGAAAAAGATAGCCTCGAAATTTTTCAGACCTT
GTTCATTCAGGAGGCTTTCTTTGCACTTGTTTGCCATCTCGTAGATTTTCTGTTCGTTCG
AAACAGCGAAATTTCTCCTTTTCAGCTCTGGATAGAAAGCCCCAGAACTTTTCGAAAACC
TCACAACGGTGAGACCATAGTCTATAACTTTCGGTATTTTGCCGCTGTTCTGAACAACGA
AAAATTCGCCGTTCGGAAGTTCTTCGACAATATACTTTGCCTCGACCCAAGGCTTTCCGT
CGTAGAGTTCGCTCCCTCCTTCAGAGGAAGGAGAGCCCACATCTTTCACAAGGGCGTTAT
CAGGGTGAAGATCGGCATGGAAAATTCCAATCAAAGACTTTGCTGTTTCGAGATCTCGAA
ACAGAAGAGCGAAAAATCCAAGGTAGTCTCCAGCTGAAAATCCCGGGATTCCTCCTTTTG
TCCTTATGAGTTTTCTCAAACTCTGGCCGGAGGACTCCATCAAAACCGTAGACGTGTATT
TCTGGGGGGAACTCTCACAGAATTCGGATCCGAAAACTTTAGAAAAACAAGGTAGAACAC
CAAGGTCGAATAGATTCGAAATAAAACTCGAAACTACAGCTTCGTACAAAGGATCCGTGA
GAACGAGAGTTTTCCCTTGCATGTTGCTAATAAGAGGTTGCGCTCTCGCCTTGTGCGTTC
TCTTTGCGAACGCTGGAGCCCAATAAACTCTCCACCCACCTTGGTGGTTGAAGCTTATCT
GCTTCAAACGAAACTTTTTCCCGGAAGTTGTTGGAACACCGGCAGCAGAAAACCCTCCTG
CCCCTTCCGTTTCGAACGTTACCTGTCCTTTGTCACAAAAATCCTTTGACCTCACCACAA
AAGGTTTGGCCAAGTTCGTTGTGAGCCAATCGCTCTTTGTTTCAACGTTCAAAATGACAG
GAAAAAGGCGGAAAAGAGAGCCGAGAGCTTTTTTCGAGTCGTTCAGACTCAGATCAAGGT
CCTCAAAACAGCTATCGAGCTCGAGATCGCACTTGTCCTGTTCCATTACAAGGAAAGAAA
AAGACCGTTTTCTTTCAAAGACAAAATTTCGCGTTTATGGGTGTTCCGTGCCGAGGAAGA
GTCTGACACTCCACTTCCAGTTTTTCGCAAAGACTCGGGTAGAGTGAGAAAATACAGCTT
TGGTCGTCTATATCCTTCAGTTGGAGGAAAGCTGTGGTCTCTGTGCTGCTTTCGACATAG
AGGTCGAGATTCAAATACTTTGTGGGGGAGCTCTCGTTATATTCCAATCCCAAAATTTTG
CAAGATTTTTTATCGAACAAGAGCCTCTCCATTATTTTTGGCTTTTGCGTTTGGATTCTT
TTTTCGGTTGACCCATCGTTCGCAGAGCGTATTTCCTCTCCGCATCCCCATGCGGAACAT
AGACTTTCACACCCTGAACGTAAAAATAGAGACCCCCTTCTGGTCCCTCGAAAAGAGGCC
CAGAACATCTTTTCGTTCCGCACTGCGCCCATTCATCACAATCCCAATTCCACTTTTCAC
CCCTTGCGAGTGCAGAGATCCGTTTTCCGTAACACGTCTGAAGTTGTCTCTTGCTTTTGA
AAGGCATGATTACAAAAATATTTTGAACAAAATATTTTATGACCAGTTCCCTCCGGTCAT
CGGTTTCAACTTCTCCTTTCCGCGAAGACGCGGCTCGCTTCTCCTTTCGACAAACTGCGG
GAGAGCGGAATGTGAAGTGTACGTATTTCCCTTGTTCGGTTCGAGAGTTTGTCGAAGAGA
GACGTGTTCGTTCCTTGGTGTCTCTTTAACGGGAGCTTCCTTTCTGGCATCCGCAGATGT
TGATACCCTGTTCGCGAGTCTGGTAGGAGCTTGGATGGAATGTTCTGGATTTCCAAATTC
CATCGCTCTCCTTCCCGTACTCGCGTTCGTATGCAGAACTCGTTGCTTGAGCTCGACGTT
TCTCTCTTGGATGTTTTCGAGGGGTTGAGACTTTCCCGCGCCAACAGAGACAGTGGGCCT
TTTTTGCTCCAAGAAAATATCCGGGGAGCTCGTGTTGACATTGACTCCAAACTCTTTCCT
CGAGTCTGCGAAAACAGAAGGGTTCCTTCTTTCGAGCTCAATATCTCTTGAGGAGTTGGT
GTATTTGACCGGATTCCACTCTCCCGCGGAAGCAAAGACAGAGGGATTGTGAAGCTCGAG
TTCAACGTCCGGCTGCTGGACATCGAACCTCGTGAACCACTCCCTTCCGGCGTTGGCAAA
AACGGAGGGATTTCTCTTTGGAAGTTCAAGGTCAGATTGTCCCATCGTTCCGTTTTCTCG
AAGGCAGAACGTTGCGCCCGCCCCCGCAAACACCTTGGGATTGCGATGTTCGAGCTCAGG
TTGTTGTGTTTCTTGGTGAAGTGAGACAGGGACGGAACTGTTAAGATGTGGTTGAACTGC
ACCCTTGTTTCGTAGTGTAACTTCCCAGCCGATCTTTCGAATGTTTGGATCGGACGCGCA
CTCGTTTGACAAAAACACGGGTGTGCTTTTCGGAGCTTCTGCTGAAATTGTTGGGAGTTT
CTGGCTGAGATCGACAATAACATCCGGTTGAGGCTCTTCGACACGATGAAAGAAAGAAGG
ACGAATTCCGTCCGCGCATCTCTGTTGTTTCACATACCGAAGACCCTCCACAGAGATCGG
ATTCATCGTTTGGAAAGGAATGGAAGGGTTGTTTCTGTATTGGGTTGTCGGTCGAGGCAG
ACGAGAAAGAGGGACAAGATCATCTCTATCGATAAGAGGAGGCCTGAAATTTTTGTTGAC
CTTAAAAGTGTAGCTTCTTTGCCCATACTGAGTTTTGTTTCTATCTCTTGCGACTGCGAG
GACCGTTCCATCGACGAGATAGGGATTCTCTGCGTTGTCGAGGATGATGTCTCCGGGATT
CACAGTCCACGCTTTTCCCGCTTCGACAAACCTCGGAGGGTCCTTCTTGATACAAGGTTG
TATCGGTCCCTCGATAGGGTTCAGAGGTTGCTTCTGTCTGAATAACATTACTCATGTCTT
CTTTTCACGAAAAGAGTTGAGACCCGCAAAATTTTATTCAACAAATAAAATTATCCAAAG
AGTTGCCACAAAAATTTGTGGCCCTCGCTCTCTCGACAAAACTCCTCAGCTTCCTTCTCA
CATTCATATGTTCTTTGGGAGAATCTTGTCTTGACGAGAGTGCACTTTCTCGTATGTTTC
TCCTTGCACGAAGAGAACGCTCTGCTGTTCTCGTAAGTTGAGCATCGTTCTTCGCACTTG
GAAGAAATTCCCTTTTCGACCTCGAGGATCTGGATATAGTTGGGATGGACCCCCAACTTG
AGAAGTTCGTCTCTTTCGCACGAATAAACACATTGCTTCTTCGACCTTGAATTTTTGAAC
ATTTTTATAGCGATCATAAAAATACGAATTCTTTGTTTCTGGTGCGATTTAACCAGGAAT
CGCAGAACGACAACACGTCGAACTTACGCTCGAAGGCATGATGTGAATAGTCGTGCCGTC
AGAGTCGTCTCGGATGAGCGAATACGTGGTTCCCTGCCCGACATTGAGCTGTCCGAGGTA
CCTCACCTGAACTCCGTCCTTGTTCGTACCACGAACGACTATCTTTGCGTAAGGAGAATA
GAAGATGGGAGGGAGCTTCACGAAAGTTCTCAGCTTCCCGAGACTCTTCCAATCACCAGA
GAGGTCTTCCACGATAATTTCAAAGTTGCAGGGTTCGATGGAAGGAATCCACTTAAAAAA
TATCATCCGGGTGGGATCCAAGTCCATCGCATTGGCAGGGATGCCAACTCTGTTGCTGTT
AAAATAGATCATGCGATCAGCCATCGTTACCCAAAGACTTTTACAGAAAAATCTTTCAAA
CTTTTCCGAGTATTTTCTTGAACGCCCAATACACGTCACAAGACTCGGGTCTTTTCTTCG
GATCGACGGACAGGCAGTCCAAGAAAATTTGAGGAAGTTGATACTTTTCTTTCGCGAGGT
CGATCCTTCTCGAAAGGTTCTGGAGCACAAGCGGGCGAAAGTCCCGAATGGGGGGAGCGA
AACCCTCGTCTGGCTCGATCGTCAACACAGCGAGAATGCTGTACGCAGCACACCAAACAT
CCACGGCTTTCGCTTCCTCGGCCGTTCTCTCTTCTGAAAACTCTGTGAATTCTGGCGGGT
TCACGGTGGACTGACTCCAATAACACGGATTGGATAAAACACAACTGAAGCCGTAGTCGA
TGAGCTTGAGCTGTTTGCCCGTGAAGATGATGTTGTTTGGGTTGATATCGAGGTGTGCGA
GATGTGCCTCGTGGAGTTGACAAAGGCCGTGGAAAAGAACGTACGTGAGTTTTTCAAACT
GCAGTTGTGATGCCCTCCACCCGGTTTCCTCTCCACAGGAGATGAGTTTTGTGACCGTAG
TCCCTTCGATGAATTCAAGGAGAGAGTAGACGAATATTTTGTCTTTTGTGGACGTTATTC
CATAACCATAAGACTCCATCAAAAGGTCCGTCGCTTCTTCAGACGCACCGAGTTCGACGA
ACGCGTTTTCATCCAAAAGACCGTATTCTCCTTCCCATTTATCAAAGAAGAAATCTGTGA
TGTTGTCCCTGTAAAGTTTAGCGGCAGCTTCCTTTCCGATCTTGTCCTCTTCCGGAAAAC
CTTCCATATCCAGGAAAACATCAAAGAGTTTGAGAGCGTATTTTTGCCCTGTCTCCTTAT
GTTCTAGAAGATACACCGCCCCATAAGTTCCCTCGCCGAGTTTTTTGGTGACGACGTACC
CATCAAAGTCGTTATAGACTATTTTCTTGTCGAGGATGTGGGTCGCGATGCGCGCCAAAA
CTTCTGCGTAGTCTCTTGTCGTCACGACGGGGTCTTTCCAACCAACATACTTTGCGTCAT
AAGCCAGCCATTGAGCCTTGAATTCTTCGCCAGAAGTGAGAGGATGCTCCCTATCGATGA
TACCTTTTCTCTCTTCGACGAGCATATTACAAAACATTTCGCCCCGCAAATGTTTTAGGT
GTAAAAAGAGAGTATTTCCTTTGATGGGAAGCCAATGGTTGTTTTCTCCCTGAAAAAACA
AAAGTCGAGTTCCTTCCTCTGAAGCGAATCTTCGGGTACAACATCGAGCCAATAAGTTCT
CTTTGGATTTCGTGGAAAATATGGTTTTTCCAAGGACGAAAAACACCAACAAATTTTTAT
AGAGTCTTGGTTCCTCAAAAAGATATAAAAAGTTTCTTCCATCTTTTCGTCTACTTTTTT
CTTTGACAAAAAAATTTGTTCTTGAATTGTTTGTAATGTCAGGATTCGGTCCCATCCCCG
CTACCAACGTCACCCGCAAGTTCCTTCCCCGTCTCGCGACTGCCGCTGATTCCATCACGT
CGACTGCGACCACATTCGCTTTGACCGACCCCCAAACTGAGGCGAGTTACTGGTCCCGCA
TCGGAAAGACGACCACAATTCACATTCACATGGTGAACGCGACTCTTCCGGCCGCTGCTC
CCTCGACTCGCGTCTATGGTGATTTCCCTCCTCTCGATATCACTCCGAGCTCCGCTCTCG
CCCCTCAGCACGGCGTTATTGTCCCGATGCAGTATTTCGTCGCTCCCACTCTTCCTGTTG
GTTCCACGGCTGCCGCCAAGATCCAAACCGGTTACATCGAACTCGGTTCTTCCCTCGATG
GAGAGTTCACCCCTCTCGCTGCCAACTTGATCGGAACTGTCGGCTTTGAGTTCTCTATCG
ATGCCACCTACGTCGCTCAGTAAAAATATTATGTCCAAATAATATTTATCAGAAGCTAAA
GAAAACCATGGAGCGCGTTTGGCTCGATCGAGAAGCCTACGAGAAGGCCAAGAAACAACA
TATAGAGAGGAGGGACAAACTCAGCAGACACAAGGGATGCGTTATCCAAGAGCTTCTTCT
CGAGCCACGGGAGCTCGACTTCCTCGTTTTCGAGGTCCGTGACAAGCCTGAAAATGCGAG
TTGTTGTTCTGTTTCTTAACATCGGATAGAGGAACACCGGAACGGAAACGGGCCATGAAA
AAGCCACGGAAACTCCCTTTAGGATTGTTTTGGCGAACGAATAGTTTTTTTCTTTCTGCT
CTACAAAAAGAGACACGGAAACCGGCAGGAACGCGAAAGCGCCAGCAATAAGACACGGCA
AGGCCATTTATTTTCCAAACAAGTTCTGGGAAATCTGGTTCAAGAGATACGGTTGTTCCG
TCTTCATCATCCACACAGTATACGGACTCTCTTCGACCATCACAAAGGTTCGTTCACTCC
ATTCGTTGAGACCAAAGTCGCAAGTCCAATCGGAATGGGATTGCGATATCTCGCGGCACG
TCGTCACAACATGCGTCGTTTCTTTTGCGCTCGTTTTGTACTCGATAGAGCTCGAGAGTT
CTGTTTGAAAGAATGGGACTTTTGTGTCTGAAATTATCTTGCCAAAGTGCGAACGAAAGA
CGTCGACATTACCCACAACACCGGAAAGCTTCACAGAAAAATTGCGACAGCCCACGATGG
AGAGAGTAAGAAGTTTCTGGTTGCAATATACCACAAAATTTTCAGAGTTCGAAATGAGAA
CTTTTTTGAAGCCGTGGAATTCCGGAAGGTAGAAACTCTGGTCGTTTATCCCAGAAAAAT
ACACTATCGGATCCGGTGGTTCGATGGAAATTTTCGAAACAATGTCGTGGACATCGATGT
CCTCTCTCTCCATTACTTGCTCTCGAAAAAAAGGTTCTCTAGACATATCGAACTTAAATT
CTCTTCTCGAGTCTTATAAAATAAGAAGATGCAACACCACCCGTCCCACTACAACTTCCG
CAGCCAGAACGAGGTCTTGCGAGAACTCTACCAAAAACTCAAGAAATCTCATTGGGTTCC
CGAAGAGCTCGATCTCAGCAAGGAGATGGCGGATTGGGAGAAACTATCAAAGGGCGAGAA
AAAGTTTGTCAAACTTATACTCGCATTTTTTGCACAGTTTGACGGTATCGTTGTGGAGAA
TCTTATTCAAAACTTTCAACAGGAGGTCTCTTCTTACGCAAAAGAGATCGAGTGGTTCTA
CATTCTCCAAGCAGCGAACGAACTCATCCATAACGAAACGTACATGAACCTGATCGACAA
CCTTCTCCCTTCCCCGAAAAAGAGGGAAAAAGCTCTCGATGCCATCAGCAACTATCCGTC
CATCCGATTCATTTCGGACTGGGTCGAGAAATGGATGGACAGAACCATTCCTTTGCCGGA
GAGGATTATCGCCTTTGCTGCCTTGGAGGGTGTGATTTTTACTGGCTCCTTCGCAGCCGT
TCACTATTTTACGATCACAAACAGATTGAAGGGTCTTCGGAAGGCGAACGAATGGATTTC
AAAGGACGAAGGTCTCCACCAGAAGTTTGCAGAGGCGGTGTATCGTTACATCGTGGATAT
TATCAAGGCTTTCCCGAGGGTTTCTCAGGAGAGAGTTGAGGAGATTCTTGGTTCCGCCAT
CGACGCTGTTTCTCCGTTTATCCACGACTGTCTTCGTTTCAAGAACGTCAACATCGACGC
AGAGAGGATGATAGGGTATATGAAAAACGCCGCGGACGGTCTCGCGTTCTCCATCGGATA
CAAGAAGTTCTTCAACTCTGATTCTTCTCTCGACTATATGGTTCTTATCGGCATGGACAA
CAAGACAAACTTTTTCGAGGAGGTCGTCGCGGACTACGCAAAGGGTCTCGAAGGTGGCGG
AGAGTTTTCAAAGGACGCAGAGTTTTAAATATTTTTCAACAAAATATTTTTACTTGAGAT
GGACGTAGATATTCCCTCTTTTTCCTTGACTTGTTCTGAGACCTCTCCCGCGAAGGAGGA
GAGTTTTCCCCTTTTTTGACTGCTGCCTGTTCGAGAAAAACTTGAGTCTTTCGCCTCCCA
AAAATTCGAGATCAAACGTGTTTGTTTTTCCTTCGACGATGTCGAGAAAGATCTCGAGGT
CGAGTTCTCCTCTTCTTTTGTAGATGGGGTGTTCCTCCACAGAAATTTCACAAACAGAAA
GACAGGACGAAAGGGTGTATTTTTGAGTTCCTTTTAGATGCGGACCGAGCTCCAGACGGA
GTCTCCTTTCGACTCTCGCTTTCCCTTTGCCAAGACAAAATTCGCAGGTCCTTTCCTTTT
GACAACGGAAACCGTTCCCAAAACAGGTCCCGCAATCTTCTCCCGTCATTCTCGAGAACC
CGAAACAGTCCCTGCACAGGATATTCGGCGTTCTCCTTCCAACACCCAAACAAACGAAAC
AAGGACCTTCGTCTTCGAGAAGAAATTCTCTTTCTTGACAACTCCAGATATCTTCGAGCT
GCAACACAAGGTGGAAAGAACGGATCATCAAAACGTTTGAAAAAAGGGTGGCGACACTCG
CGTGAAGATCGAGGCCCGGAGCGGGAGAATGGAACAAGTTCTTTGATGAGAGGATTTCAT
AGGCTTTCTGTACCAAAAGAAATTCCTCTGTTGTGTCTTTTTCTGGGTTCCGATCAGGAT
GAAGGAGAAGCGCGGCTCTGTGATACGCTTTTTTTATTTGTGGTTGTTCTGCGCCTTCTT
CAACTCCAAGAACTTCCCAAGGCGATCTCTCATCTTCCCACAACCCTTCCATTTCTTTTT
GTAAAAGCCAAGAGTCAAGAGAAAATATTTCCAAAATAAAATATTTTACCAAGCGACCCA
GCTGCTGTACGTTCCGTTCATAAGATTCTGGCAGTTTCCTCCGGAAGGGAGAGTGGTGTG
TGGATTGAGGCATGCTGTCGGACAACTCATCTTTTGTGTGGCGTTAAAGAACATCGGCTC
TCCCGGTCTTCTCCAACGGTAAGCTCCCGAACCTCCGATTACAAAAGAAAGATCCGGCGT
CGACTGATTGATATAGATCCCATCCGAACCTGTGGCGTAGTTGTGAGTCATTACAAATAT
CTTTTCTCGAAAAGATATCGAAAGAAAGAAAAAATTCAAAGAAAACAGAAAAATGTCTTT
CAGAGTCTCCAAGTCCCTCGTCTCGAAAGAGAAGAACAAGCTGGCGAGAAAGCTCTGTTC
CGTATTCCCGATGCCGACAAAGCACAATCCGTTCCCACAAGAGATCCGCCTTTTCAAAGT
AGAAGGGAGCGAGTACATTCTACCCTTTTCCCTTTGGAAAAAACTTGGTTTGTCTCGACC
GGAAAAATGCGGTCTTGATATTCAAGGGGAATTTGTGGGGGAACTTTTGGAAGAGACAGA
GCCCGCCCCCGGAAGACACACAAAGAGAGACCAAAAGACGATATTTCTGGAGGCGAAGAA
GCTCATTGACTCTGAAAACGCGTGCCTTCTCAGCCTCAGCACAGGCATCGGAAAAACGTG
CCTTGCGATCTGTCTCGCCTCTCACTACGGAGGGAAAACTCTCGTTGTTTGCAAGTCGGA
CAGAGTCAAAAGACAATGGGTCGAATCTATCCAGAAATTCACAACACACAGCGCAGAGAT
CGTCAAAGGGAAAGAACTTCCCGAGGCAGATTTCTGCATTATGGGTCCGATGAAGTGCAG
GAATTTTGAGGGAGACTTGTCCTGTTTTCGTACCGTCATTGTCGACGAATGTCACGAAAT
CTGTACGAACGTCTTTAGCGAATCTCTGTTCAAAGTCCACCCCTTTGTACTTATCGGTCT
CTCTGCGACCCCCGATAGGATGGACGGTTTGGGAGATATGCTTCCTCCTTTTTTCGGAGA
CAATCCGATCGTCCGAAAGGAGAAAAAGGAGTTCAAAGTTTTCAAGATTTCGACTGGGTT
CGTTCCGAATAGAAAATACGACAAACGAGGTACTCTCATCTGGACAGAGGTCATTCGAAG
CCTCGCAGAGAACAAAGAGAGACAGAGGCTTATTTCCAAAGTTTTACAACGGCCTTCAGA
GGGAAAGACGATAGTTCTCGGAAAAAGAAAGTCGGAACTCCGCGCTCTCTCTGCTTTACT
CAGCGAACAGAACGTCTCAAATTCTCTCTACATCGAAGGGGCGAAAACATACGACAATGA
AGCCTCTGTGATTTTGACAACAGTGGGGAAAGGCGGAGTTGGAATGGACGATCCAAAGAT
TCGAACCGTGGCGATAATTAGCGACGCCATGGACGTGAGGCAATACGAGGGAAGAGCGCG
TTGCGCAAATTCCGTGATCTACGATTTCGTGGACAGACACAGCACACTCGAAAAACATTG
GGAGGAGAGAAAATCGTGGTATCTCGAAAGAGGAGCGACCATCGAGACCGTGAACCTCCG
TAATTTCGTATAATTTTTGTTCAAAAAATTATTTCAACGTACGTCTTTGGTCCTTCTACC
CTTTCCACGCAAAAAATTCGAGGAGAGAGCATAGCCGTATATCTTTCCCCCTTTTTTGCT
TTCCAGGTCATTGAGAAACCGGACCTCTCCAAAAGAGGTAAAGGTCCGAAATCTCCCATC
GCTACAGCGTCGATGTTCACCTGCATCGCGCAATTTTCTGGAGTCCAAATGTCTGGGGTT
TTCCAAGTCACTGTGACCTGTTCTGGCTTTTGCGAAAACACTCTGACGTCTTTTACACCC
CCGATAACGGGCCTCTTTTCGTCCACAATTTTAACTTTCATTACATTTTTTTATTGGTAG
CCGAAAGAGATATCATCGGGAGAGAAAGCGGGCACAGCGACGCCAGGGATTTGTCCTGTC
GCCTTCACGGTTCTTGTTTCTCCAAAAGAAAAGTAGCTCACGGAAAAGGTCATTGTGTTC
CACTCTCGAAGAACCTTTGTCGCATCCACTGTACCGTTCGTTTGAATTACCTGCTGACCA
TAACCATAATTCCAACTGCAAGAAGTTCCTCCTCCGGAATTGGGTTGGCAGACGTACGGG
GCGACGGCTGTAGCCGAGCCGTTGGTGAGAGGGAGAGGAATTTCCGAGCCGAGCTCTCCG
TTTTGACCGAGAGATTGCGTCGTTGCCGTGAGTTTCAAATCAGAGACTTCCGTCCCAGTA
TAGCTTGCGATCACGGAAAACTGGCCTCCAGGACTCGGTTGGTATTGGAGGGTCACCTCC
GGCGGCCCCGTAACGACTCCAGTTTTGGTGGTCGTCGCAGAAAGTCCGATCTGGTTTCGG
GCCTGGAGGTACAGCGTATAGGTTCCGGGGATCACGGGAGTTGGAAGAGCTACGAAATTT
TGTTGAAGGATGGGGCCATTGCTGTTCCCTGTCGTTCCTCCATTCGGGTCCTTCAAAATA
TAGACGTATCCGCAGATGTACCCTGTTCCACAACCGACTGTGGGAGTGGGCCAGGTGAAT
TTCCACTGTTTCGTGTCTTGGTCGTAACCAAAGTCAACGTCCGGAGGCGGAGGGGAACCT
CCCTTTTTCTGACAACATTTTCCCCAACAAAGTATCCATACAAAGAAGAGAATGGCGACG
AGCAAAATAATTAGAGCACAACCCCCCATCGTTACCAAGATATTTTTCTCAAAATATCTT
ATCTGAACAAAAACCATAACACGACCGCAAACAGAATAATCACAACAAGGCCTATTCCCC
CAAAGATCGCGATCTTTTCGATCCATCCCCCTCCGACGTTTGGAGGAGTCGGTGGTGTTG
GTGGTGTCGGCGGAGGAGGCGGTGGTGGGGTTGGAGGAACGCCGCAGCTCACCTCTGTTG
GGTTTTCTGCTGTGCCCCCGGAGAAGCAGATGTCACAACCTTGTTGGATAGTGTCCCCAG
AAGTGAGCATCGCATTCACTCCATCGACAGTGACGTTGTCAAAGTAACACTGACTAAACT
TTGAGTCTTTTCCCCTGCTGTTCCCACAAAGTTGGTTCAGCGCGATCTTGCCTCCTGAGC
TGTTCTTGACGTCGATCGAGATGTTGTCCAGAATACAGACGGTGTCTGTACACCTTTCTT
CTGTGTCTGAACCCGGAGTCGCGAACGGAATGGCGTTCGCGAGGTTGCATATCGGATCGC
AGGGTCTCGGAACCTTGTCCGAGAAAGGGTACTGGCTCTCTGGCATGTAACATCCACAAA
CATCTGCGTAGACCTGTCCCTGAGTCATGTCCTCTCGAGAGAGCGCCTGGCAGAACCCCG
AGAGAAAACTGGAACAGGATCCCGGAAAAAGTTTGCATGTGTTTGAGAGGTAGTTGTTGA
GAGATTGTATCGGAGGGGGTATCGCTTCACCGGTGATAAGACGATAACTTCCAAAAGCGG
CTGGAAGAGTTTTCTGGAGAAAGTCCGCCGCAAGTTCCTTCTTTGAGTTGTTCACGTACC
TCGCGCAACTCGAAGTGCTATAATCTCTCGGATTGGAACCGTCCTGCCACCCTGAAGCGG
AACTGCAGTGCGACACCATCGCGTCGTGACAAAGTTTAGTGTCCGGACACCATCCGGGAG
CGCACTTGTTCAGAGCCGTTTCGTTGTTGAAGAGTCCTGTGCAACACCCCGTGACTCTCT
CTGTGTTTTCTGTGTTGTTCATGGCCATGCTCGGCTTCCGAAGCATACATTTATATTTGT
AGGCACAAGAAAGGCCAGAACATCCACAATTTTCCGTTATCGTGGAATCCCATTGTTTCG
AAGTGTCACAACCCGCGCAATCGGGGCCGTCGTCGTAATTACACCCTGTGTTGCAGGGTT
GGAGATACCTCGCATCGAAACTACAGCCTGGCAAAAAAGGGAGTTCACCCGAGGCCATTT
ACTTTTCTTTTCCAAAAAAGAAAAGTTTCGTCGGGACCACAAAACATTGCACATCTTGTA
AGATGTCGATCATAAGTTGCCCCGAACTCCCTTGTCCCGAAGTTGGACAACAGGGCGAAG
TCGAGTACAGTGAAAGGACTTGTGGGGTTTTCGGGAACAATGTCTGCAGTTTCGACGCAG
AGTACGACAAGTGCTACTCTCCCCAAAACTGCCAGACGGGTACAGCTCTGAAATGCAGCG
AAGCGACATGCTCGAAATTCCCTCTCTGTTCCACGGGCAATGTTGATCCAAACTGCTCTG
CCTTTTCAGGAAGGAACGTCTGTCGTATCGCACAACCAGACATGACAAAAAAGACGACAG
CAGCGTGCTGTCTCAACAAGTACACAACACAAGAAGCTGTCGGAGTCTGTGCAAAAGGGT
GGTGTGGGGACGCCACGACAGGAACGCCGACGTGCTACAACGCGATGCTTTCTCTCTGCT
CCGATTCTTCCGATCCAAACATTTTAGAAATGTGGGCAAACAAACCAAGCGATCCAAAAA
ACGACCCGAAGCTGACCGGAGTCTGTAGAGAATTCCTCCTCCAGAATCCGTATATGAACG
AAAATCCAGAGAGGAGAAGAGAGTTTTTCCAAACCGTTGTCTCGAAGCTCGGAAAAACTC
CCTATCAAAAAGGGGATGGTTTCAACGCGGTGATGGCGGATGTCTGTGGGCAAGTCCCCG
GTTCTTGCGATTCTTTTTTGTCTCAAATGTGCGGAGCGAATTCTGTGGGCCTTGGCCCCA
TTTCGAGACAACAGACCGCCGAAGACAAAGAGCTCCGGAAACTGTGCTCTTGTTTTTTGA
GCGATCTTCAATACCCCTTCGCTGGAAAATTCGGGGTGGAGTGCGACATCCTCTGCAACG
ATGCGTCCGTGAATCCCGTGCCAAAGGCAGAACCAAAGGGAAATACCTGGGTCAAAAAAG
AATGCGAGCAGAACGTCTGTATTTTGGACGATGTCGTCGTGAATATCCTAAACTCGGAAG
TCGGAGGTATAAACCTCTCCCAAGTTTGTCCTTCTTCCGGTCCGGGAGTCACTCAGTGCT
ACCTCGACGGTGTTACGGTCGACGTTGTGAACAGCAGCGTCAAAGACGGAATAAACTTGG
AGCAGTGGTGTTCAGGGTGTTCGAACCAGGAAGGGGCGGGAATCTCTTGCGGAGAAGGAG
GCAACGGAGGAGGTGGAACGGGAGGCGGAGGTGGCAATATTTTGAAAGATTTTCTTTTGT
TTGGCGGAATCGGTCTCGTTCTGTTATTGCTTCTTGGTGTTGTCGTTTGGTTTTTGTTCA
GGTAAAATGGCAGAAGTGTGGATGAACAAATGGTCCCTCGTTGTCGAGACAGAGAATTCA
AAGTTGTGCACCACAAGAAACAGGGGGAAAGAGAAAACTGTGTTTGTTGTTGACGGGAAA
ATTCGGGATATGGACGAAAATTCGAGAAGATACCTCGCGCTCTGGAAACATTTGATGTTC
AAACAATAAAATATTTTTTACAAAATATTTTTTACTGATGGCAACCCCAGGTGTTTTGAA
TCGCCTGCATTTGCTGTTCCGGTGTGCGACCGAACGCGGCCTGTTGTTCTTGGAATGCTG
CGTAAGAACCGGAAGTTGAACCGAGAGCGGAAAGAAGTTCATACCTTTGGGGAGTCTCTT
GTTGCTGAGAAGCTTCCATTTGTTCTCCGAAACTTCCCCAAGTGTCTTGAATCGCCTGCA
TTTGCTGTTCCGGCGTGCGACCGAAAGCGGCCTGCTGCGCGTCAAAAGCAGCAACAGAGC
CTTCGGTCGAGCCAAGAACAGAGACAACTTCGTGGCTGGGTTCCGCAGGGTGGGCGATCC
AATTCGTGGTCCTCATCGAGGCGGCCATCGCCTGATCGCGAATTTGCTGCATCTGAGCGG
CCGCGGTCTTTGCGACAGGGTTGACCACGATACCTCGCGGTGCTGACATCGTGGGACGGG
GAGAGAATCCGGTCGTCTTCTTGACTCCACAACCCCAGACTTCGGTAGGATCCTCAAAGC
CACAGAAGTTGATACCTCTCTGGATCCTAAAGTAGCCTCCATCCGCCCAATAAGGTCCCC
AAGAGTTTCGGACGAGCCAGAATTTGACTCCTTCGGCGGAAGTACCCCAACCGACAATAT
CGACAGCATGACCTCCCATCGGTTGGCCGAGAGGAGAGGTGCTGCTAAACACCTTCTTGG
CGGCATCAGGAGCGGAGAAGAACTGCTCGAATCCAGAGTACACCATATAGCCGATGGTGA
GCGGACCGTACAAGAAGATATCTTTCATCATCTGAACCTCTGCAGAATCGGAGCTCGATG
TGTCGATCACAGGATAGACGATATCCGGCCTAAATTTCTTACATCCTGGCTTTTCCTGGC
ACGAATACTCCTCGATATTTCCGTTGCAGACCATCGACACACCTCCAACATCCCTCATGT
ACTGGTAAGCTTCACCAATCATTCCTCCTTGACAAACTTCGTTGGAGCACGTTCCCTCCG
AACCTCTCAAGAAAGAGCTGAGTGTGGGATTCATTTGCTTGCTATAGTTGCAGAAATCAC
AAGAGGCGAAAATCCAAGGAGCGATGTTGTTGTGTCTGTCGATCTTTGTTCCGTTCGAGA
GGGTGATGCACACCCTCTGTTGGAGCTCTTTGTCATGTGTGGCGATACGGAATCTGTCGG
AAATCGCGGTGGCTGTGGAAAAGGCCCAACAGCTACCGCACTGCGCCTGGTCCAGAGGCC
CAGAAATGAGCCCCGGCCATTTCTTTCTCGAGTCAAATTCGGAAGGGAGAGAAGCGACGG
TCTCTGACGGTTTGGGATCGGCAGCGGCCTTGACAGACTCTTGGACAGCGACGGGGGCAC
TGCTCAGAAGAACGGTGTTGAAAGGTCTCGGTTTTCCCATAGTTTCGGAACGAACAGAGG
AAGTCGCGGAAAGGGCGCAAGGCTGTCCCGAAAGCCCAACATTCTCCTCTTCTTGGAATC
CTTCTTTTTCATCGGGACTCCAAAGCACAACAACCAAAAAGATGATGACAGCGATGACTA
AGATCGGCAAGAAAGCGCCCCACATTACAAAAGCAAAAAATATTTTGCAAAGTTTTGTTT
GAGAGGAAAGAGTCAGTCAAGGTAATATCATGGCCGCCACGTTGTACGACAAGCAATGGC
CGAGGCAAACGACCACGTACGGTCGAAGCCGAGGTTCTTATGTTAAAAGAAAAACTTATA
GTGCGAACGCGAGGTACACTCGCCCAATAATGAGCTACGGAATTTTGCTCTATACTTTTC
GTGGCTCGGAACCGGTGTTTTTAATATGTCAAAGGAGGCATACCATAGAATTTGTCGAAT
TCATTCTCTCAAAAGTTCCGAAAGAAAGACTTTTTAACGCCTGCTCTCGACTCACCGAAC
AGGAAAGGACAAGACTTAGAGATTGGACGTTCGACGATCTTTGGGATGACTTCCTTCCCC
AAAAGAATTGTCGTTTGTACATCGAAGACAAAAGGGAGATGAAGGCGAGATTCGAGCGTA
ACAGAGAAGAAATTATTTCGGGTATCGATGCGACTTCTTCCGTTATCAAAGAACCTCAGT
GGGGCTTTCCCAAAGGGAAGAAGAACGTCAAAGAGTCGAATACGATCTGTGCTCTTCGAG
AGTTTGTGGAGGAAACTGGGATGGAAAGACATAAAATCCAGATCGTGGATGATTCTAACC
CTTTTATCGAAAGGTTTGTCGGTTCGAACGGCAAGATCTACGGAAGTCAATACTTTCTTG
CCTATGCGGATGAGCAACTAAAAATCCAAAAGAAAAATTATGATGGGGTTGTCACCGTGT
CTGAAGAGATCTCTGACCTTCGGTGGGTTTCGTTCGAAGAGGCGAAAGTTTATCTCTCAA
AAGAGAAGATGGCGCTTCTAACAAACGCCCTCTTGTGCATTCGTTCTTGTAATGGGGTGC
TATAAAACATATCGTGCAAATATGTTTTCTTTGTAATGAGTTTTGTCTTGTTTGCCGTGC
TGGCTGTGGGGTTTATCATAATCCTCATTTTTGTGCTGAACAGGAAGCACACGCCCACAG
ACCCCACAATATTGGCACTCAAGGAAAGATTGGCTGTGCTGGACAAAAAGTACCTGTCTC
TGGATATCAGGGAAGTGGATAGGGGAGCATACACCGAAAACAAAAAGGCCATCTTCCTCT
GTCTCAAAGACCCAGAAACGAAACAGTATTACGATATGAACACGCTTGTCTACGTTGTTC
TCCACGAACTCGCGCATATGTCGAGCGTCACGTATGGCCACAACCAAGAATTCCACCAGA
ATTTCGCACGCCTTCTTCGTCAAGCTGCTCAAAAGCAGATTTTCGATCCGAGTATACCCA
TTCCGACAAAGTATTGTGGTATCGACTCTGAGCATCCGGGACATTGAAAATCGGTCTTTC
GAAAGATAAAAAAGAGTTGATGAAAGATTCGAACGATGAATTCTCTCGAAAATCTTTGCT
TTGAAAAGGTCAAACAACTCTTTGCTTCGAAGAAGCTCAAGGTGGAACAGTTTCGCGTTC
TTCCAGAAAACGTTCTCGAAAGGATTTGCAGTTTTGTACCCACACCACAGCAAATAAAAA
TTCTTGGCATTTGTGTCAGGTGGATGAAGGGAGTCCTTCGAGAGAAGGGGTTCTATGTTA
ACGGGAAATTGGAAGGACAACTTTTGAAGTGGGACGAACAAGGGAGAGTTCTCGAAGAGG
TTCAATACAAAGAGGGTAAAAAAGATGGGGTCAGGGTCCTTTTCGAACCATCGAAAAACA
GGGTATACTCTATCGAGACCTATCGTCGCGATCACCTCCACGGAGAAAGAAAGACGTTCC
GCGAGGGACAGCTCCATTCGAAAGAAATATACTCCAGAGGAGAACTCCATGGCGAAAGGC
TCGTGTATTTTTGCGAATCAGAGGAGAAAATATGGAAAAGGCAGAGCTTCTACAGGGGCC
TCAAAGAGGGAAATTTTATCGAGTATCGAGAAGATGGAACTGTCCAGAAGGAACAACTTT
GGGTTCGAGATGTTCTTATCGGCAGCGCAAGATAATTTTTACGCCAAAAAATTATTGGAA
GCAACACCCGGAATCTACAGAGAAATCTAGCCTCCCTCCGTCTCTCATTTTTTCGTATCC
TTTCCAGTTCTCGAGGAAAACTTGTGGTTTTTTGAACCAGTTGGAGGAAACTATTCTCGG
AAGGGCGTCTTCGATCTCGTTTCTTGTCATATCCGGAGTCAAAACGAGAGGATAGCTTGT
TCCTGGGAGAGGCACCCAGACGATTTTACAAACAGAGACGACGTACCCAAACTGTTTGTC
GCAAAGTTGTTCCTTGAGCTGTTGGATATTTCCTTCTGGGAGATTGAGCCATTTTTCATA
AACTTTTGCGTTGTCGTACCAGTTTGTCATTCGTTACACTTTTCTGTTTTTTCTCTTAGA
ATATCCACGGCTTCGTTGATATTGTCCACGGCGGCCTGGTAGTGGTGGAAGGCATAGTAC
CCAAAGCTGAAATGCCACACGGCCATGGCGATGAAAAGCATCAAAACAAACACAACAACA
GAAGGCACCTTTTGAAGCACGAGGACCCAGATCGCAGTGATGATGAGGAAGCTGAGGATA
AAACACCTCCTCCACTTGACTGTCCGCTCTTCTGTCTTTGACGCGATTAGAATCTTGTCT
AAAAGTTGAGGGACACTATCCTGTTCGGAAGGAGTGCTTCCAAAATATGCCATACCTTTC
CCATAGTCTGCACATTCGTCCTTTGGACAGTTTGGATTTGGACAACGAATATCTGTCACC
TCTGCCTTTACAACAAATACAAGGGCGATAAGCAACAGAAGATAGCCGATGATATTAAAG
GTCGGAGAGGACGCGAACCCGGACATCGTATTACATTCCTCTCTTTTTCTCAAAGTTTAC
AACAGTCTCACAACACACGAAAAAGTCGCGAGGGCTTGCGAAACAGAAAGCCTATCTGGG
AACTGCTCGACGGACTTTTTCTTTGGGTTGTGTAAAAGTACAAAGTCTGCGTACACGGAA
GGGCTCGCATAGTACGTCGCCGTCGCCGTTCTCTTTGTGACATGGAGTTGGTCCTGCTTA
TTTCTCGAAAATTCAAGTTTTTGAAGCGGGATGTCGTAGTTCTTTTGGAGAGTTCTTGTT
TGCAACGACTCCCAATTTAACATGCTGATGTGACTTTTCGAGACATCGCTCATCGAAGAT
GGGACAAAAAGAAATACGTATCTTTGACCATCGGCCAACATGCTCGAGATTTTTGCCGCG
TACACAGAGTAGTTGACCCCGGACACTTGCTTTTGTTCGACGAGGTAGAATTGTAGAGAC
TGGAAATAACTGTTCATCGGATCCATCTTTTATGATGAGAGGTCCTCGTTTCAAATATTT
TTTCTCCAAAATATTTTTTCAAAAGAACGAACGGATCTTTCTCAGGAGGAATTCTTTTGT
CAACTCTTCCGGAAGAAGCAGTTTATCGCTCTCTATAATGCTCTTCCAGTTTTCGAGAAC
CTCGAGAAGTCTCGGCTTCTCTCTTTCAAGGATCTTTGAATATGCGGCGAACCTGTTCTT
TTTGAGCCCCTTCTCGACGTCGACGTCTCTCCCGCAAATGTCTTCGTCGATTGAATAGAC
TGCCGTTTTTCTGGGCACGTACAGGAAGTTTCTCTGTGCGAGATCTGGAATACCGCAAAT
TTCCCGGAACATCACGGCGATACAAAAGTCGAACAGAACGTCCTCGTTGTCGCAAGTGAG
GGCGTCGAAATGTTGCACTGAGGTGACCTTTTCCCAATCCACGACCTCTGTCTCTGGTGT
AACGTTTCCCTTTTTGATGGTTGTGGGGAGAATTTCTTCTTCTGTCTCGTCTGGGAAGAT
GAGGAAACATCTCACCCTATTTCTGTCTTGGATCTTTGAACGAAGACCCATAACGCAATC
TGGGAAAAAGTCGGGACGCGCCATCAACTTTTTTGGCAAGAGAGTGGGAATACCAAAAGC
CTGTTTTATCTTTGCGATGCGGCAGACAGTTTCAACATTCTTTTTCTCCTTGAAAGGACC
TTTGACAAAGACTCTCTTCCCTGTGGCCTTGTTTATGGCAAAATACGTGTCCGTTTTACC
GTACCCGCAGACGAGTTGCGCTTTCACAATAAACTCGAAAAGGTCAGATTCTTTGGATAT
GCGCATCCTTCGAACTCCGCGTATTCCAGACGCACGAAATACGTTGATATCCTCGTAGAA
ATTCCGAAGCTGCGGGTCTCCAATCTTTGCCTCTCGAACCACAAACGCGCCATCAAAAAC
AAAGTCTTGCGAATTCGCTCCTTCAGACCTTCCTCTTTTCGTGTGCTTGTCAACAACAAA
CGAATCTATCTCCATCGCTGGGAGACTCTCGTCATTTTTGGCAATGACTTCTGCTGTATC
CGGAATTCCATCGGCGAGTTCTCGCTCTTGCCACCCGATAACGCACGCACAGACCAAACA
CCACCAACAAAGGAACGCCTCTCGGAGCCCGGAAAGCTCTTTGCACCAACTCAAGGCGAC
TTTATGAACAGAGAGAAGGAACTTTTCTTCTTGTCTCGTCTCGAAATACTTCTCAAGGAT
CCAGAAAACAAGGAACTCTGCCTTTGAACTGCGGTAGTATTTTCCCTTCACCTTTTGCTT
CTCAAAGATTTGCGTGGCCCAGTGAAAGGCAGAATACTTTGAATTTTCCAAAGCAGAGAT
AAAGTTGTCGCAAAGTCTGTTCATCTCCTTGTCTTCTTTTTCGAGAACAAGGCGGAACGA
AGGAGAGGGTTCGTCTTCACCAAAAGCAGAGATCGCCTCATAGAATTGCGGATAAAACTC
CTTCGAGACAAGGACTGACTCTTCGCTCTTTCCATGGCCAAACGCCGACCTCGTGTGGCT
GAGAATGCGAATGTGCCGCGACCGACACATCTGGGTCACAACCCAAACAAGGGCATCGGC
TTCTTGTTTTCTTAGCTTTTTCCACACCTTTGTTCCCGGTTCTTGGTTCTTTCTTTGCTC
TCTCACAGAAAAGAGCAGGTCAAACTTTTCAGAAAGAAGGAGCCAAAGGGTCAAGTTGCA
CACCGAGATCTCTTCGAGAAAAATCACCATCAGCCGATGAAGGAGATTCGCTCGAATTCC
TTCTCCCGCCTGTCTGTCTGTTGCTTCAGCGAAAAAGTCGAGCTCAAAAGCACACCAAAG
CGCCTTCTCGAGCACGTTCCGCCGGACATACTTTTGGACTCCAGACTTTGCAATGTCCAC
ATCCAAACCGTGGAGAGTTTTGGCGTTCCGATATGTCGTCTGCATTTTCACAAAATATCC
ATTGAAACGAACCAACTTTGTTTCAATGTTTGTGTATAAAAAAAGATGGAAAAATATAAC
AAGATTCTCTCTGAACTAAAATTCCTCTCGAAGCTGAGAAAGGGGGAGAAGATCATGGTC
AAAACCATGACGGTACAACAAGGAGATTTTTTCTCCGGTCTCTATCGCACTTTTGTCGGA
GAGTCGAGGGAAGCGACGCTCGACTTTGTCTGTGAAGTCTGGGATCAGACTGTGGAACTT
ATTCGAGACGAAAAGACGACAGAAGAGTGCCGCAAAAGTCTCTGTGAAAATTTGAGCGAA
TCCAAAAAAGGCATCATATCGCTTCTCGGTACATACGAGCACGATAGGTATTTCTGCAGT
CGCCTCGAAAGTCTCGTCGCGACGACAGAAAATCAGGTGGGACAACAAATTCCAGGTTTC
TCCCTCTGTATCACAAAGGAGAACGCAGGTCTCGCAAGGACACTTCAAGCGCAAGAAGCC
TCTCTCCGCAAAGCATAAATATTTTTGTTTAAAAATATTTTATCTCCTCGAGAACAAGAA
AACCACGACAACGAGGGCCGCGACCAAAAGAACCAGAAACACCCAGAACGGAGTCTCTTT
TTCTTGGTGTCGGAAAAATTCAAAGTTCTCTCGGGGCGCTTCTTCGGCACCTGCGATCTC
CATCGGATTCTTCATCCTTCCAGCGATGAACGTCTTTATATCCGGGAGGGACCCCTTTGG
CATCAAAGGCTTGAGCCAACTTTTTTGTTCCGGAGACAGCGTGTCGACGATGCTCATCGG
AAAACCAGACTCGTGCAAAGGAAAAGTGTCCCTTAACGCCTTGTGGAAAGGGGAGTTGAG
ATATTTTTCTTGGAGTTCTTCGGGCAAGTCCAAACCGGGAATATCCGGGATGCATGCCAT
GTTGTTTGTTTCGAGATGAGCGTAAGGGCAGTTCCTCGCCATCAAAAAATATCCAGAGTC
TCCCCATTCGGGACCCCAAGAGTTTTTGACGATCCAGTAAGGCACTCCTTTTGGCGAAGT
TCCCCAACCAACCAAAACAACGGCGTGTCCTCCCAGAATTTCTTGGGTATCTGAATTTTG
AATGTGCTTATAAACACCTTCCTTCCAAGAGTCTGGAAACTGTTTTGGGAACATAAAGTC
CTTATACACCACGTATCCGCAAGAAACTGGACCTCTCATGTAGATGTCTGCCATGAGATC
GCGATCCGTTGTGTCCTTTCTCAACTTTCTCTGGACAAAATAGGGTATTCTTGCGCGGAA
TATCTTCATCGGAACTCCGGAAGGACAATGATCGAGCTTTTCCCCAAGAAGGTCCACGCA
AAAAGGGAGCTGCTCTTTGTTCGTGTAGTTTGCAAAGGTGTAGGGAAAACAGTCGAGAGT
CGTTGTTCCGTACGCGTACAGATATTCGAAACTTTCTGGGAGAGAGTTCCCATGGCAAGC
TCCGTCTTTGCTAAATTTTTCGTTCAACTGTCTTATCTTTTGTTGTGACTGGAGATCGGC
GATGGTCGGATGGTAGTCACAGACTATCGGCTTTGCCGGAGAAGGAACAAACTTTATTTT
TCCTTGAGAAAAGATGGCGAATCTGTCCGCCATCGACGATGTGGAACTGAAAGACCAGCA
AGCACCGCAGTTTCCCTGATTCATCACAGGTGACAAAAGACCGTTCCACTTTTTTCTCCC
ATCAAAGAACTCTGGCAACTCCTTTTCGAGAGTGTCGATAGAAGAGATGCTCGGATTTTT
TGAGCGATAAAATTCTTCCACAGTTTCGGAATCTCCTCTCAGGATCGTGAAAGAGGGTCT
CGGAGTTGTGGATTCGAAACGAGAGAGCTCCATTAAAAAAGGTCTTTGATATGTTCCATA
AAATATAAAAAATATTTTATCTGAACAACTTTTTCTTGAGCTGTGTCTTGGTGACACTTT
TCTTGAAATCTTGGAACGTCTCGAAATCGCAGCACATTTTGGCACAGAAGCGCCTGTCTG
TTTCGCCGATCCCCCACCAGACAAGGTCGTAGAGAGAAACACATTCTGTCACGGTGCAAG
AAGATTCCGTTTTTCCATCACAAGTGGAGCACCAATCATCGATGTTTCCCCCCAGAAAAG
ACAAACCACCTCCCTCCCTCTATTATCTGGCAAACGATGTCTCCAGACGGCGTTTCGTAG
ATAGCGTGCGGAACAAAAATCTCTAGGCGACAAACACCAAGATTAAACTCGCAACTCACC
CATTCGTGAGTAAGGCCGGATAAACCCAATACCGGGGTCGTTCGGTGTTCCACACTACAA
TTCCCTCCGTAATTCCAGTGCTCTGTGCACAGAAGAATTTTCTTCCACTCGTAGGGCCAG
TCCTCGAGTTTCTCCATCTTTCTTTTTAGAGATAAATATCTCCCCTTTCTATTCAATAAG
ATGTCGGTATATATCCACCTCGATAGCAGCTACAGGGACCTGACACAGTATCCGAAACCG
AGCGATTGGTCTTTCACGAGCGCAACCTCTGCGTGGACAAACACCAGAACGGTCCAGTGC
GTGAGACCCACAAACTCAAGAACGGCATGCAACCTGGTTTATAACGTCAAACTCGAAAAA
CTTATAATTCCGGTAGACACGACGACTTTCCCGACTTTTCTCGCAGATTATCCCTACCTC
TACGTTTCCGTCTACACGGGGAACAATCCCGACGTCAACTCTATAAACACGATGGGGCAG
GTGTCCGGAGGAGCGAAAACAAGCAAGGTACAGTTTGTCGTCTATTGGGAAAAAACACAG
GGAACTTCATGGTATCATTACTCGAGCCCAATGGTCCAAAGCATCCGTTGGAACTCGAAC
GAACCTCTCACTTTCAAACTCTTGGACCCCCAAGGAGAAGTTTTGAATTTTCCTGATGAA
GTCACCATCGATCCCGCAGCTCAGATTTCATGTTTGTTGTCGACGATGCCGTACGTGAGA
GACGGAAGTTACGACAACCACCTCGTCACCCTGTACACGGACAGCCCATACTAAAAAATA
TTTTGCAATAAAATATTTTATGGGAGAAGAAATCTTTTTTCGTGTCTGTCCAAGAGTTTC
TCGAGATGCCGAAGGAGTTCTTCTTTGTCGAAAATTTCGTCGAAAGAATGGGAAACGTTG
TCCGCTCCGACAGAAATTCTGTCTCCCTCGGTCCAAAAGACGAGCCCGGAAACGTGGGCA
TCTTTTTCACCTCTTAGCTCCACAAACTCTTTCAAAATTTTGTAGTCTTCAGCTCCAACT
ACCCAAGAAATACGGCAAGCCTCTTCTCCTTTCGATACAACGAACGTAGAAGTTCCATCT
TTTGAAAAAAGGGAAGTGGAACGCATTACAATCTTCCAAGCTCTTTCAATCTCGAGCGAA
TAAATCTTTCGAGGTCGTCGTACCGAATGTAGTGAGGCACGCGCACAAGATCGATCCCCA
TCCTCTTCACCGTTTTGTCTTTGAAAAAGTCACGCCTTGCCTGGTCCACGAATTGTTGAG
GTCCTTTTTTATGGAAAAATTTGTTGTACTTTGCGTGTTGTACGCCATCGTACTCGAGAG
CCAGTTTCAGATCGGAATTGTAGCAGTCGAGTTCGAGGTTTCTCCCTGTTTTTGGATTTT
TGAGAAAATCAGGTCGGATAGATGGGAACTTTTGCCCATAAATTTCCTCAAGAATTTGCC
GACATCGAAGTTCGTGCTTTCCATCCTTTTGCTTCACAATCCTCCTCTTTTTCTTTTGAG
TGGGGAAAAGGAACTTGAAACCTCCTTTTTTTCCCTTTGTCGTTTTTTGGTACTTGAAGT
AGCAAAAGACAGCCACACCGAGAACGAACGCGAACTTGAGAAATTCGAAACTGCAGAGCA
TCGCGAGAACGCCCATCTCTTACAACTTTGCGAAAGCCACGACCTATCTAAATATTTTGG
AGAAAATATTTTTTATGAGAGACTGAAGAAAGCCGAACGAGACAAGATCGCACCCTTTTT
TGGTTTTCTCAAAAGGATGCCAGTGTGCTTCTCTGCGAGAAGTTCGATAGCGGCTTGATG
GAATTCTTTCTGCCTCCATCTCTCTGTGAGTTTTTCCTTTGCGCTCTGAGCTTTTTCTCT
TCCTTGAGAAAGAAGAAGTGTTAGGTGAGGACCGATTTCGCCCTTTCTCGTTTCTCGAAG
GATATCCGAAGTTTCATCGTAAAACTTTTGCTTCGCGTCGAGGGGAAGAACGATGAGAAC
TGCGAGAATGGTTCGGAAAGCTGCTGTGAGGTCCCCTGTTGGTTCTCCGAGCTTCCCCTT
TATTTTTTGGATAGCAGCAACGAACATTTTGTCCGCGCTCTTGTATTTACCGAGGCCTCT
CCTGGTGAGTTCTTCCCTTTCTCTGTCTACTTTTTCTACTGCGTCTTCGTACGAAAGTTT
TTCGAGACTGTTAGTTTGTGCAGTCACAGCTCTGGCGACGATATTTTTCGCTCCTTGGGA
GAAATTCTCCTGGAGTTCTTTCGACCATTTCTCGACGGAAGAACGCACAGGGCTCGTGAT
ATTGCGGAGAGAAGGTTCATAACATCCATAAATATCTCTCAAAAGAACCAGAGCGTCATC
CTCTTTTACTTCGTTCGTATCTTTTCTCAGCAGCTCGGCGACAAGGGCAGACTCGAGGAG
ATAGCAATGGACTCTTTCATTCATAAATTTCGAGAGGAATGCAGCTTTTCTGTTGTCCGA
GTTTTGGAACCTTGCGAAAAGCTGAGCGAATTTCTGTTCATACCTCAAAGGATACCACCA
AGTCGAAGAGCTTCCATCGTAGAGAAGACCTTCTCTGCGAAGAAGTTTGATGTTTTTTGA
GATAAGAGGTCCAGAGACGTAGACCTTTTCTGCGTCTTTGTCTACAATCTTGTTGAGTTC
TGCGGGAGCGTTGCCCTTTCGAATCTTGGAATTCATGTTACTTGTTTGGGAAGATTTTCT
TTGTCAAAGAAAGAAAAGAGTAATGGGTATCGTAGTGTCTGTGATAATTTCTTTCGCTGC
TCTCGCAATATCCGGAACTCTCTCGGCTGTTGCCGCATCGAAAGCGGATGAACCGGCAAA
GAAATGGGCTATCTTTTCCACAATTACAAGTTATGTGTCTCTTGTGATCGCGTTGTTGAT
AGCGATATTCCTCCTCTAGAATAGGAGGTCGAATAAAATATTCAGAAAAATATTTTATTG
TTGCTGGATGAAGTGAGGGGCGATAAGTTTCTGGAGAACGCAGTAGTTGAGCCTATCGTC
AGTAACTAGCGCACCCGTGCTCTTGATATGGACCTTGCCGCTCTTCACATCCTTTCGGTA
TTGTTCGTACCTCAAAAGGTCAGAGAAGGCTTCGTCTGGCACAATGTTCTTCTTTGAACT
TTGGTCTTGCAAGTTCCTCTCTCCGTTGGGGTTGAGATGTTCCCACCTCTTCCGGCTCTC
GAGTTTTTCCGGATTGGTCTCGTCGTCCTTGATACGGATGTATGTGCAGACCGCAGAGGT
GACATCGGCCATCGAGAGAAGAGTTCCCCTTTCGACCTGCAAAAAGTCCGCGAGCTCGTC
GCTGATGGGCTTTGGCTTCTTAATACCGGAGTTTCCTTTCACGACCCTCTTCTTCGCCTT
TCCGTTGCGAATGCGGGGAAGTTGCTTGTTCACATCCACAAGTTGCCTCCTGATTTTGCT
GAGGAAACGGGAGCCCTTGACTCGATCGGTCGTTTCCTTGACCCTTTTAATCTCTGCTTC
GAGAGCCTCGATAACAGCCACGAGTTCTTCGGAAACAGAATCTGAAGTCGGAGCGGGTTT
CCTCGCGCGAGGAGCTTTCGTTTCGACAATCTCCTCGGTTTCCTGGCTCTCGATATCTTT
AGTGGGTGACTTGGGCATTTTTATACCTTGGGATTGTTTTCTTTAACCGTGGTTATTGAC
ACCCAAAATTTCATACCGATAAAAAATACCGAGTATAATTTCCAATCGAATTCGCAAAGT
CTTTGAAAAGGTGGAATAAAAGCATCAAGAACAACAAAGAAAAAAGATGTCGAGAAACAC
CAAGAAAGTCGCTCTCTCCGTCAGTCCTCTCGAGTTTGATATCAACAATCTCGTGGTCAA
GAAGGTCGCGACCAAGAAGGGCGCTGTTGCGTTTGATATGGTAGACCTTGCGTACAAGTA
CAACGGAAAGGAAGACAAGTTTATGGTCAAGTTCCCGCGTTGTTTCACCTTTGGTCTCAA
GAATTGCTACAAGTTCCAGGCCGCGAGGACTCCAGAGAACATCAAGCCCGGAGAGTTTGA
ATTTTCTATCGTTCCTTATTCGAAGGAATGGGCGACGAATCCGACTCCGATGGACCTCGC
CCTCGAAAAGATGGAAAGGGAAATTGTGGACAAAGTGAGGGAGGTTTGTGCAAAGGACGA
GGGAATCTCTGAGAAGCTCAAAAAGAAATTCAAGAAGAAGAACCCCGACTACAAGGACGC
AGAAGATTGCGGCGTCTCTCCCATCTTTGGTTGGCAGAAGGAAAAGAGGGAAGAGGGTGA
CAAGAGGAAGGATATGCCGATTGACCCCACGAAGCAAAAGATCTTCAATGTCAAGACGAT
GACGTCTCGCGGAGGCAACGGCAAGCCTATCACAATGTATAGCGTCTTCCGTGCGCCGAA
GAAGAGCACACCTCTCAACTACACCACTCTCTTGAACAAGACTGGAGATGCTGCTGCATG
CGTCATCTTTGAGGGCTTCTTCATCAAGGGAACAGAGAAACTCTGTCTCCAACCGAAGCT
CTATGATGCGGTCTTTACAGAGAAGGCGCGAGAGTACGTTCCTGCTGCTGATGATGACGA
GTTTGACGAAGAAGAGGGAGAAAAGGAAGAGGATGCCGAGTTTGATGAGTCTGACGAGGA
AGAGACTCTGGATGATTAAGTGAATTCTTTTTTGAACAAAAGGAATTACAATAAAATGTC
GCTGTGTATTGGCTCCCATATCCCGTTCTCGTCAAAACTCGGAATTTGCAAGAGCGTCGA
ATCTGTGGATGTACCTCTCGACTGCTACCAAGTGTACATTTCGAATCCAAAGGCATTCTC
AAGCACAGAGTACAAAGTTTCCGATCTCTTGGCTTTTCGTGAGTCAGAGAAAAAGTTATT
TGTACATGCAAGTCTCATCTACAATCTTTGCGGTTCAAAGGAAGGGGAAGAATGTCCAAA
GTACAAAAGGAACCTCGAGTTCACAAGGAAAGGCCTTTCTCATGATCTCGATGTTTGCGC
TTTGATGGGTGCTGGAGGTCTCGTTGTTCACGTGGGTGCAGCGAAGGAGAGAAAATGGGG
GTGTCGAAAAGTAGCAGAGACCATTGACATTGTTTTGAACGAAAAGTCGAAGCTCACTGA
TGAATACTCTAAAGTTCTGGGTAAAGACATCAGAAAAGAGAGGCTGTTGCTTTTGGAAAA
CTGCGCCGGTGAAGGGACAAAACTCGGCAGAGACATTGCAGAACTTTTCGAAATTTGGTC
GCTTGTTCGGAACAAGGACAGAGTCGGCTTCTGTATAGACACATGCCACGGTTTTGCTTC
CGGTTCGATGGACTTTGGAACAGCAGAAGGTATCCAGAATTTCTGGGATGAGTGGTCCAG
AACTTTCCCCAAAGATTCTTTGAAACTTTTTCATCTCAACGACTCAAAGGGCGTTCTCGG
TTGCAAGGTCGACAGACACGAGACTTTGCTTTGTGGAAGAATATGGGAAGACAAACCAGA
AGTTCTCTCTTGTTTTTTGAAAGGGGCAAAAGAAAGAAAAATTCCTCTCGTTCTCGAAAG
AAAGGATGATACGATAGAGAAAGAACTCGAAATTTGCAGAGCCTTGGTGGAATAAAAATA
TTTTCAACAAAATATTTTAGTCAGAGTCCGAGTCAGAAAACTCGCAACCACCATAGAGTT
CGTCATAAATTTCGTGGTAACACAATACGTCGTCCACCCACAGATTCGCGTCCTCGACAT
CTTCATAAGCCGCCAGAACGGCTCTCCATACACAGAGGATGGTTTTGTCCATTCCTTTGT
GTTCTTTTCCGTTGCGACAGTTCCAAAGATCTTTCAAAAGAGACAGTTTGTCCTCTGGTC
TTTTCTCGAGAAGTTCGTCGAGGGTCTTCCCCGCTTCTCTCCTTCTGTTCTCTTTCTCCT
TGATGACTCTTTCGTTCTTGGGAACTTCGAAAGGATTTCCTCTCCTCCTATTCGGATAAC
GGTCCATTTTTTCGAGAGCGTTCATCCTTTCCGGAGAAGACCATTTTTTCCCAAAGCGAA
GATGGGGTAGAACAGAGCCGAGAAGAGACAGCCTCCTTTGTGCCTCCTTGTCCCTCAGAA
AGATTTGGGCACACGCAAACTCGAGACGAAAATCCGTTCTGTCGACAGAGGCGACATCCC
TGAGCTCGAGGTATCCGAGAGTTTTGAGAAGAATATCGAGAGGTAGTTTCTCCAACATTT
TTGTGGTGAAAGAAAAGATAAAATTTTCTTTCGAATGAAGGAGATTTTACAAGACTAGAT
CGGAGAAATAGCTTCGTATGAAGTGTTAGCTGTTTCGCGTCTGAGTCTATTCTGGAAGAG
GCGGATATAATCGTTCCTAAACTGGAGTTGGTCGCTCAAGAAGGCATTGTTCATCTGCAC
TGTCGAATCCACAAGGCTCTGGTTTCTCAACTCTTCGTCGCGGAAAGGTTGGAGATTGCT
CTGTGTGTAGTATTGGCCATACACGGGGAAAGCGCTCTCATCGAATGTGGGAGGAACACT
GCAATTCGGTCCTTGGTCATCAGCCAAAAGAGTGTAATTGTTGTAAGTCGGCGAAGGGTT
CTCCCACTGTTCTCCAAGGACTGGAGGGATTGTGCTCACAATCTGAGAACCGACCAAGTT
TGTTTGTGGGATAGTGAAGCCTTCCTTTTTCGGATCCTTCCTCGAGTATTTGAAGAGAAT
CAGAACTCCGAGACTGATGAGGAGGAAGATGTACCAGTATTGATATCCCAGAAAATAGGC
GATAATAGAGATGATGATGACGAGACGAGTCAAAGCGTTTAGCTTCGAGTCGAGACTCAT
CGACGCCTTTGGGATTATCGACAGATTGCAAAAGAGGTCGCAGAGGTCCTCTGCCCAAAA
CTTTTCCTCGGTGCAACAACTCATTACACAAAAGAAGTTTACAAATATTTTCCGACAAGA
AAATATTTTTATGGTTGAAGTGAACCATCCCTCTGATAGAGACAATACAGGGATGTCATT
CCAAATTTTTTCGACAGCAGAGAAAGGCCCCCCATTGGCTCGACACATTCGATGTCTCTT
GTACCGACAAAGGAAAGTTCCTCGTTTCGAGATACACAAAAAATTCCGTCTTCTTTTTGG
GAGAGGACGACAAAGTCCTCCCCTTTGGACCTCACGATGTCTCCACATCTCAAAAATCCT
GCAATAAAAAATCCATCCTCTGGGCAATATCCTGGACCTCCCTCCTTCGACAAAGGACTT
TTTGTATCCTCAGAACATTCTCTGAGAACAGTTTCTTTTCTTTTGAATAACCAAGAAAAC
ATAGCCCCGGCTCTTTCTGCAAAAAGATACAGCTTGTCCCGTCGAGGTCAACGAGAATGT
CTCCCGTTCTCAACAGGTCAAACGCTTTCGAAAGATTTCTCTCTTCCTTTTCGAAAAAGA
GAAGAACGTCCCAGATTTTATCTGTTTCTTGTGGTTTGTTCTCTCTTGCCTTTGAAAGAC
AAGAGTTTATTTTGTTGAGCCTTTCCATATCTATACACTGACTTTACAAAAGATATTATC
TGGGTTCTGGAAGCATTTCGAAATCGTAGGTCGTCGTCCTTGGGTACGTTGGATGGTCGA
AAGCGCAAGCGAGATTGTGGGTGCACACCTCACAACGAAATAGTGAGAACCAAATATCCA
AGACGAAAGATAATATTCCCATCTTTTTTAAAAAATAATCTTTCAACTCAAAGATTAAGC
GCAAGGCTTTCTGAAAATTTAATGGACTATATCGAAGACTTGCCGATCGACCAAGAAGAA
GCGTCTCCCGTGGAAATGGCGACCGCTCAAAAATATCTGAACCCCGTCCAGAGCAAGAAG
CAAAAATCCAAAGTCACGATGAAACAGACCAGTTGGAAGGATATTATCAAATGGGCTGTC
GCCGTCACTCTGGTGTTTTTGCTTGTTTCGAATCCTTGGTTTGACAAAGTTCTGGGCTTT
ATTCCCACGGAATCCCCGATCATCCTTTTCGCCGTCAAAGCAGGAATCTTCTTCTTGCTC
TCCTTCCTTGTCCTTTGGAAGTTTTCATGAATTCACGAAAAATTTATGCCTTTTCTTTTT
TATTCAAAAGAAAAATTTTGTGTCTCCTTGGAGTAATGAACTGCAAGATTCTTATCGGTG
TCGCGTGCCTCTTGCTTCTTTTGGGAGTCCTCTGGTTTTTGAGAAAGAAGTCCAGCCCTT
CGGAAGACACGAAAGAGAATTTCACATGGGCCAATAACATCAGGGAAAATCCCGGACCTT
ACACTCCCACCTACGATCTCGTACAACAGGACGCTCCGGATATCGACGCTTTCGCAAACT
TTGTAGAACCTGTGGGGAACGGTGTGGGACAAAATCAGGGTCAAGGTATCATTCCCACTC
CTTCGGTCGTTCAGTACGATTACAAGGACCTTCTTCCGGATTTGAACACGAACGTCGCTA
TGTACGACAAGGATATTTCTGACCCCGAAGTGTTTATGTGGCGTCCTTCCATTCGTGTGG
ATATGAAGAACAGGCAGCAGGCCGGAGCTGACCCGTATCGAGGGGACCTTCCCATCCAGA
AAAACAACTGCTACGGAAGTTCAGGCTGGTTTTCATCAAGATATGGGCCGGGCGACAACA
ACTTATCGGGGTTGTTTTCCCCTCTCTACCAAGAGAAGTACAGAGCGCTCACGGGCCAGA
AATCTTATCCGATACAAATTAGTTCAGAAGAAACAATCTGTGATGCCGTTCCGCAGGAGG
ACCAGATGTTCGTTGCTTCCGATGTCAACTAAAGGATATTTCAGTCCACAAAAAATATAT
TCTCAAATATATTTTTATTCTTCTCTATCTTCCAAAATTTGCCCCTTTGAACCAAGCACG
AGAAGCCTTGTTTTGTATCCGGCGCTTCGGCAAGCTTCAAGTTTCTTCAGAGTCCTCTCT
TCTTCGTTTTGTTTCACACCCCTCAGCGTCCACGTCGACTTGACTTCAACGACAAGATTT
CGAGACTCAACGAAAATATCTGGGAAGTAGAAGCTGTTTTTCCCTTTGTAGAAATACGGA
AAACTCAGGTCTTTTTCATAGCAACCGAAAATGTCATCTTCCCGAATTCCCTCCGAGAGC
AGGATGTTGATAGCAAAGTTCTCGTATCCCTGAATCTTTATTGTCCTTTCAGAAGGGAAG
GAATAGTTTCTGAAACTGTACGACGACTTCATCGCCTTTTCTCTGACCTTTGGGTGTTGA
GAAGAGTATTCAACTCCCCAGTTTTTTAAACATGTTTCTTTGGATTTTTGACGGCATTCT
TCCGCTTGAAGAGCGTGGATGGTGCCGTACCTTTCAATCATTGTCTTGTTCCTTTTGTCA
CGAAGTTCTTTGGTGCTCATGGGGCCTCCTTTTCCAAATTTTTCCACAAAAGCCTCCCTC
GCTTTTTCAACGTTCTCCGGTAACGATACCCAGTTCTCAACCCCATATTTTTCCTTGCAA
GTCGCCTTCATCTTCTCCATAATCTCAGGATTCTGCGCAGAGTGTTCCACCCCGTATTTT
TTCACCATCGTCTTTTTCTTCTTTTCTCTCACTACTTCGGATTTCAATGGGTTTGTTACC
CCATAATTCTTCAGAAGCGTTTCCTCCATCTTTTTCTTGACCTCTTCGTTCCTCATTGGA
ACTTCACAACCAAACTTTTCCAAATTTTTCTTCTTTGTTCTCTCTGGTTCGCATTTCCTG
CATCCTCCCCAATTATCCTTCTGCGCTGTTTTGAGAGCAACAAAATTCCCCTCTGTTCCG
CAGTGGCAAGTGTACTCGACTTTTGTCGAGTTGTTGACATATTCTCCCGTCATGGTGCAT
CCTTTTGTCTCGAAATATTTTCTAGCGTTTTCCTCCCTGATGCTTTTCCCTCTGATTTCT
TTTCCGTTGACTTTATTCTCTTCTTTGGTCAAACGCGTCTTTTCTTTCCTTGCTTTCGCT
GCGCATTCTTTACATCCAGCCCACGTTTCTCCTCCTTTATTTCCCTTGGCGATGCGGAGC
TTCACAAAGTTTCCTTCGCTTCCGCAATGACAGGTGAACTCCACTTCGACACCATCGTTC
GCATACTCTCCCGTCATAACACACCCTTTTGATGTGAAAAACTCGATGGCAGCTTCAAGG
GAGCTCTTTGCCTCTGTTTCCCTCTTCTTTTCCATAATTTCCGTTGAGACGAGCGGGCTC
TTTCCCCCATATTTTTCTTCAAGAGTTTTCAGTCTCTTTTTCTGGTTCTTCTCGAGTTGA
GAGACATCCTCAACGCCGTGCCTTGAAAGGCATCTCTCTTTCTTTGCTTGAAGAGAACAT
TCCTTGCACCCCGACCATGTCTCGAGATTGACGGAATTCATCAAAGCAAAAAGTCCTTCC
TTCCCACATCGACAAGTGTACTCGACCTTTGTCTTTGCGTTCACATACTCTCCCGTCATG
ACGCACCCCTTCGCAGCGAAACGCCGACGAGCTTCCTCTGTCCTTTTTTCGAGCGACATT
GTTCTCTCACAAAAAATATTTTTTGTCAAAAATATTCTATTCACTTCAAAAGCAACATCA
AATCTTCCGTTCCTTCCGGAAACTTTCCTTGAGACGCTTCCACATAAACATCCCGCAGAG
GGGCAATCTTTGAATGTTCAGCGTCTTTCAAAAGAACACCCAATACTGCCGAGAGTTTCA
CCTTTGTCTCATCCACTTCTTTTTCGTTCATCTCTTCCATCTCTTCAGAAATCAGTATGG
ACAATGAGAGAGTCTTCCCTGAGAATTTGCGCGAAAAGCAACTGGAAACGACAAGGCCGC
ACACCATCTCTGGCGCAAGGAACTTCTCTGGCCTTTCCGCTTTTTGCGCAACAATGACTC
TGACACCGTAAGAGAACACTCCTTTCCCCGATTCGGGAACAATGTCCCAAGCTCGAGGAA
GAAGGAGCCCGATATACTGACAGAACAAGACGAACGCCGAACGACTTCCTTTTTCTAATC
TTCTGAGATGAACCTCGAGAGGGAGGAGAAAATTTGCACGTTCGCAGAGTTCGACGTGCA
GACCAGATATATCAGAAAATTTTGGAAGGCACGCAAAGGCGCTCTTTTGCAAAATCAGGT
CATTCAAAGGCATCTTTTCGTATTTCTCTTTGTTGTAGGAGAATATGTCATAGAAATCTC
GACAACAAAAAGCATAGTTAAAATCGGGACAGAACCCGAAAACGTGTTCTTGGATTTCTC
TCGGGAGTCTGAAGAAATCCATCGATAAAAATAATCGCCGAATTTCCCGCGAGTATTTCC
TTTTATAAAAACATGGAACAAATTATCCAAAGAGCAATCTTTTCCATCGACTCGAAGAGG
AATGCCTGTGAATATGGCGTTCCGACTCTCGATGCTGACACTTGTAGGGAGCTTATCGAC
ATCGCCCTTTCCTCCATCCCGGAGAACGAACAAGTGGACTCTGTTCTCCATTTGGTATCA
GCAAAGGAAGCTCTGAACGAGGCTTCTTTGGATTTCGACTCTGCAAAATACTACTTGAAG
AGAGCTGTTCGGGAGCTCTGCTGGTGAATATATTTTCTGACAAAATATATTTTGGTCTTT
TTCGCGAGAAAAAAGATAGAACTCAACATATCCCATTGTTCGAGACAATAAAGGAGGGAA
ACATCGTCCCTCACGGAAATTTTATCCCCCTGATTATCCACAAAAAACAGAGAGAAGGCG
TTTGTCCCGACAACAACCTCGACGTCTTTCGAGAACTTTTCGAAATTATGGTTCAAACCA
ACCATAAAGATATCTTCTTCATATTTGACCTTGACTCCAAGAACACCAAACATCTTGAAC
CATTCTAGAGAACAGTTTTTTCTTTGTTTCATTAAAATTGTCTTTGGATAAATCCATCCA
AAGGAGACAGAAATATGCAAGTATGGAGCTCGTCACAACTTTTCCTCGTCAAGCTAAAAC
CGTCCCGATAAATCCAGATTTTGGAGACGACCCATTTTATCGCTACAAGACGAAACAGCT
CGTCCTTTCCTTCAAAAACGGCAAGACCTTTTTCGAGAATTTGGAAGTCGTTTCGAAAGA
CTTGTGCGTGAGCGCAACAGAGATCCCAAAGTTTCTCAGTCTTTCTCTTGGAGGAAGTAC
AGGCTTCGATAAAAAACGGAAACTCTTTTGGATGTCTGGAGAGAGGAATTTGGAAGACGT
CGAAAAGAAATATCGCGACTACCTTTTCAGTGTTGTTATTTGTGAGATGTGTGGCCAACC
AGAACTCCAAAGACAAAAGAAGTGTTTGGTTTGCAAAGGCTGCGGAGACTCGAGAAAAAT
TTGTTCTCTCGATGTTGATGAGAGGTTCCTAATATTTTTGCAAAAATATTATTGTTTAGT
TGTTGTACCTCGGGAAGAACATCGAGGAGAGGGAAGAAGAAGGGCAAGTGTAGCTCTTCA
CCGGCTGAGGAGGGAGCGAAAGACCGTTGGACTGACAGGCCATCTGATCGTGAACGTCCG
AGTTCATTCCAGTTTGGAACCACCAGTTTGTGGGCTGCTCTCCGCATTGAGTGGGAAGGG
GCTGCTGGCGACCGACACCCATCGTATCGTACATGTACCTTTGCGACATATCCACGGCGA
TCACAGGCCTGTCAACAGCGTTTTCACGAGCGATGAAAGCCTGCAAGTTGTAGTTGGGGT
CTACAGCGTTACAAGAACCGGCTCCTACCTTTTTCAAACTATAAGGATCTGCCATCCTTC
CATACTGGTCCCTGTTGAACGCGAGGGGGTTAATGTTACACAACGAACCGCTCGCAAGGT
TGAACCTTTCTGACCAAGCTCTCTCGGCCGACTGAGGGTCAATCTGAGTTGTATAAAGCG
CCTTCTGACTGAGCACCGACGACATCTTACTATCCCCAAAAGACAAGAAAAAATATTTGA
GAATATTTTTTTATTCGAGACGGGCTGACCATTTTCCAGACTGCTCAGACACACAATTCC
CCCTGACTTCTTCATCGCACTCTGGCGCTCCTTCAAAAGTTCCAGCCGCCTCAAAGCCCG
GGTTCGACCTTTTCTTTTTCCATCTGTCGACAACGAAACCTGCTGTCTCTTTCTTTCCAT
CCTTGACGTTCTGGACAACAAGAAGTTCTTCGTCTTCCAGAAAATACGGAAGTGTTACTT
CCGCATCCGTCGCGCTTTTCACCAAGATCGTGGTGTCTTGCGCCTCATAATTTTTGACCC
ATACTCCAAGAGCTTTTTCTGTCAGGAAGACGACAGTGTTTGGGAGGATCTTGAAATCGG
ACACAGTTCGGAACTGCTCCGTCTGAATCTTTTCGAACGGAAGGTTCTTGATGGCCGAAG
AAACGGCGAACATCAACTTCTCTATCGAGCTCTTTGACGGAACGCGGAGTTTTTTGTCCT
CTGTTATCAGGGAAGCTGGGTCGCTTCGCGCTTTCTCAGCCTGGAATTCACCATCAACAA
CAAAGTCTTCTGTTCTCAAGAACCTCCCCAGTTGTGCTGACAACAGAATACCGTATTCGA
CGAGTCTGGAAGCTGCTGCTCTCTTTGTTCTGAAAATTTGAAGAGAAGACTCGCCGCGAG
GCAATGTGATCGTCTTTGCCTCCGGGACGCCTTCGAGCTTTGGAGAAGAAACGAGAGGCA
CAAAGCAAAGTTCCAACCCTGTCCCTTCGCTGTCGAGATGCACCCCTGAAGTTCTCCTCT
CTTTGTCGAGCTCCTGGGAGATGATAGACATCCCGAGCTCTTTGGAAAATTCTCTTGCTT
TTGAAACTCTCGAAAAAGAGTTGAACCTCTCCTGTTCCGGAATGTCCAAAGGGCAGATCG
GAGAGACCACGAGAGAGATTCCTCCATCAAAGAACAGAGTTCTCGTCTTTCCGAAAGAGT
CGATGTGTTGCGAAGTCGCGAGTTTCAGGATGGGGTGCTCCTTTGGATTCAGAGGTTCGA
GCTCACTCTTTTCCAGCCCTTCCCTGTCGATGGACACGGACCAAACTTTGTTCGTCGCGT
AAAGACTCCTGAAAAGACTGCCGATAAATTCTGGGTTTTTGAACGTGAAATTTTTATGGT
CGATAGAAATCCTCGACTTTGGTTCTCCGGGCTTCTTCCTCTTTCCGAGACCGTCCGTCT
GTTCCTTTGGTACGGTGAAGAGGACCTCGTACTGCGAAGGATATGGCATGTCCCTCCATG
GAACTCTCAGGAGGATCACGGTCTTCTTTCTCGGATCAAAGTAGGGAGCGATCCAAGATT
TCGCGTGCCTCGGAATTTCGAAAGAGGCGGACCTGTCCTTGCCCAGAGAAAATACAACGA
TGTTGATGTCGTAAAATTTTTCGAGAATTCTCACAAACAAAAGGGAGTCGAAGAAAGTCG
TTCCTTTGATGAGTTGGCGAATCTCCTCTGTGCTTCGGAAGTCGTAGAGTTCTTGCCTTC
CGATGCTAAAATTATCCATCTCTGAAATCTCCTGTCTTCTCACCTTGATGTGTTGGGCTC
TGTCAGATTCTTCCTCGAGTTCGTAGAATTCCTTGTTTCTCGCCATTTCGACGCAATACA
ACATGCTGTCTGGGGCAACATCCACGGAATGCCTCAGAACTGTGACTGGGTTATTGAGGT
CCATCGCCACCTGGAAAAATCTCTCGAGAGAAGAAGGGATAAAACCGCATGTGTTCTCTG
GGAGTTCCTTTTTGTCCGCTCCGAAAACTCTCTCGACGCAACCGGATGGGTGCCTTCTGG
GTTTTTCGGAAGGCTCGGTATAACAACAAGGTACGAACTCGTACTTTTCAGAAAACGGAC
GGACGTTAAACCTCAGAGCCGGGTACTTGTGGTCTTTGTGCTTTTTTGACTTGCAGCCAA
AGAACATACCGCTTCCCTTTGGGTATTCGAGAACTCTGTTCTTTTGACCAGAGCGTTTGA
GGTCCTTCGCCTCTTTTTCTGAAAGGACAGAAACTGCGGCCGTACACTGTTTCGAATATT
TTTTGGAGAAGAGGTCAGGATATGTTCTCCTCAAGTTCACAATATTCCGAAGCTCTTCGT
CCTCTGCCCCTTTTTTTATTTTTTCCTTGAACCTCTGCGTCGAGGGGATAAACTTATCGT
ACAGGGCCGTGATCTTTGGAAGTTCTTCCTCATAGAATCCGAGGACGGAGAGGAAGAGTT
CGTTGAAAGCCTGAATTTCTCCCTCTGATTTCGCCCTGGCGATCCGAATTTTTGTGTCTG
TGGATTTGCTGGAAGCGGGAAGGAACGCCACAGAGATATCGGATGGATCTCTTTTCTGCA
TTGGGTCAAAGTAGACATAGAATCTACTTTTTGAAAGTGTGGTCGAAACTGTCTCGTTGG
AAAAGAAGAATTTGGAAGTTAGGGGATTACGGAGAAGAACATCCACAAATTCCGCTCTTT
TGTATGGAAGGTCGTAGATGTAGTACGAAGCTTTGACAGCAGAGGTCTTTGTGTTTTCGA
AAAGGATCGGCTCGCCAGCGAAGGAATCTGTCACTCTCTTTTGCACATCAGAGTACGTCA
TTCCCTCTCGGATCGTGACATCGACAAGAACATTCTGTTTTCCTTGTTCTGGGCTTGGAG
TCCAGATCACTTCATCGTAGAACTTGTCCAACCTCGCGAGTTGAGAGGGATTGTTCTCTG
AAAATTCAGAGGAGGCGAAAGAGAGAACTTTCATCAGAATCACCTCTCCTGTCCCAAAGT
CTTCGAGACCTCCTCTTCCAGAGAGCCAGGACTGGGCTGGAGGAATTCTCGCGTAAGACT
TGTAGATATTTCTCCCCCCAGTCTGAACGGAAACAAAAGGAACATATTTCGAGCATTGAA
TTCTGTCGAAAAGTTGTATGAGCGTCTCTCCTGTGTTCACGACGGAAAGTCTCGCTTCTC
TTTCGACGCGATAGTCTCTTGCCTGTTTTCGAGGATTTTTAGAGAGTTTGGACGCCGAAG
CCTCGTAATCTTCCACAACCTGCAAAAGTCTCTGCCTCTCCGCTTCCACGTACTCTTTGT
ACTCTTTGATGCGCGACTCTGGGTCAAAGTACCCAGCTTCCAAAAATTTTATACCCTTTG
CCGAACTCGTATTGTTCACGATAAGCCAAAGAAGAGCGACTCCCGTTTTCTTCTGTTTGA
GGAACCATCTTCTTTTCGTCTGGGTTTTGTACGTCTTCTCGACGTCGGAAGCAGCGACCC
CGCGAAGAACGCTTCGAATGTCGAGGATCTTCTTTGGATCCTCTGAAATAATCTGGCGAA
GTTTCAAAACGTCGTCTGTTGGAAAGATAAAATATTCCGGTATCGCTGCCTTCTTTGAGA
GAGCGTATTTCGTCTTGACGATGTCGAGTGTGTCATAGTCCCGAAATTCCAAGGACGCCA
TTATTACAACTGTGACAAAGAAAATATTTCTTGAGGTAATGCAAGCATGGATATGGTTCC
TCGTAGTGTTTTTGGCCGTTGCTGCTCTGTTGGCGTCTCTCGCTGGGTGGTATATGCTGA
GAAGAGAAGATAAAAAGAACGATGAAAAAAGTTCTCTAACTCTTCCTTCTTCTGGAGAGG
TTGTGGAGATTGCGGACGGGTACGGCGTAATCTTTTCAAATAAGACACGTCTTCCCCTCA
ACATCAAGTCTGTCGGAGGAAAACAGTTTGACCTTCCTCCTCTCCAAGAAACAAAGGTCT
CGCTCCCAGACTTTGAGGATGTATTGGTATTTTTCGACCAGATACCAATATTTTTTGTTG
AGAAAAAACTCTTGTCGAGCGGAAAGGTGTACTTGGGAGCGACGACAACGCTCAACATCA
TCTACGAAGATCTAAACGGATTCCTTCCGGTGATGGATATTCCTGTATTAAGAATTCACA
ACCTTTCGTTGTTCCCTTTGACGTTTGGAAATTTCCAAGTCCCTCCAAACACCACAGTCG
AGTACAAAGGCACGGAAGGGAATGGCATCGCGTTTGGAACGATTCTGCAAGACGACGCGG
GGATCTTCAGGTCTGTAGTCATCCAGCAGAAAATCTCGGACATCTATTTTGGTATCGTGT
CCACCAAACTTCCCGCTCTTTTCTCGACGCAGGTGCACTATTGAGCCTGTGGAAATTCGA
GAGTGTACAACTCCTCCCCTTCGTCAGAACAGACGATCATTTTTGTATCGTAACCGGTCT
TCGCAGCAGCCCACAACCTCGCGAACATTTCCGCTCTGTTTTTCTTAAACCAAGTCTCTG
CAGACACAGAGACGCAAGTTTTTGCCTCTTTATCTAGGACGTCCGGGAACCAAACTCTGG
GAGTTCCAGCGAAAACGTACGGAACTCCTTCTTTCTTTTGGATCTTTTGCTTCGGAGAGC
GATGACCGAACCAGATGCGGGATTCCGATCCAACACAGGAACATTCCGCAGAGTCCCTCT
CGGAACAGAGTTCGCACCTTCCTCCGGCCAAGAACTCGAGAATTTTGCTTTCGGCCGCGT
GTCCGCACTCACAGAGATACTTGAGGCTTTCGACGCTCCTCGAAATGAAAGCGCATCCCT
CTTCTTCGACGAGCTCGCGGAGCTCAGAGTCAGAAAACAGAGGGACAGAACCGCAGCTTT
TGCAGAGCTCGGGGCATTCCATTTTTTGCTGGGTCTCTTTCCCACAAATACAACAGAAAC
ACTCAACGTCTTCCGAGGTAGAGTCGCAATACTCTGTATGGGAGACAAAGCCAAACTTTT
GAAAGAATTCTGCGCATCTCAACATTTTGTGGATAAAAATATTGGTGAAAATAACTCGTT
GATAGTTATTTTTTATAGTCGGAAAGGAAGAGGAAAAGACCGATGTTCTGCCTTGAGAAA
ACTCTCGGGAAATACATCTCTTTGGCCGTTTCTTTTAATCTTTCCTCGATGTCTGAAATT
TTGTTATATTCGTCCTCGAAAGAACGAGAGAGCATTCGGAACTGCGGTTGTTTCTCTTCG
TCTGCCTCTTCTCCATAAGAAAGCGCTTCCGCGAGTTTCGACATTTTCACTTCTTATTCA
AGAGGAAAATATTTGTTGTAACGTAATGAGACAGGTCAAAAGGCAAGTGAGGCAAGAACC
GCAGGCCCCAAGGACCACAGGAGAAAACAAAGAGTTTTGGGGGCCATGTTTGTGGAGGAC
AATTCACAGTTTTGCGGCGACTTACACGCCACAGCAAGCACAGACGTTCGTCTCCTTTAT
CACCGGACTTCAGAGTCTGATCCCTTGCGTTTCTTGTCGGGCGAATTTCAAGAAGAATCT
TGCGGAACTTCCCCCGCTGAGGGGATATCTCGACAGCAGAGAAAAGGTGTTCTATTGGAC
TTACCTTCTCCACGACAAGGTCAACAAAGAACTCGGAAAGAAAAGTCCGCCCTTTCAGAA
AGTGAGAGAGGTGTACTTTGAGCGTCTCCTCGGAAAAGGAAGCTGCTCTTCCTGCCGCGG
ATAAAGTTTTTTATTTTTCCCAATAAAAACAACAATAAGATATTCGCTGACTCGGTCTTA
AGGTTAACGCGAATGGACGGATTCAAAATCGCACACATCGTCACAGAGGTCGCTGTTATC
GGCGCCGTCTATGTCGTTTTGAAGAACAAGATCGGCAACGAAAAGGCAGAGAGGGAACTT
TTGGCTCAAAGGGTACAAAAACTCGAAGAAGCGTCAAAACAACAGATGGAAGCTCTCAAA
ATCCTCTACGCTCGCATCGAAGAGACAGAAAAAAGGAAGGAATCTGTCTCTTTCCAAAAA
AAGATAGAGAAAAGATTCGAACCCCTCAAGAAGCTCTACCAAGAAGAGGAGCCAAAAAAG
CACACCAAAGGAGCGGGAGTTTTTGCAAACGACACAGACACCCAAGAGGAAGAACCCGAC
TCAGACTACCAACCTCTCGAGGAAGACTACGAAACTCCGGAATTTGTGATGGGGTCTTCA
AATATGGAAACGCAAGATTAAAAAATGGACGACGTTTGGCTGAGAGAGAACTCTGGGATC
GTTCTGACGCTCTACAACCAACTTCTCGATGAGCTTCAAAAGATGGGGCTTTTGAAGCTC
TTGAACAAACCTGATCTCGGTGACTTTGCAGAATTCGTATACCGGAACTCTGCCTGATTT
TCTTTTGTATAAAAGAAAAATATTTTCCCCGGATGGTAATGACCGACACTGGCAAGTGCA
CCGACAAGGCTATCGCCTCTTGCAAAAAACAAGGGAAGCTCTGCAACGTCGAAACCGGGA
GGTGCGTCGCAGCTGAACCGAAGAGGAAGGTGAAGGGAGCTATCTACGACAAGAAAAAGT
CCCTCTACTTCCCTCAAGGCCTTGTGTTTGAGGATGAAGATGGCTCTCAAGAAGTCGTCT
CTCCCAAGAAACCCAAGAGGGTTGCAAAGAGGACCACGAAGAAGAGTTCCTCTCCGAAAA
AGAAGGCCAAGACCCCTTCGCCAAAGAAGAAGCCCGCCCCGAAAAAGAAGGAGATCTCTT
CCGAAGAAGAGTCAGAGGAAGAAGCTCCAAAGAAGAAGGTCGTCAAGAAGGCCGCTCCCA
AAAAGAAAGCCTCTTGTTTCGAAGAGGAAGGAGTGTGCCCGAGCGAGAAGCCTATATGCA
GCGTCTCTGACAAGGGAAGAGGAACTTGCATCAAGGGCTCTCAAAAGACTCTTGCTTCAA
AGTCGATGATCAAGCATGGAGGTCTCACTATCGTCGGTTCGTCCGATGTTCTCAAGAAGC
TTCGGAAGGATTACGAGCACCTCGAGGGAGATATTCGGAAGTGGAAGGAAGAATCCGAAC
AGGAGGAAACAGAGGAAGAAGAAGTTCCTCCCAAGAAAAAGTCTCCTCCGAAAAAGAAGA
CCAAAACGCCCTCGCCCAAAAAGAAGAAGACCCCTTCGCCAAAGAAGAAGCCCGCCCCGA
AAAAGAAACCTTCTCCCAAGAAGGAAGTGGTTCTTTGTTTCGAGGAGGAAGCCGAGCCTT
GTGAGGAGGGGGAGGTCTGCTCCGCGACAGGAAAGTGCGTTCCAAAGACGGCGGCTTTCT
TGAGGAAGAAGAAGAAAATTCCTCTCCACGGAACGGAAGTTTACGGTACCGATCTCCAAT
TCAAGAATCTCGCCAAAAAATACGGCTCCATTTCAAAGACAAAGAGGTACGAAGTCGAAG
AAGAGATTCGGATCGAGACGCCGAAACAGGCGTCTCCAGCCATCAGAAAAACGGCCAAGA
AGATCGAGGCTGTGGTCGAGGACGCAAAGCTGTCGGAGGAGGTGAAACAGGTTATCGTCG
AGGGTATCGAAGCTGCCCTCGTTGAAGCTCACAAGGAAGAGAAGAGGGAGGAGAAGGGTA
AGGAAAAAGCCGAAGAGGAAGAACCCAAGAAGAAACTCGGAAGTGGTAGAAGGAAGAAGA
AAGTGTCACTTCCAGAGTCCGAGTCGCGCCAGGTCGAGAAATCAGCCGAAGAGATCCAGC
AAGAGTTCGAACGTTGCCTCGGTATTCAGGTGAGCGGTTTGTAAAAAAAGATATTTTGAG
ATAAAATATCACAAGTTAAATTCTTTCGTTGGCAGAGACTAATGGCCCTTCATCTCGGAA
GCAAAGATTTTACGGTTCGGGGTTCCCTCTTGAATGTCAGCACGAGAACAGGGAACGTTC
TTGTCTTTTTCAAGAAGAACTCGTGCCCTCATTGTGCCGCATTTGAAAATACGTTTTTGG
ATTGTGCTCGTTCGGAACCGGGTATCGAATGGGCGATCGTTGACCTCGATAGACATCCAG
AGGTTATCCAAAAATCCAGACAGACAAGGAACCCCATAAAAGGCGTTCCTTTTGTCGTGA
TGTTTGTGAATGGTGTGATGAAGGCAATCCACACAAATAGAGACAGAAGTCGACAGGCCG
TTCTCGCGTTCGTCAATGAAATTATGGGGATTTCCGGCATCAACTTCCAACAAGTCCCCC
AGATGCAGATACAACAGACACCGCAAAGTTCTTTTATGCAACACGCTCAACAACAAAGGC
AAGCCCAATCGACAGGATACAGAAGTGTGGCACCTCCTCCGAGGGACGAAGAAACGACAA
GATTTTCTTCAGAATTTGTTCCGTACAATATTCCTTGGGCGTCTTCGGAAAAGACGAATT
AACAGAAAAAGAAAACACTCAAGAATTTCTTTTTGATATCCGAAAAATAATGTCTCTCTC
TGAGTGGTTTGGAAGCAATGAAGTCGCAAAGTTTTTGACAAAGCACAACAAAAGCACGGA
AGTGGAACTTTCGTTTGGAAAGTGGGAGAGAACCGGAAAGCACAAGAGTTTCGTTCCAGG
AGTCACCAAGGCGGAATTTTACAATCTCTTTGATTCCTTGGATAGAATAACCAGGAAATC
TCCCGAACTTTTCGAAAGGCGCGACGTTCACACCATCGAAGAGATTGGGAAAAGAGTCCC
GGGCCAAAGAGCAAACGTCCGAAGGATCAAGGACGTTGCAACGGGTCAAGTCTTTTTCCT
CTCGAAGGATAGGAACAAGATCTGGGATGAGAGAAGATGGGGACTTCGTCTTGCGATGTC
TGAGGAAGAAGAGCTCTTTGACGTCCCGAACTTTCAACCCTCTGGTTTCCGCGAAAAGAA
GAGGACGAGGTTCGTCTTTGTTGGGAACAAGTCAGGGTTCAAAGGTCTGACTGTCGACAT
GACAAAGGTGGTGAAGAGCAGCTTCCGAGACGGCGTCGTGTACGAAGTCGAGATCGAAAA
GGACAGCTCTGTCCCAAAGACGCCAGACTCTATGGCCAATTCCGTCAAGAGAGTTTTGGA
GATGATGCAGTCTCAAGTTTCATGCCAAACGAACGAGATCATCTCGATGGAGGAGAAAGA
GGAAGCCCTTTCTCTTTTCAACCGACTTATTCGTTCGAGGGGTCACGGGGACACTTCGTT
CCTCAACAAGCCAAGACAGATAAAAGTCGAAGACCTTTTCGAACCCCGTGTTTTGGCTGT
GACAAACAAGCTCGATGGGGAGAGACGCCTGCTCTGGTTTGGACCTTCCGGAACCTACGT
CGTCAATCCACCGTACGATATCCAAAAGATCGCTGGGGCATTCACCCAGTACAAAGACAC
TGTTTTGGATGTGGAAATGTACGGAGAGGAAAAGGGAAAATGCCTCTGTTACGCGTTCGA
CTGTCTCTGGTTTTCGGGCCAGAATCAGACCCTCAACAATTTCGACACGCGCTTCCGGTA
TGTTCTCGAGATCGAGGAGAATGTGGGGCAATCTGCTCATATCGTGTCCAAGAAATATTT
TGAGGTCGGACTTCCTCTCGGTTCGTTTGAAGGGATGGCGGCAGCCACAAAAGAGACGAG
GATAAAATACCTGGAAAAGGCAAAGTCTGGAAAACTCGGAGGTGACCTTTTGAGGGAAGC
TGTCGAAAAGGCTCTCGAATACGCAGACAAAAAGGGATTCAGGACGGACGGTCTCATCCT
CCAACCGAGGGACCAAATCTACAAGAACAGTGACACGCTCAAGTGGAAACCAGAGGACCT
GATGACAGTGGACTTTCGTCTCAAGTCAAAGGGAGACAACGAGTACCTCTTGTTGATGGG
TGTGGAGGAAGGAGAGATGAAATTTGTGGGTACAGCATCCACAAAAAGAGTCTCCGGAAC
GGTGAAGCTCCCAAAGTCCTTCCTCGACAAGCATCCGGGTCATGACTTTGAGGGAGAGAT
TGTAGAGTTTGGGTTCGACAAAGAGAAGGAAGTGTTTGTTCCCCACCGCATTCGAACGGA
CAAGGATGCACCCAATTTCTCGACCACCGTCGTCTCTGTTTGGAACAACATCTTCCGAGG
AGTTTCTTTGGAAACACTAAAAGGTGAAGATCTCGTTCTTCCGAGGAGGTACAACAACAT
TGTCAAGCAATGCCTCCTGAACATCCCGAAAGACAAAAACCCGAGTCTTGTCGACGTAGG
ACCCGGAAGGGGCGGAGACATTCCCAAATGGTCCAAAAGAAACATCAAGGTCGTCAAAGG
CATCGAGCCAAACAAGGAAAACATCGAAGAGTTTGAGAAGCGCGCCAAAGCAGCACGTTT
CGACAATTTCAAACTCTTTAACGGAAAGGCTCAAAACACCCAGCAAGTTCTCAAGAATCT
CGGAGGAGAGAAAATGGGTGCGGCCACGGCCTTCTTCTGTCTTGGGTATTTCGCAGAGAC
AGAAAAAGATCTCGACGGTCTTTGCGAGACTCTCTCTTCTCTCCTCGAGAGCGGAGCCGT
AGCGATGTTTGCGTTCATGGACGGAGACGAGATCAAGAACGCCCTGGGAAAGAAGGCCAA
GTTTGAAAATTCTGCGTTTTCGATAGAAAAGGGAGAATGGTCCAAGAAAAAGTTTGGAAA
TAGTATCGTCGTCGACATCAAGGACGAGACGAGTATGGTCAAGAACCAAACAGAGTGGCT
CGTGGACTTGGAGATGTTGGAAACTTCCATGAAAAAGAAGGGTTTCGAGCTTGTCTTTTC
GAGATTGCTGGATGAGGGAATATCGTTCCTTTCAACGCAGGGTTTTGAGTTTGTGTCTTT
GCATCGAATCGCCACCTTCAAAAAGTTGTAGATTTTTTTGTTTGAAAAAATCTTGTAATG
GAAGACCTCACCTGCGTCAAACCGTACACGAGCAAAGACAAGTGGATCGTTTCCGCTATT
GCGGGGGTCCTGTTTCTGATCGTCGCTTCTCCTTTCCTCTTCAAAATTATGAATGGACTC
ACTGGGATCTTTGGCATCACGATCGCCGATCCCGACACCGGTGCTCCGAACCTCTTGGGG
CTCTTGCTACACGGCGTCGTGTTTATGCTCATCGTGAGATTGCTGATGAACTAAAAAATA
TTTTATCGAACAATATTTTTTTTGAGAGAAGGTTGTGTTGAAAAGAAATGGAGATCGTCA
GTTGCCTCTGCGTCGGAGATCCCCACTTCAAGACGAACAATATCCAAGAGGTCGAAAAGC
TGACTGAAAAGATTCTCGAGATTGTCAAAAAGAGGAAGCCAACATTTGTGGTCGTTCTCG
GGGATATTTTGGACACTCACGAAACGTACCACGAAGCTCCATTCAACAAGGCCATCTTCT
TTTTGAGCAAGCTCAGCGTGCTCTGTCCGACTTTTCTCCTTATCGGAAACCACGATTACT
GCAACAATTCGCAATTCCAAACGACAAGACATGCGTTCAACGCCTGCAAAAGGTGGAAGA
ATATGCACGTTGTAGACAAGGCGATGTCGAAAGAGTTCAAAGGGCACACTTTCTGGTTCT
GCCCCTATGTTCCTCCGGGGAGGTTCGAAGAATGTCTCAACACGATGGGAAGCGGTTGGA
AAAAAGCGGCATGCATCTTTGCCCATCAAGAGTTTGCCGGGTGCAGAATGGGGCCGATAG
TGTCGACTGAAGGAGACGTTTGGAAAACAGAGTACCCTCTTGTGATATCGGGGCACATCC
ACGACCAGCAGATTGTCGGAAAGAACGTCTACTACACAGGAAGCGCCCTTCAACATAGTT
TTGGCGACTCTGAGAAAAAAGGTATTTGGCTCGTTGAGTTTTCTGGGCTGTTTGAAGCTG
GTTGGAGATATAAAAAGTACGAACTCGAAGGGAAGAGGAAAAAGACGGTGTATGTCGATG
CGAAGGACGCACTCGAAAAAGTGCCGGAGATGGACTTTGGAGATTCGGACGTTCGGGTGG
TGTTTCGAGGCTCTGCGGCAGATTTTTCAGCGCTTCGAAAGTCCAAGAACTTTTCAGAGA
TTTCAAAGGCTGCGACAAAGGTGGCGTTCACAAGGCAAGAAACAGAACCGGAAGTTCCAG
AATCCGTTGTCAAAAAGACCTACGACGAGATTATGGTGGAACTTCTCGAAAAGGAAGACG
AAAGTGTCCGACTTCTTTGGAAGCAGATGAGAGAATAATATTTTTTGTTCCGAAAAATAT
TGAAACTGTTCTGGGACAAAAGTAACATTATCTTTCACATCAGAAAGATGAGACGGAACG
TTTGGCAAGCTCTCGATAACTACGACACCCGTTGGTTTGAAGCCGCTGTGCGTTCGAAAC
AATGCATTCCAAACGCTGAAAGAGATGGTCTGGATGTTTTGAGCCATGCGATCGAACTTC
GCTTCTCTGACGCTGTTCTTGCGATGTGCGCTTGCGGCTTCCAGGTGTTTCAACACCACA
TCGACAGGGCGTGTTTTGCGTTTGAACAAGAAGAGTACAATTTCTTCCCAAAGCCGAGGA
AGTTGTTCCAAGAGCACGCACCCCTCGTGAAAGAGATGAGCAAGGAAACAAAGAGAGCTC
TCTGGGTTGGAGACGACTCGAAGATTCCCGTAGATTTCCCTGCGAAAGAAAAGGCAGAGT
GGGTTCGGTACAGCGCCGAAACTCTCCGTTTTCTCTTGGCAGCTCTTCGTTTGTCCGAGG
TGGATTCTGGTTGGAGACGCCTCCCAGCGGGGTTGAGAAACAAGCGTATCCTCGAGTTCA
ACGCACAATTCGCCCCAACGACGAGATACTTTGGCCTTGGAAAGAAGGACTTTCTGTTCT
ATGCCGTTTCCAAAGGATATGTCGCTTGTTCGAGAATGGCCGCTCTCGAGTACCCACCAA
AGACCAACTCTCTCGTGTTCGCGATTCGAGAGTACGCAAAGAACGTGGGCGCCGCCATCA
AGCTGACGGGAGGACAGCAGACAGAGAGGTTCATGCTCCACGGAAGGCTTCCCGAAAACC
TCCCCGCGCTCCAGGACAAAGACAGCAAACTTCTCCCACAGATGCAGAAAGTTCTGGATT
CTCTGCAAATTGTGGACACTTTGGCCAAGATTATCGGACAAGAACAGGTGAACGGAAGCT
GGGATAGGACCACCCCGCTGCTCACTGCCGTCGAGACGAGGTCTTCCATTCTTTTGGAGA
AACTTTTGAAAAGAGGAGCGTATCTCAACACCGTACCGGAAGGAGCAAAGAAACTGCCTT
TGACCGCATGCCGCGACGCAGAACTGTCTGGCATCCTTGTCCTTAACGGAGCGAACCCCG
ATCTCCCTGACGCGGAAGGAGAGACTTGGCTTTCTTGGAGCGTGCGATGTGTGGCCGAAT
CAAAGGACCAAAAGAACGCCAACAGGGCGATGGAGTTGCTCAAAACGTGCGTCGAGTCGA
GACCGAACCCCGACGTTCCAGCGAGAGAGCATCCTACCGTCATCGCGATGAGAGCGGATA
ATTCCCAAGCTCTCGAACTCGTTCTCTCTTCAGGCATCAATCCGGACGAGGGGATTTTCT
GGGCAAAGGACAATGGGAGGAAGGCATCTCTCGACAGACTTCTCGAGTACAAAAAGTTGT
ACGATCTCAGTCTGGACGATCTCGTTCAAAAGGTTGAATTTCTCCAAGCATCTCTCAAGG
TCGAAGAGAAGGAAGTCCAAAGCCTATCTGCTTCATTGACCGGTTTGACGGAAGAAGAGT
CGAAAGAGATTCTCCCATCCCTGATCGAGGCAAAGAGGAAAAGGACAGGAGTTCGAAAAG
AGTTGGAGACGGTCACAAACATTCTGAGGCTGTTCCTTCTTCGGAGCCAGCTGGATTTTT
CAGATTCTGACCTATTGAGGCCTCGCGGTGTCGCTACATGCCTCTCCATCATGGGTGAGA
ACAGGAAAAAGGTGGACTACCAGCGAATTCGGGAGAGGAGAGCGTTGATGAGAAGGGAGA
GATACGCAGAGGCAAAGCCTTTCGACGAAACTCTTTTACCGGATGGGACGGACGCAGGAA
ACTTCTCTGACGACCAGCTCGTGTGGATGTGGAAGGATGGAAAAGCGACCATCCTCGCGA
CTTGGGATATTCCGTCCATGAAAAAAGATGGATGGACAAGTTCAGAGTTTGAAAGAATCC
GAAGCACGCGCATCGCAACGAGAACTCCGGGACTGGAAGAGGAACTCGAGTTCCTCTTTT
CGAGACAGTTGATGGGTACGAGGACGCTCATCTCTTTCAAGGAGCAGCAGAGGGAAGAAC
CGGAAGAACAAGAAGTCGCGGAAGAGTTTGGAGAGGACGGAGATGTGATCGACAGGGCGA
TGGCTGCGTTTGAGAAACTTCGTCTTTGAATAAAAAATATGTTTGATGATATTTTTTCTT
GCAAATTTTTATAGTTTGTAATGGCTCTTCGCTCACCTCAAGGAATCCCCAGCATTTCTT
TTGACACCGAAAAAATTTCGGGCCTCGACCTCTCTGAAAGCGGGTCTCAATGGCTCAACG
GAATTGTCTTCTTCCTGGTTATCTTCCTCGTAACCCTCCTGATCCTCAGAATTTCAATGC
CGGAAGGAGTCAAAAGCAATGGGCAGATCGACCACGGTAAACTCTTTAGGACGGCACTTT
TGTGGTCTCTTGGAATTTTCGTGGCTGTTTGGATTCTAATAATTTTGATGTCCGCGAGAC
AATAGGCGGTTCAAGAAAATTCCACAACAAGAATCTCCGCATCATCGCGCAAAATTATGG
ATAAATTTTGGAAAAAATTTATATCGCGACCCCTTGAGAACAAAAATATTGCGGGTTGGA
AGTTTCTTCCCAGAGACGCTCCACAACGGGAGTTTCATAGTCTTTGACATGTTCAAGTAA
AAGTTTTTTCCAATCTAGCTTATCGTTCCAAACATCTTCCTGAAGGATGCGAAGGACAGA
GTATCCGTTTTTGATGGCTTGTTCTTCCTTGTATCTGTCAGATTTTTGAATGAGTTCCGG
AGACTTCCAATTTCTCACTTGCCTGTAATGCTGCGCTCCGTCGAGTTCTATGATGGTTTT
TGAGACACAAAAGTCGAAGGGGAGAAACTTGTCTGTTTCTGGGTTTTTGCACCACGAAAC
TTTGAGTTGATGAACTGGGTCTCTGAAATGCTCTTCGAGGAAGGAGAAGAGCTTCGCCTC
TGTCTTGTTTTTACATTTCGGACACCAACTACCACTCGATACGCTATAGAGAACAGAGGA
GAATTTGTGCTTCTTTTCACACTCGAACCAATACTTTTTGCTGGAGTTCATAAAAACCTC
TCTTGGGCTTTGTTCGTTATTTTCGAGGCCCCAAAACTTCGACTTGTCGGAAGAAGCGAA
ACTCTTTTCAAAGCACGTTTCACACTCATCCGAAGAGCAGAGTTTGTTGTTTGAACAAAA
GGGGCAAAACCGTCCATCCGAAACATGCCCCAATTTGGCCTCAAAACAGTGTTTGCATTC
TCCGCACTCGAACCAATACTTTTTTCCTGAGCTTATAAACACCTCCCTCGGATTTTGTTT
ATTTTTCTCGGTGCTCCAAAACTCTGATTTTTCGTGGCTCGCAAAGCTCTTTTCGAAACA
TGTTTTGCATTCATCGGAAGAGCAGAGATTTTTTGGTGGGCTAGAACAAAAGGGACACCA
ACTACCTTTCGAGACATTCGTCAAACTCGCTTCGAAACCGTGTCCGCAGTTTTTGCATTC
GAACCAATATTTTTTGCTTGAGCTCGCAAACACTTCCCTCGGTCTCTGCTTGTTCTTTTC
GACGCTCCAAAACTCTGCTTTGTCTGAAGAAGCGAAACTCTTTTCAAAGCATGTTTCGCA
TTCAGGAGAAACACAGAGTCGTCCATTCGAACAAAAGGGGCAGATATATCCTTCCAAAAC
GCTGTCTAGTCTTACTTCGAAACTGTGTTTGCAAGTTCCACACTTCAACCAATACTTTTT
GTGTGATCTCGCAAACACCCCCCTCGAACTTTGTTTATTTTTTTCGACGTCCCAAAATTC
CGCCTTGTTGTGAGAAGCGAAGCTCTTTTCGAAGCATATTTTGCAGTCATTCAAAGAGCA
GAGTTTGTTGTTCGAACAAAAGGGGCAAAACTGTCCTTTCGAGACGTTGTTCAAAATGGC
TTCAAAACTATGTTTGCATATTCCACATTCGAACCAAAATTTCTTTGTGCAACGTATCGC
TATCAACAAAGGGCTCTCCTGTCCTTCTTTCAAATATTTTGACTTCTCATGGCTTGCGAA
ACTTCTTTTAAAACAAGGCTTACATCCTTCCTTTCCACAAAGTCTTCCCCTTGTCCGAGT
TTCGCAGTTCATCTTGTTTCTTCCTTCCATTCAAAGTTTCACCTTTTCGCTTTCCGTAAA
ATATTTTATGGAAAGCGAATGACTTTCAGCGTTATTTATTTCTTTTGATACCGAACAAAA
GAAATGGGAGTTCCTGGTTTGTTTTATTGGATTCAAGAGAAATACCCTCAGCACACGAAA
ACAATCCAAAAAAGAGAACCCATCGAGGTCCAAAATCTCTATGTGGATGCGGTGTGCTTC
GTTCATAGCTGTGCCCAGGACGTTTATGGCTACGGAAAAACTGTTTCGTTCTGTGAGCAG
TACAAATCTTTCACAGAGAAACAGAAGGAGCAAGAGGTCTTTCGTCTCACGAGGAACGCA
ATCTTTGCGCTCACAAGGTATGTTCGTCCCACAAAAAGGTTCTATGTTCTGTTTGACGGC
GTTGCACCTCTCGCGAAACAGTCGCAGCAGAGGCATAGACGCTTCCTCGGCGGACCTGTC
GAGAATGGGTTCGACCCAAACTCGATCACCTGCGGCACAGAGTTCCTCGACAGACTGCAA
AGGTACGTAAAAAAGGGTCTCGAAAACTTTTGTTCGAAAGAAAAGTTACAGCTTATCTTC
TCAGACACTTTTATCGCGGGAGAGGGAGAGCACAAGGCCCTCTCTTTTGCGAGAGCGAAC
GGACCCGAAGAGAGTCATTGTTTCTACAGCCCGGATGGGGACCTTGTCATCCTGGCGATG
ACTCTTGGTTTTGATAAGGTCTTCCTTTTGAGGAAGGACCACATCCAACAATGGAAGCAT
CTTTTGACGGACATTTCCGGAATTTATCAAGAGTTTGAGCAAGAAATCCCCATCAAAGAT
TTTGTGTTCCTCTCTTGCCTTTTGGGGAACGACTTCTTGCCGAGGCTCGGAATGTTTGAA
GGAAAGTTCTCTGACACTGCCGAGTTCCTCCTCGCAAAGTACAAGCAGAAAGGTCTTCAC
GTTTTCAGCCGAAAGACGGGCAAATTCCTGGCTAAAAACACCTTTAAAATCCTCAAGTTC
TTGGGAACTTTCGAGAAGGAACTTTTCGACGAGAGGTGCTACTTTGAACTCACAAAACAA
AAGGAAGAGAGGGTAGACAGGACGTTGCTTTCTGCGTACGACGGAAAGAACGGCGTGGAT
ATGGACAAGTACAAGGAGGTGTTTGCTTTGAAAAAGCAGAGGTCGAAACAACAGACGAAA
GAGTATTTTCGAGGTTGTTTGTGGGTGACTCTCTACTACACACAGGGATGTCCAGACAAT
GGATGGAGTTACAAGTATTTCTACCCTCCTTTCCTCTCTGATATTGAACAAGAGGATTTG
CTGTTTGAACCTTTCGAGCAGACCATAGTTCCGAACCAACTTTTGCAACTCCTCTGCGTT
CTCCCTCCGCACAGTTCTCATCTTTTGCCGAGGAAGTGGAAGAAATACGCCTGTGTCTAT
AAGAAGGAAGAATTGGCAGAGTTTTATCCAAAGGAAATAGAAGTTGACTATGAGGGGAAA
TTCAGACCATACGAATCTATTCCACTCCTTCCGCATATGAACGTCTCGAAACTGCAACAA
ATTTTAAGCGCTATGGAAAAGTGTGTAGTCTGAAAAATCAGGCAACCAAGAAATAATATT
TTTAAAAATGTTATTTTGCGAAGCCTGTTGCCTTTTCTCAAATTTCTTCCCAAAGATTTT
TGACTATGGGAACATCATAGTCTTTGATATACTCAAGGAGAAGATTCTTCCAATCTATTT
TGTTGTTCCAGACATCTTCTTGTAAAATACGAAGAACGGAATACCCATTTTCATTGGCAC
ATTTCTCTTTGAATCTATCAGATTTTTGAATGAGTTCGGGAGATTGCCAATTTCTCACTT
GTACGTAATGCTGTCTTCCATCCAGTTCGATGATGGTCTTTGATACGCAAAAGTCAAAAG
GGAGGAGCTTATTAGTTTCTGGGTTCTTACACCACGAAACTTTGAGTTGATGAATTGTTT
CTTCAAAGTGTTCTTCAAGGAAGGAGAAGAGCTTCGCCTCTGTTTTGTTTTTGCATTTGG
GACACCAACTTCCCGATGAAACACTGTTAAGAGCAGAAAAGAATTTATGTTTCTTTTCGC
ATCCGAACCAAAACTTTTTATTTGAACTCAGGAATGTTTCTCTTGGACTCTGTTTATTTT
TTTCAACACTCCAGTATTTCGCCTTGTCTGAAGAAGCAAAACTCTTTTCAAAGCATGTTT
TGCAATCGGGAGAAGAACAGAGTTTATTATTCGAACAAAAGGGACAAAAACTCCCATTCG
AGACATCGTTCAAACCCATTTCAAAAGGGTGCTCGCATTTTTCACATTCAAACCAAAACT
TTTTTCCTGAGCTTGCAAATACATCTCTTGGACTCTGTTTATTTTTTTCAACACTCCAGT
ATTTCGCCTTGTCTGAAGATGCAAAACTCTTTTCAAAGCATGTTTTGCATTCGTCAGAAA
GGCAAAGTTTTTTGTTCGAACAAAATGGGCAAAATTTCCCTTTCGAGACGTTGCCCAAAC
TCGCTTCAAAACTGTGTTTGCAGCTACAATCAAACCAATATTTTTTATTTGAACTTGCAA
ACACTTCTCTCGGACTCTGTCTATTTTTCTCGAAGCTCCAAAACTCTGCCTTGTCGTGAG
AAGCGAAGCTCTTTTCGAAGCATGCTTCGCAATCATCCAAAGAGCAGAGTTTGTTGTTTG
AGCAAAAGGGGCAAAAAGTCCCATTCGAGACGTTGTTCAATCTCGCTTCAAAACTGTGTT
TGCAGCTACAATCAAACCAAAACTTTTTGTTGCTGCTTCTCGCTATCATCAAAGGGCTTC
CATGCTCTTCTTTCAGATACTTTGAGTTCTCGTGGCTCGCAAAACTTCGTTCAAAACAAG
GCTTGCATTCCTCCCTTCCGCAGAGTTTTCCTTGCTTCCTCGTTCCGCAGTTCATCTTGT
TTTCCTTTCGTTCAAAGTTTCACCTTTTCGCTTTCCACAAAATATTTTATGAACAAAAAT
ATTTTATCTCCTCATCATAAGGAGCAAAATAATCAAACCAACACCAATTCCAGCAACAAA
TAACAAACATCTCGAAACTACAGAAGGCGTGTAGAGAGATAGAGGAGAAGCAGAGAGTGA
ACGGAAGGCCTTTGAGATGAGTTTGTTGAGAAAATATATTTTTTGTTTGGAAAAATATAG
AAAAGTTTGAAAACCCCGATCTGGGCTTTGTGACTGAAATTGCAAATTTTGCACCAAAAT
CGGAAGGGGTCAGATTTTGAGAGATTTCGGCGCGCGTCACCTGTTCCGAAGATGTAGATT
TGTACGTTCCCCGTCGCGACGGGGAAACCAAGTAGAAAAAATGCATGACCGCCCTAAAAT
ATTTTGGGCAAAATATTTTCAAAGAGTTCCCGAACAGAAAAAATAAAAAATGTTTATTCA
CATAAAAATACTAGGTCACAAAAGAAAGACTAAAAAATGACGTTCTTTTGTGACCTGTGT
GTTTTCTCGACTTCCGACAAGTCTAATTTCAACAAACATCTAAAGACCGCGAAGCATAGA
AAAGCGTCCGGCGAGTGTCCATCTTCAGAGGGAAAAGTTTATGGGTGCGAGCCATGCGGT
TTCTCCACGAAAAACAAGAAAAATTTTTCCCTTCACCTTCTGACACAAAAACACAAAATT
CTCGAGAAAGGCACAAAACCAGAGATAGAAAATTTTTGTTCCGTATGTTCATTCCAAGCG
AAAACACCCGGAGGATTTTCACGACACCTTGAAACAAACAAGCACCGACAGCTGAGCGAA
GAAGCCACATGTATTTCTTTGGAAAAAACGCTGGTTTTGGCGCGTAAAATTTCCTATTCT
CCGGGGGACGAAGAGGTTGTTTTGCACTTTGAGACCAAAACTCAAACAAGAGGAAAAACA
TCCACAAACGTGAGAGTCTCGTACGCCGTAGATACAGTATCCGTAACGAACGAAATAACT
CTTTTCGAAGCGTCCGCTCGCGTTCTTTCGTTTCTGGGAGTAAAAATAGATGAGAACGAA
GGAGGTGCTTTCCTTGTGAAGTGGAAAAGAAAAAAATACGATATTTCGAGAAAGAATTTG
TTGGTGTTTGTGCTGAATGTCGTCACGATATTTGACGACCGATGCAAAGACATCATAAAC
GGGATCTATCTCAAGTTTTGCAAAAGCAGATGGTGCACGGAACCACTAAAAAATGTCTTG
TTCGAACACGAAGGGAATTTCTTACGGTTCAGAAACGCAAGAAATGAAACTACGGGGGAT
AGTATAGTGGTGGCTGCTTCTGTAGATGGTCTTTTGAGATTTTCTGGAGAATTGTTTGGT
ATTTTCGAGAGACTACGAAAGGGAACAAAGACAAAAAGATTAACAGAGGGGTTTTGCATT
TGGTGGAACAAGGGGATGAAATTTGATGAAGAAGTGAAAAAGTGCGAAAGAGAATGTGTT
TTCACAGAAGAAAAATCCCTGTGCTTTGAACATACCACCGAGAAAGAGATAGAAATGGAC
AGCGAAGAAACAGAACCGGATTATCGCATTTTGAGGAGTGTTTCGGAAAACCAGTACCTT
TCTTTTTTGGAAAATTTTAGGATGAACGCCCCCGAAGGATTGGGTGCCGAGGCGAAAGCC
ATTGTTTTTATCGAGAAAGCGATGAGTCGCATCATCAAAGAGAATCCCTTGAACTCTTCC
TCTTTCGACATACGAACATCTTTCTACATCGCGATCCTTGAGAAAAAGGAAGCGGCAAAA
AGGAACATAACCCTCTCATTCTTTGGGTTCGAACCAAGGACCACATTTTCTTGTTCGGTC
ATCGAAAAAATCATGAAACTGCAAGAATGAATTTCTTTTCTCTGTTCAAAAGAAATATAA
GATGAGCCTGTGCGCGACCACTCGGAGAATGGACATCGTCTGCAGCTGCGGAGAGGCTTG
TTCGCAAGATAAAATGACCGAGCATCTTTTGGAACACCAAGTGAAAAGAGAGCTGTGTTC
GGAAGTCGAAGACGGAAAAGAGTTTTATTGCGGACCCTGCAGCCTTATGACAAAAAATCT
GCTCACGTTCAAAAAACATCTCACGAAAAAAACTCACAAGGCAGCTGTCCATTATGCTTC
AGTGCTAAATATTACAAAAAACGCCGAGATAGCCAGAAGGGAACTTTTTTCGAGTCATAG
CTGGAAACCTGCCTCGGAATTCATCCAAAAAGAATACCTTCGGCAGACGGGCGTCGAGTA
CGATGTGATGAGACCCGCGAATATATTGAAGGACGAATAACTATTTCTTTCCCAAACAAA
AGAAATCAAGCGTCTCTCAACTCTTTTCGTTCTTTTGGAACGTACGAAAACAATGCAAGA
CAATAAGAACATCGTTGTTTTCCTCAAGGGCGCGATCGGCTCAGGAAAAAGCACTTATGC
CGACAAGCTCAAAAAGTTTGTTGAAGAGAACGGAGGGAGGTGCTTTGTCGCTGGAACGAA
CGAACTCTGTGGACAGGACAAAACTCCCCAACAAGCTTCTTCCATCGTCGAACAAGAGAT
TCTCGAATGGCTCGAAGGTGTCGTCCCAGAACAGCTCAATGTTTTGATTGTGGACACTTG
TGGTGAGAAGAAGCATCAGACTGTCTTTGACGTTGATATGTCCTCCTGGAAGTCTGTGGA
TGTTTTCCCCAACAAAACACAGAACCTCAAGGGGTATCTCTCTTGGTCTCTTCGCAATGT
TCTCGAAAGGCCAAAGTTTAAGAAGGGCTGCGGCTATTGGCTGAACCCAAAAGACAATGG
TCCGGAAGGGGTAGAGTTTTGCTACAAACTTCACAGAGACAAGGCTCAAGCGCTCTTTGG
GAGGAAGGGGTATCCGAACCTCTTCCCAGGAAAGGGAGAGTGCCCGAGGAAGATACAAGA
TGCTTTGAACCACTTGAAAGCATCTGCCGATTTTTATGGGATGGAACTGAAGAGACTCGG
CGAACCGGATTTTTCGTGGGTGCTTAAGTGATGGAATATTTTTAAAGACAAAAATATTAT
GAGGAATTTTCCCAGAGGTTCTTGGTGATAGGGGTCCCGTAGTCTTTGATATGTTCGAGA
AGTAGAGATTTCCAATCTATCTTGTCGTCCCAAACATCTTCTTGAAGGATACGGAGAACG
GAATAGCCATTTTTGATGGCACATTCTTCTTTGTATCTGTCAGATTTCTGAATGAGCTCC
GGAGACTTCCAATTTCTCACTTGCGTGTAATGCTGCGCTCCGTCGAGTTCTATGATGGTC
TTTGATACGCAAAAGTCAAAAGGAAGGAATTTGTCTGTTTCTGGGTTCTTACACCATGAA
ACTTTGAACTGATGGATTGGGTCTTTGAAATGTTCTTCCAGGAAGGAGAAGAGCTTCGCT
TCTGTCTTGTTTTTGCATTTGGGACACCAACTACCCGATGAAATGATGTCGGGGGAGGAA
GAGAATTTGTGTTTCTTTTCGCATTCAAACCAAAACTTTTTGTGTGAACCCGCGAACACC
TCTCTCGGGCTCTGTTTGTTCTTCTCGGTATCCCAAAATTCTACCTTGTCGGAAGAAGCG
AAGCTCTTTTCAAAGCATATTTTGCATTCATCCAAAGAGCAAAGTTTTTGGTTCGAACAA
AAGGGGCAAAAATGACCTTTCGAGACGCTATTCAAAACCGTTTCGAAACTATGTTTGCAT
TTCCCGCATCCGAACCAATGCTTTTTGTTTGAATTCACAAACACCTCTCTCGGATTCTGC
TTATTCTTTTCAGAGTCCCAAAATTCTACCTTGTCTGAAGAAGCGAAACTCTTTTCAAAA
CATATTTTGCATTCGTCTGAAGAACAAAGTCGTTTGTTTGAACAAAAGGGGCAAAACTTC
CCCTTCGAAACATCATCCAATCTTATTTCAAAACCATGTTTGCATATTCCGCATTCGAAC
CAAAACTTTTTGTTTGAACTCGCAGTCACTTCCCTCGGACTCTGCTTATTCTTTTCAACG
CTCCAAAACTCTGCCTTGTCGTGGAAAGCGAAACTCTTTTCAAAACATATTTTGCATTCG
TCTGAAGAACAAAGTCGTTTGTTTGAACAAAAGGGGCAAAACTTCCCCTTCGAAACATCA
TCCAATCTTATTTCAAAACCATGTTTGCATTTTGGACATTCGAACCAAAACTTTTTATGA
CTGCTTCTCGCTATCAACAGAGGGCTTCCATGCTCTTCTTTCAAATACTTTGAATTCTCA
CAAGAAGCGAAACTTCTTTTAAAACAAGGCTTACACTTCTCCTCTCCACAGAGTCTCCCC
TTCTTTCTGTCCTCACAATTCATCTTGTTTCTTCCTTCGCTCAAAGTTTCACCTTTTCAC
TTTCCATAAAATATTTCAGACGGAATATTTTATCTCCTCCTCATCACTAAGAGCAAAATA
ATTAATCCAATCCCAATTCCAGCCACAAGCAACAAACAATTTTCCTTTTTCATTCCACAC
CTCGCAACGGCCTCCTTTTTTTCTTTTGGAGAGCGAATCTTCTTCATCACGTTTTTTATA
GCGCTTTTTCCTGGATAATTTAGCCATTCGTTATGCCATAAATGCACGACATAAGGAATT
TTTTCCTTGCATGGCGGATTCAACAGATCGCAGAACCTGGAAACGCCTTTGAAGCCCAGT
TGCTCCTTATTGGTGAAACCGTTTGTCGCTGAAAAAAAGGCGCATGGGTCTGCAACTACC
ACATTTTCAAAGGCCATCGGATATTTTTCGAAAAAAAGTGTCGTCGCCATCGGACCCGTG
TTCATCACAGGGTCCGATTTTGGGTCGTAATTGTCCGCGATGAAGTCTATTAGTTTCAGC
CAAAATTCTTCCTTGGGTGGAGAAATCATGAAAGCGTTGCATAGAACGACTTCTCTGTTG
TACAAAGTTCTACTATGTTCCAAAGGTTCCCTTCCAAGGATAATCTTTCCCTTTTCGAGC
CAAGGGTCTATACGACGAAGAGGCAGCGTATCGATATCGGCGTAGACTCCGCCAATGCCA
TAGAGTATCGCGTAACGCGCAAAATCCACTCGTTCGATGGTCTTTGACATGGCGTCGTAT
AGAGCAAGGTGTTGGGGGACATATTTTTTCACAGCGTCCCGGAGATCTTCGTCCAAATAA
AATTTATATTCGAAATCTGGGTACATGTCCTCCCACGTTTTGACAAGTTCCTTGCAAGAC
TCTGGAAGTTCCTTGCTCTTCCATGTCTGATGCAAAATTTTCGGCGTCGAGAACTTGACC
CTTTTCATCTCTTACTTCTCCTCCACACCCAACATATCTTGTTCTTCCACAAAAAATATT
TTATCCAAAATATTTTATTCGACGACCGGACGAGCAAACAGTTTTTTGAGCTGCTTGACT
GTGTCGGAATATGCGAGATGTGCTTTTCCCAAGTTTTTGAGAAGCTTATCGTCTTGAACA
AGAACGCTCGTTCCTCTCTTTGGAAGCCTCTGTCTCACGGCTTGGATCCCAAACATCTTT
CTTCTCGTGTTCAACGTCTTGATATGCTTCTCTCTGTTGTACGAGAGTACAAGTTGGACG
AGAACGGACTTTTCGGTGTTGAGAGCCCTTTTGCAAGTTTCCATCGCTCTCTCCAACAGA
GTCTGCAACTTGATATCTCTCTTTTTCTGGACAAACGCATCCATTGTTTTTTGGTCTTTC
TCTGGGATGCATTTGTCCATGTTTTGCTTTCTGAAAAGATTCCTCAACAGGTCGACGACA
TCTTTGTCTCCTTCAGAGACCTCTCCCTCCAACCTCTTTATTCTGTCGCACAATTTCTCG
TACGGGATGGTTTGTTTCTCCCATACACTCAAAAGTTCATCGATCGGCTTCATCAGTTTC
TTGTCGAGGTAGAGAGCTGTGTCGATACGAAGGCCGAGTCTCTTCTTGTTGTCCAAGTAC
CAGGTAAAGTCCTCGATCTGTTGGGTCTGAAGGATCTTGTCTCCCTTCTTCGCTCCCGGA
ACTTCCAAAAACACAAACTCGAGACGGGTGTTTGGGATCACCTCTTCGCCTCGAGATTGC
ATCTTTCTCGCGAGAGCGACGTTCGAGAGGCTCTTCCCCTCGTTTTTGTACTCTTCCAAC
GCCTTGATGGACTTGGTGATCACATACTTTTGATCTGGAAGGGCTCTCGCCATCATCAGA
TAGATCCTGTCGAGGATGTTCTGGACGATCTCTTGTTGTGGTTTCTTTGCGATGATGGAC
TTTACAGACTCTCCAAAGAGGTCCCTCGCAAGGAGGCAGTTGTCCCTTCGCGTCAAAATA
ATTCCCTTTTTGTCTGTGGCGACAATGTTTCCCTCTTCGTCTGCGATCTCTGTGTAGTAC
CTCTTTTTGGACAACAGGAAAAAGTTCTTGCACAGTTTCTCGAATTGTAGGTTCATTGGA
GCCTTGAGATGTTTTGAGACCTCTCTGCCGACCATCCTCCCAAACTCGATGAGCTCTTTC
GGAGTTTTTCCTGGGTAGTGGATCATGCAAGAGTCTGTGTCGCCGTACACTAGAACTCCT
TCTGGCCACCTCTCGAGGATCATATCGACGACTTTCTGGATGTCTTGCCTTCCCGCGGTC
GTGACCGCGGCGGCAGCTTCTACCAAAGGAGCAAGTCCCTGTGTCGCTCCGAGAGCTCCG
TACCCAGAGTTTGCTGCGATCTTGAGAGCGAGCTGCGTCGAATTGAGAATCTTTGCTTTT
GCCAAAAGCTCTCTCTTCTTTTCTGGGTCCTTTTCGGCATCTGCGAGTTTTTCCGTCTCT
GCCATCTCTCTTTTGACGACCTTTCTCTGGGTCAAAACACCACGAAGCATCCTCGGGAGA
ACTCCCTCTTGAACCGTTCCATCTTCCAACACCTTTGACTTTCTAAATCTCTGGACAAAG
TGTCCGCAGACGACCTCTTCGTCCTTCTTTTTCTTCTTTCCTGCTTTGCTGTCGAGAGGG
CAACCACAGAATTCGTGCTGGTCCCATTCGATGACGTTGCACTCAGAGTCCGGAACGCTT
TTGTCGTTTGTACAGAAACTCGTGTAGTCGATGTTGTTTGAGATAATCTCCGAAGGATAC
AGAGACTCAAAGTCCCACACGAGAATGTCCTCCCAAAGACCGATCTTTGCATCGAATACG
GTGGCTCCCTTGAACTTGACATTGGATTCTTCTCTTTCGTAGCCAAGGAACTCGACGATC
ACATTGTCCTTCTGAAGTTCTCGATATAGACGAGAAAAGACCTTGACCTGTTGTCCTCTC
GTCTGAAGATATTCTCGTGGAACGCAGAAAACTCTGGCGAGCATGTCCATGTTGAGCATC
ACATCTCTCTTCTCCAAAAGACGGAGAGGGAGAACGGTGTCTTGAACGCAATAGTCCGCA
AGCTTCGTGACTCCCTGTCGCACGAGAAGGTCGAGAGCTTTGAAACTTTTGCAGGCCTTG
ATCTTTGAACGGAAGTCGAGGAGGTACTTTGTGCTGTGCTTCCTGTTGATGGACGTGTAG
AGGAGGCGCCTCGTTTCTCTGAACCCGAGACTTCCTCTCTTTTTGAGAGCGAAAGAAATC
TCCATAACTTTGAAGAGCTCTTTCGCACTCACATCTTTCTTGGTCTCTCCAAGGAACTTT
TCAGCCACAAAGTCCAGCGTATTCTTGTCAAGCTTCTCGTTACGCTCAAACTCGATGTAC
ATGTCGATCTGTGAAACTCCCGGAATCTTGAGGAACTTGAACTCTTGTGTGCCGTACGCA
GAACTCTTCCATGACAGTTTGTCCTCTGAGGCGGGCATCGAAAAGATTCGAGTGAGAGAC
GTGCACATCCTTTGGAACAGGCCGCACTTCTTGATGCGGATCATGAGGTAGTTCCAATCG
AACTTGAGACTGTTGTACCCGATGACCACATCGGGGTCGATCTCCGCGAACCTTTCGATC
ATGGCGGCCAAAAGAGCTTTTTCTGTGGGAAAATTCCTGACCACCACCCCAGGAATTTTG
AGGCAATCTCCCAAACTGAACACTTCCTTGAACACGGTTCCGTCCAAGTCACGAACTGTC
CAAGCGACTTGGGTGACCACGTTCTCTTTCATGTTCGGATCCGGGAACGCAGAGTGATTC
CGGGAGTACGCCTCGATATCGAAGCTGAGCTTTCGAACCTCGACGATCCCCTCGTCCTCT
CCTGGAGACACTTGCTTCCAAAAACAGGAAAACTCGACGTCCGCTTTCGAGAACTTTTCA
TAGGTCTTTCCCGCTTTTTCTTTCACGGTGACCCACCCGGTCGAAATCAGACCTCGATGT
GTGAACAGTTTTGTGTACGTGTCGATGTTTTGCTCGTGCGTTCGAAGCTCTTTCTTGTCA
AACTTTCCGAGCCCTTCGATGCGGTGCTCCCTCGTCTCCATAGCTTTCGCACACGCCCTC
ATCGCGGACAGAGTCCGAAACTCGAGCTTCAAAACAACCACGGGAATATTTCCTTTCAAA
AAGTTCTTGTTGTCCCTTTCGAACGAAACGGGAGGTCCGCTCTTTGCACAGACGCGATCC
CGAAGATACTCGAACAGGATCCTCTGTTCTCTCTTTCCCCAAGAAATTCCCTTCTTCTTC
GGAAGTTGCATGTACGAGTATGGACAAAATTCTTCGATGCGTGTGCATACGGATTTTCCG
TCCTTTGTTCTACCGTAGCAGTAGAACTCGAGGCCGTCCTTTGCATCGTTCATATCCCAT
CTCTCGATCTTGTAGTTGCGAGTTCTATCCATCTCTTTCTTTTGTCAAGAGAAAGATAGA
ACTCTGAATTCGAATTTCTCTTTGTAATGAACCTCGAACGGGCCTATCCGAGAATCAGAG
ATCCGAGGAAGAGCGCTCTTCTCGCTATCGAAAAAGCGTCTCCGAGAGACCTCGCGATCG
TTTGTTATGTGTGGGCCCCAACACCTCAAATTTTCGAATTTTGTGTGTCAGAGTACGAAA
AAGAATGCCAGAAACAATGGGAACATTTCGCCAAAACTCCGGGGAGCGTTTCGGAACTCC
TCTCGGACACTGTGCAAGGTCTCTCTTCAAAACACAAAAACCTCGAGAGGGTTCTCTCTT
TGCTCAACTGCATTGGCGTTTTGTTGATAGCCTCGAGTTACCCAGAAATTTCGACAGAGA
CTGCGAGCCTCAAAGACAAGGACAAACTCTTTTGGTCGATCAAGTTGCCGCCGAATTACG
GCGACTACATCTTCACGATATCTGGGAAAAAGAGCCTTCTCAACTTTTGTTTGGAACAGA
GGGCAAAGTTCTGGTTCTCTTTTCTCTACAAAACCGCGACACAAGAGAGAGTGCGATGGC
TTTGTGAACTGCGAGATCCCGACTTTCTCTATTTTTCGTGCTTGCTCTCCACCATCCAAG
AGATAAACGGCGAATTTTCGGGAAGGACTCCCCTGATGTCTGCTGTAGCGAGAGACGATA
TCGAGAGCGTTCGGATCCTTCTCGACTTTCACGCATGCAAGAATCTTTTACATCCAAACT
GCGAAACGAACGCGCTCGGAATGACGAGAACGCAGAAAATGTTTGAATTTTTGATGGAGA
AGCAAGTGTGTCCCGACATCGTCGATCGAACTGGTTTTACGTTCCTTTCCCGTCTGTGTG
GATCGAGAGGAGTGGAAAGAGAATTTCTGAAATCTGTTGTCAAGGTTTCCAATCCGAATA
TCCCGCAAAAAACTCTGCCTTTGGTGTGGGCGCTATTGCAACAAGACGAAGAGCTGCTCC
TGTGGTTATTTGAACGAGGCGCGGATCCACTCTTTGCGGAAAGAACTCTGGGAAGAGAGG
GAACCGACAGCAAACTCTGGGTCGAAGCGAAAAGAATTTGGCAAATGGATATCTCGAACC
TGAAAAAAGAAAGTTCAAAAATAGCGAAAGGAAGAACCAGAGTTTTGTGTGAAACTCTTC
AAGTGAACAACGAAACATGTCTTTGGTGGCTGTCCAAACACTTCAAATCCGTCTCTGTCG
CGAAAGCCGTGGACAAGAGAAGACAGGAAACCAAAGGTCTCTCCCTCTTCGATGGGGGCG
ACTTGGATTTTGGAGAGTTTTCGGATTCGCAGATTCTATGGTTCCAACAAGGCGACAAAA
AACTCGCTCTTCTTTCTTCTCAAGTCCAAGGCTTCGTTGAACAAGAAGCGAAAAGGCCGA
ATCCGAGGTACGACAAGATTGACTTTTTCGCGTCTCGGCCTATCGTGACGACCGTAGCTT
TGTCTGAAGCGATGAGGCTTTTGAGGTAAAAATATTTTGCAAAATATTTTATAATGGTCT
GTCCTTGTTCGAGAAAGAAAAAAGGAAGTTCTACGAAAAGGTGCGAGGCAACGACCGCTT
CCGGGAAGAGATGCAAAAACAACGCCCTCAAAGGAAAACCCTATTGTTGGACTCATCGAA
ACTTTTCCTAGACCAACCAAGTATCATCGAGCGCCTCGTTCGTATCAAAGAAAGCCCACT
CCTGTTGGATGCTATCGTTCGAACGATAGCCAAGTTCCTTGAGACCATCCAAAAACTGGT
CTTTGACGTTCTGAGCTTCTTCCTTCCAGCTATCGAAAACTCGGATGGTGAAGAGACTCC
CCACTTTCTGCGAAAGGATGTTCGTGCTCACTCCAAACTTGAACTTGCAACACGAAGAGA
TGTTCGCGGCGACTTTCCCTGCGTCTTCCAAAATCTTTCTGTTTCCGATACGACCATCTC
TCGGAGGGTACTTGAGGTGGAACTCAAAATACGTCCCAAGAATGCATTTTTGAGAATCTT
CCTTGTTGTTTGGAACTCCTTCGTTGCACTGCATCGCTTCGACCTTTGTACGAATCACAG
AGAAACCCTTGTCTGAAAGATCAGAGGCGATAGAGTTTGCCTTTGAGATCGCGATATCGG
AAGTTGCGGAGCACCACTTGCTCAACATCGCCTGGGCTTGCGAATTGTCGTTCCCTTCTC
CGCTGCAAGCAAAGATCGCCTTCAGTTCGTTCTGCTTGCAGTAGAACAAAAGGTCAACGA
TATCGACATTGTCGACGGTGACATGAATCTCGAAAAGTCCCTTGATGTTACAGCTCATTT
TTTCTTTTCACCCAAAAGAAAAGCTCGAAATTTCCGATTATTAATGGAGGAGTTGGGAGC
TCTCGTGTTTGTCGAAGAAGAGCAGGCTCTCGTTCCGATAGAGGAGCTTCATTTTTTCGA
CGAAAGGTTCGTGAAAAAACTCACGGATAAGGACTTTGACGCACAGGGGAACATTAAAAA
CAAGAACTGTAGTTTCGTAGCGTTCTACGCTCCGTGGTGCGGTCATTGCAAGCATCTCGC
TCCAGAGTGGTCGAAATTTGCGGAAACGGCAGCGTTTGTGGATGTTTACTCTGTGAATTC
GGACGAAGAGAAATCTCTTATCGAGAGGCTGAACAAAAAGGTTCCGGATTTTGTTTCCGG
ATATCCGACTATTGTTGTGTATAAACAAGGTGAGGCGATCGAAACTTACGGAGGAGAAAG
GAAGGCGGGTGCTCTCCTAAAAGAGGCGATGATGGTGTGTCGCGGATAATTTTTTCTTTT
CAAAGAAAAAGAAAAAAAAGAAACGCCATGAACACCAACCTCTGCCACGCCCTCAAAGAA
CAGGTGAAGAATCTGCTCGAAGATCTCTGCGAAGTCTTCAAGGACGAACCGGAGAAGAAA
GCGGATGTTCGCTTCGTTCAGCTCTTCTTCTCTGTGATTCCAGAGGAAAAGCTGATGGAA
CATTTTGTCAAGTTTGTGCTTCCCCATGCGGATAAAATTCACGCAAAGAACGAGGACTTT
TTCATCAAAAACACGGATCTCTGGAAGGGGCTTCCGGACGAAAAGGTCAAAATGGTCTCT
GAAATGTGGGTGACCGGAAGGCTCGATCCGGACGACAAGCAGATGATGTGGGATTATTTC
GAGTGTTTTGTCGAATTGGCGAAAAGTTGGAGAAAACGCAAATAAGTCAACCATCCAATT
GCTGTAACAGAGGATGTCTGGTATGGTCCTTTTCTACAGCAAGAGATCTCCTCACTCGAG
GAACGCCATCGAGATCATTCGCTCAAATTCCATACCCGTGTCCTTGGTGTGTGTCGACAG
TCGCTCGATCAGGTCTATTATCAAAAATTCCGGAAACTACAAGATTCGAGGAGTTCCGAC
GCTCTTTGTCACAAACGGAACAAAACTTTCTATCTTTGAAGGGGAGAAAGTTTACAACTG
GCTCCTCACTTTGGTGAAAGGAGAAGAAGAGCCTGAGCAGAACCCGGAGCTCGTCTTTGA
GGAGACTCCGATCGGAGACGAAGAGGGAGGAGAGGAAGAGGAACCTCCTGTGGTCCTCGG
ACCGAAAACGCTAAAAAATCCGACAGGTGAATCTATCAAAGACCGAGCCGCAAGGCTTCA
GAGAGAAGCCCAGAACGCCCTTGGAGGTCTCAAGTACGAATAATTTTTTCAAATAAAAAA
TTAGTTGGCGACATTTGTGAATCTGAACGTAAACTTTTTCTGGCGGTGTTCGGGTCTCAG
TTTCGGCGTTTCATACGGTTTGATTCCGAACCTGTCCTCGTGCAGAAGAACGTCCTTGAA
CGTTCTTTGCCACATGTTCTTTTTCTGGATGTCTGAGGTGAAGTCGAGGAATTCCGTGAC
GATGTTATGGACGATTCTCTGGTTCATCTGAGGCAGAGGTTCGACCCGCTTTTGGAACTC
GTGCACAGTGATGGCGTGGATATCGTGAAGTGAAACGACAACTTTCTTCGCGTTGTAGTG
CTTGGCGATCTCTTTTGTGATGAGGTTCTGAAGGAATTTCATGTTTTCTTCGGAAAAAAG
TTGTCTATCGACAAACATCGGATAGATGGTGTACGGCGTTGACTGCATCTTCTTACAAAT
CCGACAACCCAAAGACTTTTCCCAAAGAAGCGAAACAAATACAAAAAAATTTTTTTGTAT
TCAAAGAAATATGGACTCGACTCCCTTGATGCACAAGGAGGAAGGTTTTGTCCCCAGGAA
GAAGAAGGGTATTCTCGAGAAGACGCTCAACTTTTTTCGGATCTCGGCGATGGAGGACGA
CCTGATCCGAGACTCGAGAGTCTTGAGATATTTTCTGATGCACGACAGAGTGGTCTTTGA
AAGCACAAGCAGACCTTTTGCGTTCGCCTTTGATGTTCAAAAACGGAAGCTTTTCTCAAC
AAAAAAGACCCTTTGCGAAGAAGTAAAGCTCGACACAGCAGACGACAGAAAGGCATGGTT
CAAAGGAGTGGATACGAACGGTTGTGAGTTTTGGCTCAAGCTAACGATGACAAAGGCCAA
GTTGGTGTCTGGAGGGAAGCACGAAAGATTTACGCTCGTGGTACAATAAAATATTTTATG
TTGCGTATGCGATGAGTCCGTAAACAACACTGGTGAAGCACCAGTAACTGCTGAACTCTC
TTCCTCGTGTCTTCCACCAACTGTAGAAAGCAGTGAGCGCTCCTGTCGCGATGAGAGGAA
TTCCTTTCTTTTTCTGCCAAAGAATTGGCGCAAAGAGACCAAAAAGATAGAAAGGAGCAA
GCCATCCGGGTATCACGCCGTTTCCGGAGCTGTCTTCCCAAACGAGATGTCCTTCTTCTC
CGACGACGGTCCTCATTTTTCCGGAAGTTTGGGAGATTCCAGCCACAAACAGGACGGCAT
ACATTGTTGTCATATTTTTGAGGAAAGGACTTCCGGTCGCTTTCCATCCGCCGTAAGACT
GTACGAGAGGTTGCAAAAGTAGGAGAGGTAATATCGTCTTTGTCAGAGCTTTGTTTGAAA
CTTCAGAGCCGAGACTCCACCACATTCCGGCTTCGACGAGCTGTATCGTCGAAAAGCAGA
GAAGGAAGGAGGCGTTCCATCTGTCGTAGATTCTGTCTCTGACCCACAAGAGAACAACAA
ACACGATAGAGAAAGCCCAAGCGGAAAGGGAAGCTTCGAGAGAGAAGCACATCGTTACAA
TAAAATACTAAAAATAAGGTAAGATGAACACGAGCACAGCAACTGTTCTGGTTCTTTTGT
TGTTTGTCAGTCTTTTGTGGTTGATGCTCAAGACAAGACCAAACAAAGAGGCGAGATTTC
GAGGATCGAGTTTTACTGGACCAAGCGCCCTTGAAATTCCAAATTCTGCTGTGACAGCTT
CTTCGGAAAAGGAATGTCTCCTCGCTTGCAAGGCGATACCCCTAGCGAACGCGTACTCTT
TCGATCAGAGCACGAGAACGTGCCAGCCTTTTATCGTCCGTAAAAACTTCACCTTGAGGG
AAGACGATAGAAAGAACTCGATGGTGTTTGACTGTATCTGCTAAAATATTTTTGTTCAAA
AAAAAATATAGTGAACGAGAGTTTTTCTGTTCGTGGCGTTTCAGAGGAGAGGCGTTGTTC
CGTTAAAAAAATCTTTGGTCGGAGAAAAATATTTTTGTCGAAAAACATCGCTCTCTGAGA
CCCGTTTTTCGAGGGGTTTTATGCTTAAATTTGCACCATGATAACTTTTGAATGATTAAA
AAGTTATTCAGAGACAGGTTCGTATCCCATTTTCTTGCGCTCCTCGTTGTATAGATCCAA
CCACTTACCCGAATGCTCTGGGTTCTTTCTATCGAGTTCTGCGATCTCTTCGTCGAGTCT
TTGTGCCGACTTCTTCATCGTCTCGATGCGCTCGAGGTACTCAGCGATGTACTGGTCCAC
TTGCCTACGGGCAACGCGTTTCTTTGTGTAGTATTCGAGAGTCGAAGGGTCATCGTCGAG
AGCTCCTTCGTGGAGCGCGGTCTTCTTCCTCTCTTCGAGCTCTCGGGCGAATTTCTTGTC
CTTTTCGAGGTTCTGTTGAATGACTCTTTCTTGGAGTTTCTTTTGGTACTCATCCCGTGG
ATTCTCGACAGGTACATCCTCGACAACAGCAGCGAGTTCGGTGTTGAGAGTGAAAGGGAT
AAGAGCGCCGACTTGGGCGGAAAAAATGGGAGCCGAAGAGTCGTGCTCTTTGAAGATCTT
CATCGCGGAACGTTCCGCGAGTTCTTCGTCAGGCCAAACTCCGCGGACTCGAAGGCACCC
ATGGATTCCGTTCACGGGTTTTTCGAGAGGATAGAAGCTGAGGTTGACAACGGCCTGACC
GGCGATCGGAGGGTCGTTCTTGAGACCTCGAGAAACGGCCGGGAACTTTTTGTAGAGTGT
TTCCTTTGCGGCCTCTGCTTCTTCATCGGTCAGAGTGGGAGCTTTGGGGTCAACGAGGGC
TCGGATCATTTTATCTTACACCCAGGAAGGGAAGAGTTTATCTCAAAATTCCAAAGAGAA
ATTTGGAATTCTTTTAGAGCGTGTACCGAAAATCCGTCCATCCGAGTTTTTTACAGACTT
CGAGAAACTTCTCGTCGCAATCCCGGGTTTTCATGGTGTTTTTGAGGAAGCAAAAATCGT
CGGGGTTTGGAACGTAGTTGAGGTGCTGCAAAAGTTTGTACAAAACGTACCACGCGTTCA
GAGACTTTCTCCTCTCTTTCTCCTTTATTTGCAAGTATACTTTTTCGTAGACGTCGTAAC
AGTTTGAGAGGTCCTCTTGATATGCGCTGATGTCTGGAGGGAGAGTACCGTTAAGCTCCC
AAAGCAAAAGAGAGAGCTCTTCGTAATAATCAGTGAGATTGTTGTCCACGAGAACCATAT
AGATGTGCTTTTTCGTGACCTTTTCGAGCGGAATGCCGTACTTTTTGAGATCCGCCTCGA
TCTTTTCCTTGACCTCGAGGGGGATCCTCGTGTTCTTCTTTGCTTGAAATTTCTCAATAA
CTTCGAGAAATTGGAGCTTTGTGACGTATCCCGCCTTGTTTGACCCACAATTTCTCGAGT
CTTTGTATGGTGAAGATTCTTCCACAACATGAAAGATTTCTCCACATTCGCCGCAGATAA
GTTTTTCATCCTTTTCAACGCTTTGTGAGAGTTCTGCGTTACATGAACGACAACGAGAGG
CTCGGAGGGCTCTGTCGTCGATCTCGATGTAGTTCTTTGCGAGCTTGATAAACTCGTTCA
AAAGGGATACGTCTGCGTCTTGTTCCTTTGGTCGACTTCCAAAGAAGCTGACCTTTCGAA
CTTTTCCGAGGTTCTCCCTGTATTTTTCTAGAAGCGGCGCAGAGAGCGTGGAATATTCTT
CCATTCGCGAGAGGGTGTCATCCCCAGAGATTTCTTTTCGGAGGGCGAAAGCTCTCTCCT
TTGCGCGACAGACGTCCTCGCGGTTTGGGCTGTTGAAATAGATAAACTCGACGCGATCGA
GCTCTCTCTCTTTCTTTGAAATAGCCTCGAGTCTTTGGGTGAGTTCTTGTTTCACTTTTT
CGTCGAGGCTTGGGATATCTAATTGGTTCATTACAGCTTTGGGCTCTTCGCTGGTTAAGT
CAGAGACACAAGGCCAAATTTTATTTAAAATAAAATTTTCGTGCTAGTGGCTTACCTCTT
TGCTGCACGCAGTGCCATTTCCCAGAATTTCTGGTGGTGATGCGGAACAAGCGATCCCTG
CTATTTTTTCGAGATGGTCGACCATAAAAGAACAGACTTTCGTACGAAAGCTCCTGATTT
GTCCAAAAGATTTTTTTTCGAAAATTTTTTGTATGTTTGAGAGTAATGACTTCTGTTATC
TGTGGCACCCGCGTAACTGCTGCTTCCGGTTTTGTGGACTTGGCGACCTTCTCCGATTTG
GAGGCGTACCTTTATGGTGGTTGCTCTGCCGTCACTTATTTCGTTCGTGCCATCAAAAAG
GCCAATTGGTTCTCCTTCCTTCCTGTCGTTCTCCGAAACATCTCGGGTCTCCCCGGTTTC
GGTTCAGAGTTCTCGGCCTCTGTGAATCGTTCGGGTGACTACGTTCTCAACACCTGGCTT
CGCGTACGCCTTCCTTTGGTCGCTATCCGTCCAACCAACGCCGGTGGCGCTATCAACGCC
AACGCCACCATCCGTTGGACCAGGAACTTCATGCACAACCTTGTCGAGAAGGTCAACATC
ACTTTCAACGATCTGATTGTCCACGAGTTTGACAGCTATTGGTTCGACTTCAACTCGCAG
TTTAACATCGACGCTTCCAAGCGCGTCGGTTACAGGAACATGATCGGTGATATTCCGGCC
ATGATTAACCCTGTGACCACCGGCAACCCTCTCGGAACTGGCGAGTTCTTCAACCTTCCT
ATCCCTCTGTTCTACACCGAGGATTCCGGTCTCGCCCTCGCCGTTTCCGCTCTTCCCTTC
AACGACATCAAGATCAACTACTGTCTCCGCAGGTGGCAGGATCTGATTGTCCTCAACGTG
GGTGTTGGCGGCAACCCTCCCACGTTCGACGATATCGTCCAGGTGAGCTACGATGCCACC
TTCACCCTCATCTACAGCTCGAACGCTCCCGCCATCACCAACGTCGAGACCTGGTGTCAC
TACGCCGTTGTGCACAATGACGAACGTGTCAAGATGGGCAAGAATCCTCGTGATATGGTT
ATCAAGCAGGTGCAAAAGGTCAACGAGACGACCATCAACCTTTCGCAGCTCAACGCTCTC
GTTCCCATCGACATCCGTGTGTCTCATGCCGTGGTTGGCTACTTCTACGCCATCCGAAAC
AGTTCGACTCCTGGCGAATGGTCCAACTACACCACCGAGCCTGCCTATGCCGGTCTTGAC
CCGCTTGAGGCCGCCCAGCTTGTGTACGAGTCGACCGCCCGTGTCAGCAACGGTTCCGAC
TATTACAGTCTGATGGTGCCGTGGTATTGGCACAAGTCGATCCCGGAGGAGACCGGCTAC
CACGCGTATTCGTACTCGCTGGACACCTTCGCCTCTGACCCCAAGGGCTCGACCAATTAT
TCCAAGCTCACCAACGTGTCGAACCAATATGTCCCTTCGACTGCCGCCGTCAACGCCTCT
GCCGGTGTGACCAACACCGGCATTCCGATTCCTTCGGCCACCAACCCTGCTGTGACTCAG
CAGAACCAGACTTTCCAGCATATCTTCCGAGTTTTGAACTTTAACGTTCTTCGGTTGTCG
GGCGGCAGCTTGGGTCTTCCGGTATTGTAGGTTGTCAGACATTCAGTTATTCATTGGTTC
ATTACTATACTTTATCCACAAAAAAATACGAATTTATGTTTGGAACAAACATAATTATTT
GCGCATTGCATCCCCTCTGGCCTTGTATGAGCAACTCCTGCATCCTTTCCACGAGTCTTT
GATAATTTGGACCTTGACTTCGGCTTCTTTTCCGCATGAACATATGTATTTCGTTGGAGT
TTTGTTGTTCGTGTAGGGTCCGATATATTCGCATCCTTTGCTCAAAAAAAGTTCGCGGAT
TTCATCTTCCTTAGACGAGTTCATCCCCTTTCTCGTTCTTTTTGTGGGGCATGCTTCGTA
TCCTTCTTTCAAAAGATCTGAAAGAAGGGCCTTGTGTTTTTTGCCACAAATACACCCACA
AACGCTTTTTGTGGATGGTCTGAATGTCCCCTTTGTTTCCAAAAGAGTTAGTCCTTTGTC
TTTAAAAACCCTCTTTGCGAATTTATACTCCTTGCGCAGGAAAAAGATCGACTCCTCCGC
TGTTTCGAATTCAACAGTTCTCAACACACATGACATGCATAACGGTTTTTTTTCGAAAGT
TTTAACTCTTGTGGTGAGTTGACGAGAACAAAAGGCGCAGTTGAATGTCACTTTTCCATC
CTCGACATCGACAATAAGTTCTTCAAAGGACTCCATCACTGAATAACTAGATTATTTTTA
TACCTCAAAAATAATTTTACTCAGCCTCCAGAGTTTCCAGAAGCTTTCCCTTTGAACTGT
AAATTCTGAACTCAATATCAAAACCGGCCTCTTTTGTGGCCTTCATTTTATCCATATTCT
TTTGTTTGTCTTTCCACATCGTCCATTCCGACTTGACCTCAATAATTTTATTCAAACGGG
GAATGAAAATATCCGGGTAGAACTTCCTTGTTTTCCCCTCATTCTCGTAGAATATTTTTG
GTACGCCCTTTCCTGTCAAAATTTCTTCTTCGTCGAACCCCTCCACCAAAACAAGATCAC
GGATACAGAAAGGTTCATATCCTTGCAAAAACCAGACTTTTTCGCTATTTGGCAGGACAA
ACTCTTTGGTCATGTAGCTTTTTCTTTTTATTTTGCTGATAATCTCATCGTTTTGAGAAG
GGTTTCTGACGCCATAAATCTGCATGCATGTGTTTTCTCTCCTCTGGAGGGTGCATTTTG
CACATCTTTTTCCTTTTTTGAGGTGCTTTAGACAAACTTCGAAAGTATTTCCTTCAAACT
CGCAAGAACAAACAGCAAGGAGGGGAGATTTGTTGTGAATATATTCTTCTTTTTTCGAGA
GGAGAACACAACCGGTTTCTTTAAATATTTTTTCAACGTCCGACCAAGGCACTCGTTCTC
TCGCTTTTGAACAGTACAAACATCCCACCCATGTATCGTTTATATTTCCGAGTTTCACAG
TTGCTTCCCTTCCACATCCACACCTGAACAAAATATTCTGCTTGTTCCCTTTGTAGTCTT
TCTCTTCCAGAAGAATCTGACAATTCTTTTCTTGGAACTTGGCGACTATCTCTTCCCATG
GTTTCTTCCTCTTCTCAAAAAGACACTGAGAGCAACAACCCTTTTTCTTCTTGATATCGC
CCAGGAAATTATTCCACTTTATTTTTATAGTATGTTTGCTGGGGCACAAAGCAGAAAGTT
CCGAATAAACGCCTCGGTATTCCGAAGAAGGACTCAGAAGCTCGAAACCATAGAGAGCGA
AAAATGCTTTTCTTTCCTGATGCTGAGTTTCTCTCTCGGCCAAATACTCTTCTTTGGTAC
GGGGTTTTTCTCTTCCTTTCTGACTCGCGATGCGGGCGGTCGCTGGAACGCAAGATTTAC
AAAAGGGCAAAATAAGAAAATTCCTCCCCTTCTTTGTTGTCTCTTTTTGGCATGTTTCAC
ATGCAAACTTCCAAGGCTTTGAAACAAAGAAAGTTTCTTCAGACATTTTTATCCATAAAA
TATTTAGAGAAATATTTTTAGTTCTTCCTCACTATGAGGTCCTTATCTTTCCGGTTTTGA
GAATCTTCCGTTTCAAAACCTTGTACGGGTCTTCGCTGTCCGAAAGGTCAAAGGGATAGC
CGTCCTTGTCCTGAATCCAACAGTGCTCAACTCGAAATTTGGGGACGCTGCACCATACCT
CTTCTCCGATGCCTTCTTCCGCTTCGTATGTCTCGATAAAAATATCTTTGGGAGACAGGT
CAAACTTCTTTGAGAGTCTCTCTAAGATGCCTTGAGTTGTGTTCATATTTTTTGTGGATA
AATATGAAGTTTGTTACTCTTGTTGCTCTTCGATAGTCTCCCAAAGGTTCTTGACGATTG
GAGTTTCGTAGTCCTTGACATATTCGAGAAGAAGACTCTTCCAATCTATTTTGTCGTTCC
AAACATCTTCCTGAAGGATACGGATGACAGAATATCCGTTTTTTGTGGCTTGCTCTTCCT
TGTATCTGTCGTTCTTTTGGGTGAGTTCTGGAGACTTCCAGTTGGAGATTTGTTTGTAGT
GCTGAGGACCATCCAATTCAATAATTGTTTTGGAGACGCAAAAGTCGAAAGGGAGGAATT
TATTAGTTTCTGGGCTTTTACACCATGAAACTTTAAGTTGATGGATTGGGTCTTCAAAGT
GTTCTTCGAGGAAGGAGAGGAGCTTCGCTTCGGTCTTGTTTTTGCATTTGGGACACCAAC
TGCCGCTCGAGACGTGCTGGAGAACAGAAGAGAATCCGTGCTCCTTTTTGCATTTGAACC
AAATATTTTTATCCGAACCCGAAAACACTTCCCTCGGTCCCTGTTTGTTTTTTTCGGTAT
CCCAAAACTCTGCTTTTTCATGAGATGCAAAGCTCTTTTCAAAGCATGAATTGCACTCGG
GAGAACTGCAAAGTTTTTTTGGTGGATTAGAGCAAAAAGGGCAAAAACAACCTTTCGATA
CAGCATTCAATCTCATTTCAAAAGAATGTTCGCACTTCCCACACTTAAACCAATACTTTC
TGTTCGAACTCGCGAATACTTCTCTCGGACCCTGTTTGTTCTTCTCAAAGTTCCAAAACT
CTGCTTTTTCGCGAGAAACAAAGCTCTTTTCAAAGCACGTTTCGCAACCAGAAGAAGAGC
AAAGTTTTTGGTTGGAGCAAAAGGGACAAAAACGCCCATTAGAGACGTTTGCTGGGGTCG
CTCCGAAAGAATGTTCGCATTTTCCGCATTCGAACCAACATTTTTTACCTGAACTCGAAA
ACACATCTCTCGGACTTTGTTTGTTCTTTTTGAGACTCCAAAACTCTGCCTTTTCGTGAC
AGGCGAAACTTTTTTCAAAGCATGTTTTGCATTCGTCTGAAGAACAGAGTTTGTTGTTCG
AACAAAAGGGGCAAAAGTGTCCATCTGAGACATGGTTTAATTTTGTTTTGAAAGAATGAC
CGCATTTTCCACACTCAAACCAATGCTTAATGCTTGAACCCATAAAAACCTCTCTCGGAT
TTTTCTTATTTTTCTCAACACTCCAAAATTTCGCCTTGTCAGAAGAAGCAAAACTCTTTT
CGAAGCATATTGCGCATTCGAAGAATGCGCAAAGTTTGTTGTTCGAACAAAAGGGGCAAA
AATATCCGTTCGAGATGTTTGCCAATTTCGCTTCGAATGTATGTCCACATTTCGGACAAT
CAAATTTCAGCTTTTTTGTGCTGCATCTTGGCAGCAGCAAAGGGCTCTCCTGCCCTTCTG
CCAAATATTTCGCCTTGTCACACGATGCAAAGCTTCGTTTAAAACAAGGCTTGCATTCCT
CCCTTCCGCACAACCTTCCCCTTGTTCGAGTTTCGCAGTTCATGGTTTCTTCTCCAAAAA
TTCAAGACCAAGTTCCTTCCATTTTCCAAAAATATAAAAAATTTTATATTTTATTCCGAA
CGCAGTCCCCTCAAAAATTTCCAAACTGTCGTTCCGCGAAATTTGTCCGGATTCGCTCCG
TGTCTCATCAAAAGTTTCGCGCATTCTTTGTCCTCGCGCATCGCTGCAGTGCAAAGAGCC
GAAGTTAAAAATTTTTCTTTCGGTCTCTTTTCCAAAAGTTTTTTCAGGGATTCGACATCC
CCTTCTCGAACGACGACGATGAGAAGATACCCCTTGTCATAGTCAGGATTTAGAATCTCG
ATGTACTCTACGGCTTCCTCTCTGTCGCCATAAAGATATTCCGACACGAATTTTTCCTCT
GGATACGAATGACCGTCCAACCACGAAACGTAAGAAGACAAGAAGCTCCCGGACATTTTT
TTTGAAATGTGAGCACCGGGCTCCCTTTGTTTCGATATCATTTTCCGCCAAAAATATGGA
ACAAAATCACCGTTTCGAAAAATGTTCATGACCAAAAAAACACTCAAAAGTAAGATATTT
GAGACAAAATATCTTGGAGGCGCATTTGTTCGAAAAAAGTTGCTCTACATTTCCTCTTCG
CTCCTCACCTTTGCCTTGACGATGCTCGCTGAGCACTCAAGCTTCAGGAATTTCTTCATC
TTTTTGAGAGACTTTAGCGTCTTGTCACGGACATTCGACTCTGGGAGGTACTCCAGTGTT
TCTATGGCTTTCTTGAGCACCTTTATGTCCTTTTTGTTTTTCTTCAGGAGAATCTCGGTA
CATTCCTCCAGAAAATCACCAGAGACTTTGTCGAGAGCACCAGCCCGGCAAAGCTCACTG
CACCACAAACAATTTCCGAGCTCCTCTGCGAGATATACATAGTTGTTGCTCTTTATGTAC
ACAACGGCGTCTTCCTGGCGCCTCATCCCTTGGAGGATACAAAGGTCCCAAAAATTACCA
GACTTTGTTGCGATGAGTTGGACAGAATTCGCGCTCATGGTGCGTAGAAACAAAAGGCAA
AATATTCCACAAAAAGGACGATTCTATAAAATATGTTTATAGAAATTTCTTGGTCCTCTG
TTGTTCTCAAAAAGTTCTCTGTTGCAAGCTTGAGATGCATACCCTCTGGAAGCTTTACAA
ACACCGAATCAGAGTCTTCGTATACGACCCTTTCTTCCCCCGCCATTTGTCGTATCTCCT
CTTTGCTCTTCTCGATGGAGAACGATGAATCTTCCAAGTTTTTGGAAACAGACAAAAGAA
CAAGGGGTTCTGGTCTTTTCGTTGATGCCTCAAAAGTTCGGAAGAGCACGTCCTTCGTCC
TTTCACTTCGAAAAGCCATTGCGTTCGATACAAAATAATGGATAATTTTCCTCAAAAACT
TTAGTTTATCACAACACAACTTTTTTCAAGGTCAAGTTCCTTCCATTTTCCAAAAATATA
AAAAACTTTTATATTTTATTCCGACCCATGTCTTTCACGACAGAGCTAACAAATTCCCAA
GCCGTAGTTCCACGAAACTCTTCCAGATTTGCTCCATTCTGAATCAGAAGCTCCACACAT
TCCTTGTTTTGGTACATCGCTGCCGTACAAAGAGCCACATTCAAATACTTTCTTTTTGGT
CTCTTTTCCAAAAGCTTTTGCAAAGATTCGTCATCTCCTTCTCGAATGACAACAATGAGG
AGATATCCCTTGTTATAGTTGGGGTTAAGAATCCCAATGTACTCTATGGCTTCCTCTCTG
TTCTCATGGAGATACTCTGACACAAATTTTTCCTCTGGATACGAATGACCATCCAACCAC
GAAATATAAGAAGACAAGAAGCTTCCGGACATCCTACCTTTTATGGTCGATAACATAAGT
CATCACTTTTTCGATATGTCGAGTTTCGAGGAGTACCCAAAGAAAAAAGCGTGCGTTCAA
GAAACGTCGAAACTTTTAATACGCAGCAGCATTTTCAAAAAATTGGATGACGGTACACTT
TTGAAAATATTTTAAATCTCAAAATATTTTATTCCCCACAAAAAAACCAGAACAACAAAA
AGTAGAATTCCGATGATGTTTTCTCCCTTTCTACTCTCATTCACAACAATATTTTCCTCA
ACTTTGGGAATTTCTGGCACATTCACTCCATAAAACTTGGTGGAGACAAGTTGGCCTTTC
TTCCAAATTTCCTTCTTTTGCTTCCTTCCATCGAGAAAGAAGAAAAGATGTTCTTTCTTC
TTTCCATGGACAAAGAGAATCTCCTGTCTTCCTCTTTTGTTCACAGCATCGGCAACTTTC
TTGAGAGATAGGTACTCCTCGAGTTCCTCTTTTTGACACGTCATGTTGTCCACCAGATGG
TTTATTTCCCGCAAGAGTTTGCCGAAAAATTCAGTGTCTCCTTTTTTCGGATTGATGATG
TAGTAGCCATGCTTTCTGCATTGTCCGTCTATCAGAATACCCTGCATCTCTGGGAACACC
ACAAAATATTTTGTGTTTTCTGCGACATGTGTTCGTTTTGGAAAACCCTCAAGGTTTGTC
TGTTCACAACAGGTCGACATTCCACCAAAACCAAAGCAGAATATTTTTGTTCAAAAATAT
TAAAATCTCACCGGATGATGCGCCCGTTATTTTGGCAAACAGACGCAGGAGACACCTATA
CATTTTCATACAGGCTATTGAGAAAAAGGAAAGATATATACTCGATGGGCTCCTCGTGAA
AAATTTCCAATACGCAACCGCCAGCAAACGGAGTGTCTTTTATTTCCGTTTTCTTGTGTT
GAAAACCTCCGACTCTGTTACTCCAGTTCGAGCAAAGATTTCGAATATTGTGTTTTTTCG
CCAAGTTTTCCACGACATTTTCGAGGGCTTCTGTCGCAGCTACTTTCTCTCGAAAAAAGC
TACTCCACACACCCTTCTTTTTATTATAAAAAGCGTACTTTATTTCGAGAGTATCTTGTT
CCATATTTCTGGATAAAATTATTCAGAAATTTCCCTGTGTTACTTGCGATTGCGTTCCTT
CGATGAAAGGATAAGGTGCGCGTTTGAAACGAGATGTGTCGTCCATAACAGTAGAATATT
TTGGACAAAATATTCTTTATTCAAAGCCCCTTTTTCTGAGTTCTTCCAAAGTCGAGGGGC
AAAAATTATCCTCGCAAACGGCAGCGTTGGCGGAAACTCGGGAAACAGAAAACTCCCTAT
TCTTCAAAAGCCAAAGAGCGAACTCGTCCTTGCCATCCCAAATACACTCCAACAAAATCC
TTTCATCGACCTTGTCTTTGGGGTACTTGCTTTCGACCCATTCCACCATTTCGTATTTTC
CACATTGGAAGGCATAATACAAGGGTCTTTGAGGTCCGAGAAGAGCAATATCATCGAACC
ATTTTTCGTGTTTTGGTTGCTGTTCCGCCATCCTCCAAATGTGGTTCACGAGGTCGATGT
TCCCTCCCACAATGGCGTTCGGCAGAGGGTAATAATTTTTGTAGTAGTAAGACCAGTGTT
CCGGATACCACTTATCCAACCAGAGGATGAGGTCGTACCTTCCATCCAACAGGGCTTGGC
GAATATCATAGTGGGAAAATTCGAGCTTTTCTCCCTTCTGACGAAGTTCTTCGCAAAGCT
CAAGGTCGCCTTCCATAAACGCAAAGTTCAACTCGTATCCTTCCATCATAAAATATTTCG
CGAAATATTTTTATCTTTGGGCGATTAATCGGAATTTTTCGAAATCCAGAGAGAAAGGGA
GTTTATATTTTTTGCGATACATCCCTTCCCAAAGACTTGGGAAAATTCAGCCATTTTATC
TTTCCTTTCTGCGATGTTCTTCCCGTTCTCGAAAAGTTCGAGAGGAAGACGAGAAAGAGC
GGGAATATCCTCTTCGCGGCAATAGCGGAAGAGTGAAAGCTTCCCGTACTTTTTTCGTCT
CTCTTTTTCTGCAAAGTTCTGGGAGTTTTCACTATAAAACTTTGCGAGTTTCTCAAAGTC
TTCCATTCAAAATCTTCTTTCATTTGGAACTTTTGAATTTTATTTTTATCTTTGAAAAAC
ATGGACGAACGCAAAACCATTTTTCGCAACGAAGATGGTTCCTTTCACGTCGTCAAAGTC
TGGAAAACGTACGACTTTTCCGGGGGACTTATTCTCCAAAAGATGGTCAAAAGGTACAAC
AAGGAAGCAAAGAGGCACGGCAACACGGATCTCTTCGTCGGAGGCATGATAAACTCTTCG
ACTCCGTACGTCGATGGTGAAATCCATGGACAACAGAGAGGCTGGTTCCGTAACGGAAAG
CTCGCTTCGACAACAAGGTACATACATGGAAAGGAACACGGAACGCACAGAACTTTCAAT
ATCGATAGTTCCGTCGCTTGGCAGCTCAAGTACCGGAATGGAGAGCTTTTTGACGGAGAA
GAAGCGTGGGGAAGTGTTAGGGAAAAGTTGAAGGATAAGCAGAGATAGATATTTTTTTGT
GGGCAAAAAATATTTCAGATATATCTTTTATCGTAGCAGTCTCCACAGATAATCTTGTTT
GGGTCACACCTGTTGTGATGCCACCTGTTCATATAGGGTACGGTCCTGCCACAGTCCCGA
CAAATTTTAAAGAAAATACCCTCGAGTTCGAGTTTGTGCGCAGTGTCGAGCTCAACTTTT
TGTGGAATATTTCAAACAAAAATCCCTCGTTCGGAGGAACATTTTCCATCTTTTTTCACC
GTCAACAATGGGTTCCATTATCAAAGTCGAAGCTGAGGGAAAGACTCTTTTCTTTCGCGG
AGAGGATGATATCGACGCCCAATGCAACCTGGATTTGTGGGTAGAAGCCAAAGAGCTCGC
TCTTCGCCCGAAACAAAGACGGGGAGAATATCTCAAGTTTTGCCGAATGTATGGCACTGA
GGAACCCGACGAAGTGGAAATCTACCGACATCTCGACGGAACGGAGCTGACTCCGAAACT
TTTGAGATTCGGAACTTATTTCTCCTTCAGGGCCGTGTATGGGGAAACTGGTCTGGTTCT
CGACCACAGTTGCGCGTTCATCGGCATCGAGAAATTTGGAAAGTCTCTCGAAGAAATTTT
CGCCCCTTCCCCGGAATGCTTGATTTCTTCAAAGGACATGCTGAAGGACAGAGCATTGTT
CGACAGGGCGTTTCCTCCAGAAAAATTCCCGGAAGAAATAAGGGAGTCTGTGCTTGAACT
TGCGCAATGTTTGAGTGATGAATGCGTAAATCATGGGGACTTTCACAGCGGGAACGTTTT
GATGAAAGATGGGACACTCAGAGTCATTGATTTCGAAGTTTGCGACTTTATCTGCAAAAA
ATTGGGATGGTGATTTTTGTGAACGAGGAACGATAAAATATTCACAAATATTTTATTCTT
GGCTCATGTGAGTTCTTCCCAAAGATTCTTGGTGATGGGAGTTTCGTAATCCTTGACATG
TTCAAGTAAAAGTTTTTTCCAATCTATCTTGTCGTTCCAAACATCTTCTTGCAAAATACG
AAGAACGGAATAACCGTTTTGAATGGCTTGTTCTTCCTTGAATCTATCGGATTTCTGGGT
GAGCTCTGGAGACTTCCAATTCATGACTTGTTTGTAGTGCTGCGCTCCGTCAAGTTCTAT
GATAGTCTTGGAGACGCAAAAGTCAAAGGGAAGAAATTTGTCTGTTTCTGGGTTTTTGCA
TCATGAAACTCTGAGTTGATGAACGATGTCTCCAAAGTGTTCTTCGAGGAAGGAGAGGAG
CTTCGCTTCGGTCTTGTTTTTGCATTTTGGGCACCAAGTGCCCTTTGAAACGTTATGGAG
GACAGAGGAAAATTTGTGCTTCTTTTCGCACTCAAACCAAAACTTTTTGGTCGTGCCCGA
AAATACCTCTCTTGGGCTCTGTTTATTCTTCTCGGTGTTCCAGGACCCTGCCCTTTCATG
GGAAGCAAAACTCTTTCCAAAGTAAAGACAAGTTCTGGGGATTTCTGACGCGTCTTCTGC
CTCCAAGAAACAAAGCGAGAGATGAATATTTTTGAACCAAAAAATATTAAGCATGGTGTT
CTGTGTCTGTTGTGGTTCTTGGGTCCAGAATCCAAAATTTTCAAAAGGGGAAACGACAGT
TTTTTGCGGGAACGGTTGCAAAACGAGGGGAAATTTTTGTCCACACACAGGCCTTCCGGA
AAGAGCCTATATTCCGAGAAGGAGTTCCGTTAGCTAAAATATTTTCAAAGACAAAATATT
TTGCTGTTTGGATTGGCACTCCTTCTGAAAAGGGTACACAATTCGAGAAGCCAGACGTTC
ACCAGGTCCTTTCCTGGTTCCGTGCAGGTGGAACACTTTCCTTCGAGAGTTTGGACAATC
TCTTTGTCTCGCATCGTGGAGAGAATTCAAAAAAAGAGATTCTTAGAGTGTGTGAGCGGT
TTCCCCAAGAAAGTTTCGAGAAGGTCAAGCTGAAGGCGACCATTTCTGATTTCCGAGAGT
TTGCCTCTTGTTTCCCAGAGAGCTACAAAGTCCTTCTCGGCTCAAAGTAAAAAATATTTA
TTGAAGACTCTTTTGTCTTTTCTCAGAGTCGTAACGAAAGATGAAGCTCTGTCTACTGTC
GGATTGTCACTTGGAAATATACCCCCAAAAACTCCAAAAGTTTCTCAAGGGAAAACTCCT
TGTCCCTGATAAGAAGAAAGTCCTTTGCCTTTGCGGTGACATAGGAAATCCTTGGTCAAA
AAACTACTCCAAGTTCCTCTCTTGGTGTTCAGAATCTTTTGAGTTTGTTTTCGTGGTTAC
TGGAAACCACGAATACTATGGAGAGCACACAATGGAAGAAACGGACCAGAGACTCCACGA
GTTGAGCAAGGGTTTTTCTAACGTCGAGTTTCTTCAAAACTCTTCGTTCGAATACAGGGG
TGTTCTTTTTGTGGGTTCAACCCTTTGGACAGATGTTCCTGATAACGCGGAAGAGCTGAT
GAACGACTACCTCGAAATTCCCGAAATTTCTCCTGAACTCATTCGTCACAAGTGGAACGC
GTCAGCCTCCTTCCTTTTGCGAGAGATTTCGAAAGGAAAGAAGACGGTCGTTTTGACACA
TCACTGCCCTCTCGACGAAGACAAGCCTCTTGGCAACAAAGAAGGATATAGAGAATGCTA
TTGTTCCAACCTCGGATTTTTGGCGAAAGACCACGTCGCAGCGTGGTTCTGGGGACACAC
GCACGTCCCCTTTTATGAAAAAAGAGGAAACACAGTCTTTGCGAGCAACCCGAAAGGGTA
CGGAAAGGAAGACGTTCTCTGGGACAGAGATTTTTGTGTGAACATCTAAAATATTTTTCT
CGAAAATATTTTTTACTTCTTTGGTCTTCTCCAGTTTACGACCCAACTCTTCTTGGTTCT
TTCGTATCTCTTTGCGAGTTCTGGATTCTCTTGCGCCATCTTTTTCGTATCGATGCTTTT
TGTGGTTCTTTCAGACCTCGAGACGAAAATCTTTCCCTTGTGTTTTAGAGAGTTTTCTCC
CTTTTCGTCCATCTCATCAAAGAGCTCTTTTTTGAGACTCGACACCTCTGCTTTTTTCTT
TTTGATCTCTTGTTCGTACGTTGCGATAACGCCAAGAAGTTCGTGAACTTTCGAAACTTT
TTCCATATCTTATCGAAACAAGAACTTTCCCGTATTCTTGTTTTCGAAAACAATGGGAAT
TCAAGACCTCAACAAACTTTTGAAGGAAGAGTCTCCCCTCTCTTTCAGCAAGCATCCAAT
GTCCACTTTTTCTGGAAAGAAAGTGGGTATCGACGCGTTCGGTTGGTTGTTCCGTTTTCT
AAGGGCATCTGGCGACGAAGGTGTACTTCCTTCGTTTTTGAGCCATATCTGTGCCCTTCG
CAAAAACGGAGTCCTTGTCTTTTGTGTTTTCGATGGACCGGAATGCCCAGAAGAAAAACG
GAAGGAGAGGGAAAACAGGAAGAAAGACAGAGACGAGCTCATCGAAAAGAAGAAAAACCT
CGAACGTATTCTCGAGGAGTTTGATGAAGACTGTGAAGTCGTCTCGGAGGAGATGCAACA
GGACGCGAGGAAATGGATTCAAAAGAAAAAATACGCGTCTGTGGACCTTTCTGACCCCTC
GAATTTTTCAAGGACCGTTCTCGAGTCTCTGGGTAGCTATACGAAACAATCCGAACCGCT
CACGAACGAAAGGGTAGAATCCGTAAAAACCCTTTTGGACATTCTCGGAGTTCGGTACGT
CTGTGCAAAGGGAGAGGCCGATGGAATTCTTTCTGCTTATGTTGTGAAAGAAAAGTTGTT
CGCCGCTTGTTCGGCAGACACGGACGTTCACGCGTACGGAGTCCCGTTCGCAATTCCGGA
AGTCGACACAAGCTCGGAAACGGTCACACTCGTCCACCGAGAGCAGTACCTCGAAGATCT
TGGGTTGACAGAGGAGCAGTTTCTCGACTTGTGTATAATGTGTGGATGTGATTACAACGA
GAGGGCAAGCCAAGAAGCAAAGACTGCGGGAAAGAGAGCGAGGGGCATCGGCTGGAAAAC
TGCTCTTTCTTTGATTCGAAAGCATGGCTCTCTCGAAGAGATCGAGAAGGTTCCAGGGAT
AGACATGGGAGCGCTCAACTATAAAAGATGCAGAGAACTCTTTCAGCTCCCAGAACAGAT
CGAGGAAATTCTTCCAGGAGGAAAGCCGGAAAAACAAGAACTTGCCAGATTTTTCGAAGA
GAACGACGTGCACTTTGATGTCGACTACGTCATAGACTGCTGGTGTCCGATCGATATTTA
AATATTTTACCACAAAATATTTTGAGAGATGGAAGAATTTTTGAAAAAGCGAGAGACAAC
GTCCTTCTCTGTCGCGACAGGGGAGCTTCCAAAACCGGAAAGATTTCTCAAGTTTTTCAA
GAGCGAGCACAGAGAATTTTGGCTCCTCCCGAACAAGAAGAAACATGGTCCAGAAAATAT
TCTCTTCGATGGCACAGTCACATCGCAGAGGACATGGAAGCAAGGGTTTTTGCATGGACC
AGAGACAAACTTTACGTACTGTGGTAAAAGGTACGAAATCAGAACATGGAAGGAAGGAGT
CAGGCACGGTCTTTCCACAAGATTTTACAAAACAAGAACAACAGAGAATTGGTGGGAGGA
AGGGAAGCTCTTGTACGGAAAATCTTGGTCTCACATCGAAGGAAGAACTCTTTTGGCTTA
TAACCTCGGAACACTGACAACCTACAGAGCAGACGGAACAATAAGCAGAATCTCCTCTGA
AAAAATTATGTGGTCTTTTTATCCAGACGGAAGGGTAACAAGATATTTTATATAAAATAT
CTAGATCTTTGTCAGGAGAAGTGAAAGATTCGCCTTGTTGAGTTTGTTGTCGAGTTTTTT
CTTGGCCCACTCTGTGATCTTTTCGTATTTTTCGAGGGAAGCTTCTCCATCTTTTTCTCT
CAGCCAGATACACGTCATCAACAAAAACCAGAGCTGCTTTTTGTTGTACATCTCCATGTT
TTGACATTGGAACATCAGAACCTCCTCGACTGTTTCTCGGACATCTTCGATGTCTATAGT
TTCTTCGATGAATTCTTGGATCTTTCTCTGTGAAAGGACTTCTTCCTTTGCCCCTTTCTT
GCAAAGGTAACAAACGCGGAGGAACAAGAGGATGTGCTCCTTCCTTTTGTTTGACCGAAG
AGACTCGATATCGTCTCCGTATATTGTCTGGAGTGTGTTCACGCAATATTTGACGAGAGG
GCTTTGATGAGCCAGAAGTTTCTCTGTGTACTTGAGTTGCATTCCGTCTTGAATTCTTTG
GAACATCTTCATCTCTGTGGTTTCGTCCAAGCCGTAAAATGTCACGAACCTCATTGGTGA
TCTCGAGTTGAACCACCTTCTTTGCTCTTCGGTGAGGACGAAAGAGTTTCCAGACTTTTT
TGGAGGGCAAGAGTACCAAACATCCCCTTCTTTCCTTTTGTAAGGTATTTCGTTCGACAT
GAACCTCTGGACGGACAAAAGGCGTTGTTTTCCATCGACACAGAAGAAAACATCGTCGCG
ATAGGAGAACAAAAGCGCTGGGATATACATTTCTGAAAAAATGGTGTCTATCAACATACT
CTGTTTTGAGGGGGACCATACCATGTCTCTTTGGTAGCTGGCTTCGAGGCTGATTTCCCC
ATCAGAAAGCTTTGAAAATACGCTGTTGAGATCGGGATCGGAACTTTGAGTTTGACGTTT
GTTTGTCCCAACACGAAAAAAATCTGAAATCTTCATTGTTTATTTTTGTTTCAAAACTCT
AAGTCAAAGGTTCAATCGAAGGTTTGAAAGTTCAAAAGATTCTTCTTTTCGTTATCATTC
GAACAAGTCAAAAACAGTCTGAACATCATGTCTTCCGTGAACGCTTCCATCGTCGAGCTC
ATCTCCAAGCTTTTCCTCGAGTCTGATTTCTCTGAGAAGTTTATTGAGCATCTCGCCGAC
CAGCTGAACGCCGAGACTTCTGTCGTTGAAGCTGCGATGACTGGATTTTTCGAAGACTAT
GAGATGGGGAAGTCTACCAAGAAGCCTGCCTCGAAGCCCGCCCCTCGTTCGTCTTCGTCG
AAGGCGTCCTCTTCTTCCGCCAAGGTCGACATGAAGTTGGTCGAGAAGAACATCAAGATT
GCAAAGACGAAGACGAAGGAGGAAGGTAAGAAGCATTACTTCAATGTCAGCACCAGCCGC
CTCGGGACCAAATCCACCAAAACAGCCAAGATGTATGTGTTTGACGACAAGCTCTTCATC
AGCGGGAAGGAGGATTGCCCGAAGTTTCTCGCTGCGAAGAAGGCGCTCAAGGGCGGAGAC
GCCGAGTCTGATGCCGAACCCGAGACTGAAGAAGAAGTGTCCACCGACGAGGACGAGGAG
CTCTCCAAGAAGAAGCCCTCCAAGAAGCCTCTGTCTCGCACCTCTTCCAAGGCTGTTTTG
AGGGAGGTTGTCAACACTTCCGACGAAGAGGATGAGGAGGAAGAAACTCCGGCGAAGAAG
AAGTCCGTCAAGAAGCCCACGAAGAAGGCTGAAGTCAAGAAGCACTCTGCCAAGAAGACC
AAGGTGACTTCCGATGAAGAGGACGAGGAGGAGACGAAGAAGCCGTTGAGGAAGACTTCA
TCTTCTCGCAAGGTTGTCCCTGCCAAGAAGAATAAGGACGCGTCTTCCGAGTCTGAGACT
GAAGCGTCTGAGGAAGAGACCAAGGTCGCCAAGAAGCCCTTGAAGAAGACTTCGTCCTCT
CGCAAGGTTGCCGAAGAACCCAAGGCCAAGGTTGAGAAGGTTGCCTCGAAGAAGGCAGAG
ACTTCCGACGAAGAGGATGAGGAGGATGAGCCCAAGGTCGAGAAGAAGACCAAGGGTAAG
GAGGTTGCCGAGAAGCCCGCAAAGGTTGAGAAGAAGCCATCCAAGGCCAAGGATGAGTCT
GCCGATGAGGCAGAGGTGAAGAAGCCGACTGCCAAGAAGGAGGCCGTAGAGGAGAAGCCC
AAGGCAGACAAGAAGTCTTCAAAGGGTAAGGCCAAGGAAGAAGACGCGAAGCCCGCCAAG
GCCCTGGAATTTGACCAAGAGAATGCAAGCGGCCTTCTTTACAACGAAGAGACAGGTCTC
GTTCTGCACCCCGAAAACGAGGGGGCTGTCTTTGCGATGATGGACGGAGATGACATGGTG
GAGTTGGATGATGTCGCCAGCGAAGAGGCGAAGAAGCACGGCCTTATCGTGCACAAGGAG
AAGAACTTTGCCAAGTTTGTTGCCTCTCTCTCCAAGAAGGAAGCTTCGGGAGAAGAGGAA
GAGAAGGATGAGGAGGTTGACTTCTAGATTTTATATTTCTTTGTGAAAAGAAATATTTTT
TTGCTCCAAACTGTCTGTTTACAAATCGCAGGAAAACATAATAACTTGTGGTTGAACAAA
AGAACGATGGCAGATTTCAACAAACTCGTGAAGATCGCAAAGGACGAGTCCAACAAGGAA
CTCGTGAAGTTTTCCGAATTTCTTGTGGAGAAGATGTCCCTTTCGAAAGAAGAAGTCGAA
GCTGCGCTCAAGGACTACGCGAACGGAGTCGTTTTGAAGAAACCGACGAGAGCGAGGAAA
GCGGCCGCGCCGAAAGACGAAACTCCAAAGGTTCAGTGTTCCATGTTTATCCCAAAGACG
GGAGCTCAGTGTCGGTACAAGAGTTCCACAGAAGTCAACGGAAAAATGTATTGCACTTCT
CATGCAAAGAAGGTGGCGAGTTCCGATGAAAACATTGCCCTCGCCGTCAAGGGGGCAAAG
AAAAAGACAGAAGAAACCGCAGAGAAAAAGAACGCGAAGCTCGATGAGTTTTTGAAAAAG
ATGTCCACCAATAAACTGCAAAAGAGCGAAAAAACGGGCAAACTTATCCACAAAGAGCAC
GGTTTCGCCTTTGACCCCGAAGACAAGAAGACTGTGATCGGTGTCGAAACGAGTTCAGGG
AAACTTGTGGCCTTGACCGAAGCACAAAAAGCAGTATGTTTGGAAATGGGATGGGAAGTC
GATGATGGAAACTTGCCATTGGCAGAGAATGTGGACGATGTCGAAAAAGAGTCCGAATCC
GAGAGCGAAGAAGAAGAGCCTTTGGACGCTGGAGACGACCTCGATATCGGAGAGGAGAGG
ACTTAGATATTTTTGTACCGATAAAAATATCAGAAGATTAATGAGCAGTTACTCTGGATT
TCGACCTTTGACAGACACGAACACCCTGAACTGGCTTCTGCTTTTGTTCATCGTTGGAAT
GATTATTTGGCTCGTCTTTTTCCGGAAGCCTTCCGCCGTTCAGATTGAACACAAAGAGGG
TTACGATGGTCAGGAAGAATATATTTTGACGGAACTCAAGAAAGCGATGCTCCTTCCAGA
CAAAAGTTGTTTGGAAATGACAGAGGCTGAATTTAACGATGCTGCAAACAACAAAAGAAT
TCAGATGGTGTCTTTTTTGGATAATTCCGACCAAAAAAGAGAGATAACCGGGGTTGAAAG
TATAGATGGAAAGAAAGAAGGATTCGCATTTTATTTTCCCACGGGAAGTTCCGGGTACCC
TATAGGGTTGTACACAAGCCTTTTTGACTACACCCCCAGAAGTTTGTCATTCGCAGGATG
GAGATTCCTCAAAACAAATTCTCCCGTTTGGTTGCCTGGAAGGTGGAGGCTCTTCAATGG
AAAGTGGTGGTTTGTTATGCCCTGAGAAAACCACCGTAACGTTGTAGTTCAGACCATACA
AAAAATATTAGCTAATATTTTTTATTCTCCCTCGCAGAGGCCGCAAAAAACATGGCCGTT
CAGTTCTACATTATTCCTTTTCCCGTAATATGTGGTCAAGTCGAGATAACATCGAGCACA
TCTTCCTTTTTCATTATTTAGCTCTTCTGACTCTGTCCAGACTGGAAGAATGAGAGATAT
GGATGAATCCAACCACAAAAGTTCATCACCAGATTTTCCCACTTTTCCGCTACCCGAACA
TGCATAGTCGTTCCTCCTCCCAAGATGACAAGCTACACAAGTTCCTTCGACAATCTCGCA
TCCATCCTCTTGATACATTCCTAGAGTCCTCGAACAAGAGACGCAATAACAATGCATGCA
CCCATCGCATATCATACATTTGTCATCCGGTGTGTCTGTGAAAAGATAAGTCATGCAAAG
AAGGCAATACTCAGAGTCGGGACATGCGACGTTTTCTTTGAGTTCCCGAATTCTTTTGTG
GTTGTCTTTTGCGACTTTGGGAATGTTACAGGCAAATACTTGGGCGGGTTTGCAGACTTT
TGACATCTTTCTTTTGAGAGGTTTGTATCATAAAATATTTCTTGAAATATTTTATTGTTT
ACTGCAAAGCCTGCAAAGAACTCTTCCGTCTTTTCGTGTTGTTCTCTTCTTTCCATAGTA
CGTCGTCACATCCAAGTAACACACAGCGCATCTTCCCTTTTTCTTGTTGAATTCCTGCTT
CTCCATCCACTTTGGAACGGTCAAGAAAAGAGAAGTGTTATCAAGCCGCTTTCCACCTCA
AAACATACACCTTTCCTTCCGGTCGTCAAATGGACTATCAAGGCTATGAAAACTTTGCCA
TCGACCTTTTGCTTAAAAGGGGTGTCCCAGAGGACAACATCCACAATCCTCTTAAGAAAG
GCATCCGCATCCCATATATTTTTAAAGAAAAGAACAGATTCTACAATCCGGACATCTTTG
TGGACTCTTTGAACCTTCTTGTCGAAGTGAAAAGCTCTTGGACGTTTAATGGTAAAGAAG
AATACAAAGAACTCTGCCTTGAAAAACTTTCCGCTTGTCGAGAGCAAGGATATAAAACTC
TTCTCCTCGTCTTTTCAGAATCCGGAGAAATCCTCAAGGAAAAGTTGTCGGATAAACTAT
TATTTTCTGAATAAAATAATGAATCTCCCCCTTATTTTCGCCTTTTTTATCGTCGTGTCT
CTCCTTATCGTCTGGTTCTTCTTTGCGAGAACAAAGAAACAAGAACCCCCTCCAAAGAAC
AAGGAACCCTTTCAAGTCGTCTCATGCGGATGTCCGGAACTTGCGACTTCTTACCCCGGA
AGGGTGGAACATAAAATGCGCTGCTCTGTATTCCGTTCTCTGAACCCGGAACTCACGATG
AAAAAGTTCCTCGAGTTTGAAGGATTTCCGACCGACAAAGATATCGAATGGCCGAAACTG
TAATTTTTCTCTATTTTCAGAATGGCGTGTGTGACCGAACCTTTCAAACTCTCGAAGCTC
TGCGCACTGACGGTTCTCGAGAAAAACATTGAATGGGAGAATCGGCTTCTCGATGAACTC
TCGAGGGAAACTATCCAGAAACTTGTCCCTCTCTACGCATCGCCAGTGATGAACCTTCGT
CGAGGAAGGGCAAAGGAATACATCCCGTTTGTCGAGTCTTTCGCCGAGAATTTTTATAAG
ACGTACGAAGAGTGTCTGGGTGATATCGACAGAGTCTCCACGTTCGCTATCCTGTTCTAC
AACGTTTTGCCGACGGCGGACGTTCTTCGTTTGGTGCCACAAAACACAAAGGACAAAATT
CTCGAGATTATTCTCTTTTGGTCCTTTTCGTTCCCCTGTCTTCTCACCGAAGATTTCTTG
GCGGCTCTTTGCGAATAAAATATTTTGGAGAAAATATTTTATTGGTGGGAGAATTTGGGA
AGCCTATAGACAAACGACGAAATCGTGGAGGCGAAAGGACATTCGCAAAAATTTTCTTTT
GTCAGAATGTGTCGAACTTCTCCCCCGAGCCTTTCTCAACTCTCTGCTTGCGTCGTTGTC
GAAAATAAAATCTCGTGGGAACAAGGAACCATCGACTCTCTTTCGGAAGAGGCCATTTCG
ATGGCAAAGGCAAACCTCGTTGTCCCTGTTTTCTGCTTGGTGAGAGGAAGGCCCGAACTC
TATATCAAAGAGTTTGAAAAAACTGTGGACGGTCTCTTTCTGATGTATGAGTTGTGGAAT
CTCTTTTCGAACGGGAAGTACGTGTCCCTCGCCGAGAGTTTCAAAGACATGTTCCCCTTC
CCAGAGACTGTGGCGAGGTTCTCCCGAGAAACGAGAGAAAAGATGTTTGAGATGCTCCTC
TTTTGGAAGCAACTGTCTCTTCGGGAATGGGACATCGACGAAAGGGTGTTGTCCGCTCTG
TGCGAATAAAAGATATTTTTTGAACATAAAATATCGAAGAACCCCCACCAAAACAGGTCT
TTTATTTTACATCATGCTTGCGTGTGTCTCTCAACCTCTCGAGCTCTCTCAATTAGCCGC
TCTCTGCGTTGTTCAACATGGGGTCGTCCCAGCGTTTCCCCTTGACGAACTCTCGAAAGA
AAAGATCGAAGAAGCGTCGAAATTCGCTTCCTCTCCCTGTATCCTCTACCGGAGCGTGGG
GAAAAACAGAGAGCATTACGTTCGAGAATTTCAAGATATAATTCTCTCTTTGGGAAGGGT
ATACACAGGTATCAAAAAAGAGGAACATCGAGCCTATGTTTCAAAAGCTTTGCTCTTGGG
ACTTCCGACAGTCGACAGGGTAGAGAAATTTTCGAGAGAAACAAAGAACGCGCTTTTTGA
ACTCTTTCTTTTCTGGGACAAACTTCCCATCGAATCCGTTCCGGAATCTTTTTTCGACGC
GATATGTGGGTAGATATTTTTAGACAGTAAAAATATGCAGTTTTTTCTGGAGAAAGAAAG
GGAAGAATTCGTGGTCTCTGCTGGACTGAAAGAGATGAATCTTCCCAAAGGATGGAACGA
ACTTCCCACAACTTTGAAAAGACAAGTTTTTTATGGCTCGGAACGGAGGAGGTGGTCCTT
CTCTTTCTGTTGCAGCGGTCTCGAGCTCGAGTTCAAAGTGTCGCTCTCTTTGCGAGGGTG
TGAGTACCACCTCTTTGTGGTCTATTTCGACATGTTTTTGTCTGCGGATTCGAGGACTTT
CTCTTTTTTGGGAGATGTCAAGGTGGAATTTTCAAAGATCGAGGCTTATCTCGAAGAGGA
AGAAGGACAGAAATTTATCGTGTGGTACAAAAAAATATTTTAGCCATATTTTTTGAGAAA
AGTCTGTACGATGTCGGGTTCTTGATCGAGAGGAAGTTCTCTCTGTTCTTCGAAAGTCCC
CAGAATCTTTGAGAGAAAGTTTTGGATATCTCGAAGCTCTCTCTTCTTTGTCTCGAGCTT
CTTCCGAAGAAGTTGGTTCTCCTTTTCGAGAAGGTCGACCCTTTGCTTTCCGAGAAAATA
TCTTCGTTCCATCTTACAATAATTTTTCGGAATTTCTCTGTCGCGAAACGGATTTGTCTC
AGAACCATCCTTCTCTTTTTGCCTTTGCGTAAGCACAAGCTCTCACTCTCGAGGGGTTCA
TATCGTTTCTCGCGTATGCGAGAGCGGCGCGCGCTCTGCTCTCTGTGTTTACAGGAAAAG
AACCGGGAACCGTTCCGCAAAAGTCACTGCTTCTGAGATGCTCTTTCCGATATTTTCTGA
CGTTCGATGCTCCGGGCAAAGTTCCCTTTTTTGTGAGATGAAGAGCCTCTTCTTTCGGGG
CAATACCTCTTTCGAGAAGAGCGAGATGGGTCGGTCCGCCACGAAGTATCTTCCTTCCAG
TTTTTGGGTTGACGAGAGACTTTTGACTCATCTTACCTTGTATCAAAAAAACAGATCCAA
GACTCTTCTTCCGGCGATACGCCGTAGACGCGAACTTTTTTGTTGTAGAGGAATGCCCTA
ACAACACACCAGAAAGTATTGAGTATAATTTCACCTTTTTGTTGCGCCATCTCAAGACAT
TCATCTCCGGAAACTTTCTCGCCTTGAACAGAGAAGCAACTCGTTTCGAGGTCTGGGTCA
TCCACAAGAACAACGGACTCGTCCATATTTCTTTTGTTATTCGCAAGAATTTCAGAGAGT
CTTTGGATGGTGCGATAGACCATAAGTTTGCAATGAGTCTCGTTGTTCACACAGAGACAA
ACTCCTTTCGCAAACAGAAATCCAGGCGTCGCGGAGAGAAGAACGCCGAGAGAATCCTGT
CCTTTTCTCGGAGAGGGAAAGCTCGAAAGTTCTCTTGGGACGCTATTGTGTTTCGACAAC
CAGAGAAGCCACATGGATTTCAAAGTTTCCAAACTGTATATTTTCTGGATACAAAGATCC
AAAAGTTTCTTTGGTGTCGGTACGCACTGATATGCAGAGAGCCAATATTCCGAACCTTTC
CCTCTTTCTTCCGGGGCGTACGCACTCAAAAGTCTCAAGAGACCTGTCTTTCTTGCAAGA
GTCCTCTCTTGTCTTTTCATTCTCGACAGTTTCTTCTCTGAGAAAAGTTGGAACGAAAAA
GTCCTGTCGTACAGCCAGAGCTTGAGGCGAATTTTCGCGATCTTCATCTTACATTTTCTT
TTGCGATGAAAAGAAAGTTTTAAAGGTCGAAAGAAGCCAGAAAATTTCTGCATATTATTT
CCTTGATGCTCCCTTTTTTGAGGAGCTTGCCGTTCACGGTCTCTCGAGAGATTTCCATCC
CCTTCGAGACGTGGAGCGTCGTTTTTCCTGTTTCGTCCCTTTCAACGAAGGTTACTCCAA
ACCATTCTCTGAGAGGATAGGAAAAGCTGAAATCTTGAGAGGGCACGTAGACGCGACAAG
AAACTTCTGTTCCGTTATCAAAAACGGAACGCATCACTTCGAGACGCGTCCGAGATATTT
CCACGCCGTGAAGGGTGCCATCAGGAAGACGATAAGAGAATTCTCCGTTTTTTACTATTT
TTTTAGTGAACCTTGACTTTTCTATCTTTTCCTCTCCCGAAGCAACGGCAAAAGATACCA
CTTCTTTCACTCCAAAAAATTTTTCCATCTTATACTCCGGGAAGATGATAGTCCTTCATC
CACCAAAGACCGGAAACTCCTCGATTGATTGAGATGCTGTTGATCGGGTACTTGATAACG
TGTGCAGGAGCGTTGAGAACGCGACCGTTCTCTGTGTCGTACAACCAGATAAATTGGGGT
GGATATCCGTAAGGGTTCACTCCGAGGTCCGCTTTCGTTCCGGGTTGTAGGCGGAAGAGG
ATGGGAGGCGGTTGAGTTTGCGAAAGACCGATACCGACATCGACAGCATGGTCTCTCGAA
TTGTTTTCGAGGGCGAGATATCTCTCATCGATGGACTTGACGTTCTTCTTCGCAAGGGGG
TAAGACCCTTGACTCACACGGTAGTCTTTGACCTTTGAGACGACAGAGCACGGAGCGTAA
GGTTGCATACAGTTTGCTACCCTTGAGTTCATCGGAGGAAGAGTATCGAACGGCCCCCAT
TGCTTCCACCAGTCGCCGACCTCGAGAGGCTTTCCCTGAGTGTCTAAAAGTTCCTGCCAT
GCGTTGCAATGACCCCTCCCACGACAGCTCCGAGACTTGCAAGCTGGACAGAAAAGTCCC
GGATATTCAGGGACACCTACAGGAGAACTCACAGCGGAAACCCAGTCACGAGCGGTCGCA
GCTCCAGAGACGTAGAGGTCTTTTGTGTTGTGCGGAAGAGAGCGGGGATCGACATTCCCC
GGAGAGACACGAGGTCTTTTTTGGCCGACGTTCATATCGTAAATTCCAGACCAGATAACG
TCTCTCGAAGTGAGGATTTTTTCTGGGTCGTCGGGCCTTTCTTCGGAAAGCAAACAATAC
ATTACTAATCAACAAAGTTCGAACGCAAAAGGTTTCAAGCTTTTGAAGAACAATGGATTT
TCAACTTGTTCGGGCAAAGAAGAACGTTGCGAAAATGATGTCTGACAGAGGCTACAAACC
TCTGAGGAGACTCCCGGATCCGAAGGGGTCCTCTGCGAAAGAACCTGTTGTGTGGGAGTT
TGAGAACGAACAGCAGAAAAAGGCGAATGTTTTCTGGAATCTCGACACAGAGTCAAAGAT
GCCCTTTGTTCAGTACGTTTTCGAGGTCGCGACGATGGACAAGTTGGAGCAGGTTGTTAT
TGTGGTTCTCGACGGCCTTGTTTCAAAGGCGAAAAACACTGTTTCCTCCATGTCTGCGAA
CGTCGACACGACGGTGTTTGAGATCTCGGATCTTCAAGTCTCTACCCCGGAACACGTTCT
AGTTCCTCCGCACAAAAAACTCTCTGAAGAGAAAAAAAAGAAAACCCTGGACGCATACAA
GGTGAAGTTGGATAAATGTCCTCGGATTTTGAAGGACGATGCCGTTTGCAAATGGTACGG
TTGGAACCGCGGAGATCTCATCAAGATCCTCCAACCGGGAGAGGGAAGTTTTGGGCCGAA
CGTCAACTATCGCGTTGTCGTTTAGATTTGAAATTTTTTCGTAAAATTTCTTTAGGTAAT
GCATAGCTCATGGCATGACTTTATTCAGGCGCACTCTGGAAAGGGACACTCGATGACCGA
ACTGGCCAAGCTCTATAAAAAGAAGCACGGCGGAAGGGGAAAAGCGACAGAGACCGATGT
GATTTGCTACAAGCGAACTCGCAAGGCAGGAGCCGCAAAGAAGAAACCGTCTCCCAAGAG
GAGGGCTTCTTCCGGCGAGCGGTGCCGCGACGAGAGGGGTCGTTATGAGAGCTGCTCTAG
CTGGTAGAAGAGTTTCTCCACCTCGCGAAAGCGTAGCCCGTTCCGGCGAGAGCGGAATAG
ACGACCATAAAAAGAACCACAGAGAACAAAAGTTCCAAAGAATCTGGCTTTTTGTCAGAG
AATTGACTCATCAGGAGGGCGAATAGGGAGCTCAGAAAGATACCGAAAGCGAACAAAGAG
ACAGCGAGTCTCGACATTTTAGTTTTCCAAAAGTTGAAAACTAAAGGCTGTATTGTCTTT
CGAATTTTATAAGATGGAACCGGAAATTTCTCTCGATGCTCTGCCTATGGAGATTTGGTG
CCACATTTTCAGCTTCCTGGAGACAGGGAACGGTTTGCTAAAGGTGAGGGCGCTCTGTCG
CGATCTGAGAGACATCGTGGACGAAAACCTCAAGAAGAGAATAAAAAGCATTGTCGATGG
TTTCGAAACGAGATGTGGAGGAAAACATTCGAAAAAGTCAAAAAAGGAAGGCTGTGTTCG
CTTGATGTATCTCGGAGACTTCCGGAAGAAAAGGGACGAACTGAGGAGACATCCTCACCC
TCTGCCCCCGACTAAGGAAGATCCGCAACCCCTTTGCAAAGACTGCGGCCTCGAAACGAA
GCGCAAGTCTCCTCTCATTTTTCACCTTGCGTTTGTGGATGAAGAACTACCTTTTGACAC
TTTTCTTCGAATTATGGGAGAGTTCAAGAACAGAATCTGCGTTCCGGGAAGGCAGACAAA
GGAAAATGACATTCTTGTTTTCAAGAACGCAGTGGAGAGATTTCTCGTTCAGAGGTTTGG
TATGAGATGGACCGAGAGGAACAAAAAAGAGATCCTCGATGGCTGCGACTGGGACTGCAA
AAACAAGCAGCTAAGAGATATTTTGAGAAAGTAAAAGGTTATATTTCACCAGAAATATAT
GCAGAATTTCTTTCGCAACAGAGAGTATCTAAATTTTTGTTTGAACGAAGGGGCGTCACC
GGTCAAAGAGCAAAAGAAAAGGTTTTTGGAAACGAGAAGATACATCGTATATGTTGCTCC
AGAAAGGATCGGGATAGAATTGCTCAAAGAGATCGTTGATGACCTCTCCAGAAAGGAAAG
AAGTTCTCTTTTGCGTTCTTCCTGCGAAAAAGAAGATATTAGGAAGTTTGGTATCCTGAC
TTTTGGGATGGGAGACACGGACTATATCTCTGAAAACGACGAAAAGCTGTTCAGCCTTTC
GGAAAATTTCTATTCAGAGATGTTTGACAGGGGCTTGCTCGATACGGACAGGCTTGTCGA
ACGTGCGGAAGGAAGCGGGCTCGATATATCAAACGTCGCCTATCTCTTGTCTTGGATGCT
CAAAGCCCAGGCGAGAAAACAACTCGAAAGAGAGTGAAAAGAGCTTTAGCAAAGAAATTT
TGGGGTAAGAGACATATATCTTTTCCGAAAAAGATATATTTTAGCTTCTGTCCGGGAGGG
AGACGAGACCTGTCTCATGCGCATGGCGAATGTTTCTGGATGGAGTGACCCATTCGAGAT
TGGAGGCTTTATTGTTGGACTTTACCCCATCAATATGATTGCAAAATATTTGTCCTTCTA
AGGGAGGGGGAAGAAAGGCTGTTGCGACAATGCGGTGAACTTGCTCATTATTTATTGTCA
TGTAACCTATCGGCTGTTTTGTACCATACGTTTTTATAGAACTCTTTTTTGTGAGGATTC
TACCGAGAGACGAAACAGTGTAGCTTTTCCCTTTGTATTTTGTTTCTCTCCAGACTTCTC
CAGGCAAATCTAAAGACCTTTCGTATTTCCACACAAAACCACCACATTCACCTCTTTTCC
CCCGAACTACGCAGTTTATTCCCTTTTTTGAAGTTCCTTTCACTCCGTTGGCGGCTTTTT
CCAATGTGTCCCAAATTTTGATGACCTCCCCGTCGTTCGTCAACTGGGCTATTTTTTCTA
TGGCTGTGTTGGAATTTCTTCTTTTGCCCTTTTCTTCTCCTCTGTTGCACCACTGGAGAT
TCTCTGGTGACAAATTTTTTGGGTTTCTGTCGATACAGTGCACATTCTTCTTCCCTTCGG
GGTTGGGAATAAACGCCTCGGCCACAAGTTTTTTAACGGCGTACATCCTTCCGGACACGG
AAACTTTCATGTTACCCCGTTCGTTGAATTGTCCAAGTACAAACTTCTCGATCCCCATAA
CTCTCCCTTTGTTCGAGATTTTGTAACCGGGTAGGGTGCCAATATTTTCCCATTCTTCTC
CTTCCAAAGGGGTGAATTTCGTCTCCTCCGACAGGTACGAATGCCTCGAATTCCAAGAAT
AGGAACTCCATTCGAGGTTCTCCGCGCGATTGTCCGTTCCGCAAGAATTTTTGTGGTTCA
CAATTGGAGTTTCCGGAGATTCTCCCTCACAAAAAGCTTTTGCTACTAGGCGATGCACAA
GAAGTTTACCGAAACAATAATATCCGCCAGAGGGAGAACCTCGTGATAATTGTCCGCCTT
TTATTCTAAGTCTGCCCATATTGGACACGACGACTTTTTTCCCTTTTTCCTCCACTGTTT
TCCAGATTTCTCCTTCGATAGTTTCTTCATATCTTCTCCACCCAAAACCCGCGTGTTTCT
TTCTTCTCCCGGCGCAACAAGCGGAAATCCCGTCTACGTTCGCACCGGACACATTTTCAG
CAGCTTCTTTTTTTGAGTCCCACTTTTTGATAACGTTCCCATCAAGATCGAGTTGTTCAA
CCGGTCGAAAATCTGTTCTCCACACGGGAGAATTGGAGCCAGAATTTTTTGCCCAGTAGA
GGTTAGAGATATGGTTATCTTCTCCATTTTTGTGACGCACATAAGGAAGTTTTTCTTCGT
TCTCGATGAAAGTTTGGGCAATTAAACGGTGAAGACTATAACATTTTCCCGAAATCCGGA
CAATCTTTTTCCCTCTCACAAGAGTTGAAGACATCGGGATTTTGTGGGGGTCTCTGACTC
TACCGCAAGAGGAGACCTCGAATTTTGTCCCTTCGATTGAACCAATCACTTTCCAAATCT
CTTCTTCTCCGCAATCGCACATGTTTGAAAGAACAAAGAACTTTGAGTTTCTTTCGCGTT
TTTTCAAAAGAAATATTTTGTTGACAAATTTATAAGTAAGATGTCTTGCGTTCCAGGAAT
GTGTGATTCCAGTAGAATGTCTAACGGAAACTACGGCGGGTGCGGTGCTCCTACAACTCC
CCCAGGATTTACCCTTCTTGGCCAGCTTCCTTACGCCACCTCACCTGGAGGCCCTTCGTA
TTATTCAAATTTTTTGCTCCACGCATATAAACCGTCTGCTGCCGCAGCGAATATGCAATC
GTACGACTGTGCCACAAGGGTACATCAGCCTTATGCCGCATATCCACCCACTATACCCCG
CACAATGATAGAGCAGCTCTACCAGCCGAGAGCGAGCCGTGGTTGGGTCGGATGTCGTCA
GTGACCAACACAACGACTAACGTATCAAAATATTTGTTGCCACAAATATTTTTACCACAG
AGAACATCAAAGTTTCAAAAGTTTTCTCTGAAGTCTCTCTTTCCCCTCTCCGATGCGCAC
AGGGAACATATTATATCCGTCGGCCATTTCCCATATCACCTCTGTTTGCAACTCGATCAT
CAAGTCGATGACCTCTCCAAAGCCTCTCCGTTCCCATTTGCTGATGTCGACTCCGCTATT
CACAAGAGCGTCCCCCAGATACCACATCTTTCCGCTCTCTCGGAAATCCTCCTCTCTGTC
GAGGTCGTAACACTTGAAAATACACCATTTTCCCTCTGGTTTCACTTTCAACAACTTTGA
GCGAACAGACATTTTTATATTCTAAACCTTTCCTTTGTATCGAAAAATGAATAACTTGTT
CCATCTATATTTTAGACAATAAAATATGGCTACTCCATTCCATGTATTTGGAGCTTTCGC
CCTTGTCGGTGCTGGTGTGTCTTTCTTTGGTTTGCTTCACGGTTTCCGCCACGGCGTTTG
GTCTGCTTGTGCTTCCCTCGCTCTTGGACCAGAACATTCGGGAGTTTTTTCGACCTCTCC
GGTTTTCGTATCCGCTCTCCCTGCGGCGCTTGGGGTGACGACGTTCGCCATCTCTCCCTT
CTCAGAATATCCTTTGGGTACTGCTCTCTACGGAGTTTGTTACACCGCTGGTTCCCTCGT
GGGCTCTTTCGCTCTGCCTCCAGATCTTGCCATCTTTTTCGGAATTGGCTTTGTTCTTTT
GCGCCTTTTGTTCAACTAGATATTTTTACTGAAGAAAATATCAAACCATCCCTTGTGTTT
TCTCCCATAAATTTTATCGAAATGTCTCTCGACCAGAACGAATCTCACCTCCAAACCGTG
TTCGACCGAAGGAGGGAAGAGGACCGTTGTGCGATGTTCCCCTTTGAACTTTTCGTCTTT
GACTTTTCTTGGCAGGAAGACCCCTTTTCGAAACCGAGTTGGAACAAAATCAGAAAGATG
GAACGGATGAAGACACTCTAAAGACTCCGGATTGGGTAGGCGACAGCGCCTCTCATAAGA
ATTTCCGTATCTTTCCAACGAGGAACCAAAAACGGTTCCTCTAGAATGGGAGAAAGTTTC
GAAACTGTGGGCTGAAACAACCATCGATTGGAATTTCGACAAACGTCGGACCGAAGATAT
TGTGAAAAATTTCCAGGAATAAAATCGTTCCTCCAACGAAGCATTCGCTCCTTTCATTTT
CACATGGAGCTCACAGGTCTCGTCTTTTCTCGCAGCTCCCCGAACAAACGCACTCTTTTC
TTTGTCGTCCGAAAGGGTACGACAAAAAACAGAAAGGTCCTTGTTTCTCCGGTTCCAGCG
GTCGTGAAACAGCTCTGTCAAGAATCTTGGATATGTTGGCCGGATTGGGAAAAAGTTGAG
TGGGCGATGGAAAAAGAGACCACAAAAATCCGCGTTTCCGTCTGTGACGACGATGGAATT
CCGTTTTTGCAGTACAAAGAACACATTCTTCGCCTCTGCCTAAAGGGAGAAGAAGGGGAT
ATCTACAACCCTCTCGAATAACTTTTATTTTTCTTGTCGAAAAATAATCTCTTTCCTGTT
CCGGTCTCTGTCTGGGAAATTCTGACCTCTGCGGTAGATGCAAGCCAATAGTTTCCGGAG
CAACATACCGAGAAATTTTCTCGTCTTTTAAGATGGACAACACGGAACGACAAGACAGAG
ACGAAAACTTTGCAGAGACTTTCTGGTTCTCACCTCCCATTGAAAAGCTCGAAGCGCCCC
TATTCAGATTTGTCTATTCCCTCTTCTTTCTCTGGAAGAACATCGCCAAACTAGAGACCG
ACTAAAATATTTTACTTTTCTTCCGACAAGTAACATGACCACAAATTTCGAGACGAGAAG
AGACCTCACAGTCACAAAGAGTTTTGTGGTTCCCGTTGTACCAAACTTGGCTTCCGCCAA
CCTCGCGACTCCCGGATCTATCGTCTACGACAAAGCGACAGGAAATTTGAACGTCTCCTC
CGGATCCGGATGGAGTCCCTCGAATCTCCCAATCGCCACCCCGACGGTGAGGGGCGTTGT
TTTTGGCTCGACTCCAACAAATACGACGACTTCAACGTCTCTCGGATACCTCTCGGGAAC
GGCCGCTCCAAATTCTCTGTTTGTCGGGTATTCTGCGGGTTCTGCTGTCGGTGCTGTCCA
AAGTTGTACGGCCGTTGGAACTTTGGCGATGTCTGTGGCGGGCGTTCTGGACAATTCCAC
AGCGGTCGGAGCAAATTCGGGAAATATCGTGGGCTCTGACAACACATCAGTTGGCGCCAA
CTCTGCAAACGGTTCCACGGGAGACGACAACGCGTACTTTGGATACAACTCTGCTCAAAA
CGTGGTCGGCTCAGAGAACGTGATCTTTGGTGTACAAGCGGGAGATGGAGGAGCGACCGG
ACCTTTCAACGACAATGTCGTGATCGGATTCCAGGCAGGAAGGACGGCCACAACAGCTAC
AGGGAATATCGTGATCGGACAGGGAGCTTGCCCTGATCTCGGAACTTGTACAAACTGTGT
TGTGGTCGGAAGGGCCGCCTCATGCGGAACTTCGGGAACGAACCGTATCGCTCTCGGAGC
TTCCGCTTCTTGTACGGTCGACAACGAGATGACGATCGCCCCGACAATCACGCAGTGGAG
AAGTCTCGGTCTTTCGTCCGCTGCCGCGGCAAACACACTTCAGATCGACCCTGCCACAGG
CATCATCACGCAAGCTGCGTCTTCGAAAAGGTTCAAAGAAAAGATAAGGGATCTCGAGGT
CGACACACAGAAACTCTATGACCTCTCGCTAAAATCCTATAATTACAAGGCAGATGGAAA
GGAGGATTTCGGTCTCATCGCTGAAGACACACACGATGTTTTGCCAGAGATCGTTACTTT
GGATGCAGAGGGAAACCCACACGGTATCAAACATCTCGCTCTCGTCGCTCTCCTCGTCGC
GGAACTGCAAAACCTCAAAAAGAGGGTGGAAGCTCTCGAGTAATTTTTTGAGAGAGCCCA
GCCAATAAAATATTCTGTGAAATATTTTTTTGTAATGAGCAGCACATCCAATTCGGTCAT
CAAAAAGGAGTTTGTTGTTTCGAGGAACCTCGTGATACCCATCTATCGGAACATCGCGTC
CGCTCCGGAACCTGTTATCGGCTCTGTTGCGTATGATGCTTCGACACAGGGCATCGTTGT
TTCGAACGGAATCGGTTGGTCCTCTCCTTCTGCGTCTCCTGCGACTCCGACCGTTGCGGG
CCTTGTCTTTGGTCTCACTTCCATCTCCCCAACGACAACGAGCTACGGAAACGGTTCCGG
TTCCGCCCCAAACGGAAACGTCTTTGTCGGATGGAGGGCGGGTTTCAACAACAACGGCGC
GCAGTCAGGTCTCACGATCGTCGGACGCATCTCTGCGTCGCAAGTCCAAACCGCGACAAA
CAAAACGATAGTCGGAGACTCTGCCGGTATCTCTGGTTCGCAACAAAACTCAACAGCGAT
CGGATGTTTCACGCTCTTGTCCGGAACGGGCTCGGATAATTGCGCAGTCGGTTTCGGCAG
TCAGGGCGCGGGTTTGGGTTCCGGAAACTCTTCGATGGGAAGCAACGCTCTCGGAGCGGG
AGGGGCATCTACTTTCAACAACTGTATCGGTATTGGCTTCTACGCTCTAAGTACAAACAC
TTCTTCTTCCGGTCTTATCAACATCGGATCGGCTCCCGGCCTGCTGTTTTGGAACCCAGG
AAGTTCAACGGATGTTGTCTACTTTGGAAATGGGACATCTCTCTCATCGAATATCACAAA
CGTTGTCGCACTCGGAAGAGGAAATTTCTCTGGAGCGACTGCCAACAACACGTTCGCCGT
TGCCGACGGTATCACACAATGGCGGAGTCTCGGACTCACTGCCGCCGCATCGGCAAACGT
TCTACAGTTCGATCCCGTCACAGGTCTGATAACTCAGGCCGCTTCATCTAGAAGATTCAA
AGAGGATATTCGAGAGCCTTTGGAAGAAGAGAGTTCCGATCTTTTGGGGATGAGAGTTTG
CTCATACGAAATAGATGGAAAAACAGACCACGGTTTCATCTCTGAGGATATTCCAGAAAA
ATACGCGACCTTTGACGCAGAGGGGAGACGGAACGGTGTCAAGATGTTGCGAATCATCAT
GTCTCTCTTGTCGGAAGTACAGGCCTTGGATAAGCAGCTTTCTCTGATCGAAGCGAGAGC
TTGATGCTCTCGAATTCTATAAATATCCAGGGACCCCAGAGCCTCACAAAAACTTTGAAT
ATTTTTGCTCAAAAATATTTTCACGATATCCTCTGCGGTCTGTCTCTGTCGATGGAGACC
GCCATGTACACAAGAGTACAAAAAGAGTTCAGAAACCAAACGAACGCACCCACAAAGAAT
AAAATGGCGAGTTCAAAATCTTCCATTTTTTGTAATGTCCAGGAACAGTCAAATATTTCA
AGGACTTCAAGTCCAAAAGTCTTTGATTCTCCCTTTCACTCCTCTTCCGAGAGACATCAC
GACGGGTAATATTTTCATGCAAGGAAACACCGGAGATCTTTATGTTCGAAATGCGAATAG
GATGTTTTGAATAATTTTGCAAGAAAAATTATTCCCAAAGTTTTTTGACGACTGGAGTTT
CATAATCCTTGATATGTTCAAGTAAAAGTTTCTTCCAATTTGTTTTGTCGTTCCAAACGT
CTTCTTGAAGAATTCTCAAAACAGAGTAACCATTTTTGACGGCACAATCTTCCTTGTATC
TATCGTTCTTTTGGGCGAGTTCTGGGGATTGCCAGTTCATGACTTGTTTATAATGCTGGG
GCCCATCCAATTCGATGATAGTTTTTGAAACACAAAAGTCAAAGGGAAGAAAAGTGTTCT
TTTCTGGATTTTTACACCACAAAACTTTGAGCTGATGAACGGGGTCTTCGAAGTGTTCTT
CAAGGAAGGAGAAGAGTTTGGCCTCTGTTTTGTTTTTGCATTTGGGACACCACTTGCCTT
TCGAAATACTGTAAAGGGCAGAAGAGAATTTGTGCTTTTTCCCGCAAACGAACCAATACT
TTTCACCCGAACCCGCAAAAACCTCCCTTGGGTTCTGTTTGTTTTCTTCCACGCTCCAAA
ATTCCACCTTATCGGAAGAAGCGAAACTCTTTTCAAAACACATCTCACAATTGTTGGAAC
CGCAAAGCTGTTTGTTTGAACAAAAAGGGCAAAAAGACCCATTCGAAACATTGCTCAAAA
TAGATTCAAAACTATGCTTGCATCTTTTGCACTCGAACCAAAACTTTTTATTCGAGCTCA
GAAACACCTCTCTTGGACTCTGCTTGTTCTTTTCAACACTCCAAAACTCTGCCTTATCGG
AGGAAGCGAAACTCTTTTCGAAACATGTCTCGCATTCGTCTGAACTGCAAAGTTTTTGGC
TCGAGCAAAAGGCACAAAAAGACCCATTCGAGACAACACCCAACCTCATTTCAAAACTAT
GCTTGCATCTTTTGCACTCGAACCAAAACTTTTTATTCGAGCTCAGAAACACTTCTCTTG
GATGTTGGTCATTCTTTTCGACGCTCCAAAACTCTGCCTTGTCGGAAGAAGCGAAACTCT
TTTCAAAACATGTTTTACATTCATCCGAACTGCAGAGTTGTTTGTTCGAACAAAAGGGGC
AAAACTTGCCGTTCGAAACGCTATCCAAACTCGTTTCGAAACTGTGCTTGCATCTTTTGC
ACTTGAACAAATACTTTTTATTGCTGTTCTTCGCCAACAACAGGGGGCTTACCTGCCCTC
CCTTCGAATATTTTGACTTTTCCACAGACGCGAAACTTCGGGAAAAACAAGGCTTGCATT
CTTCTTTCCCGCAAAGTTTTCCTTTCGTTCGAGTTTCGCAATTCATCTCTCCTTATTTCC
CATTCAAAAATAATATCCTTCTTTGGTTTTCCGAATATTTCTTTTGCGAAAGAAATATTT
TTTAGTATAGAAGGCCCATCACCAGCCAGAATAATAATACGTGTCATTCCTTCTTTGTCC
GCACTCGATGCATATTTTTGTTTCTTTGATGCATGAAACACAGAGTCGATACGGAAGAGT
CGCAAAATGTCCGTCTTTTGACATATCCTCTCAGTATGACCTTCCGTAAACCCAGGAAGA
GACAAACTCACAATATTTCTCCACACGTCGAAAGACAAGAAGACGGAAAAATCTTGAGAA
TCCGTTTCTTGAGGAACAACGGAGACTTGATACACCCCCTTTGTTGGTGTTTTCAGGAGG
GATGTGAAGATTGCGAAAAAACTGGAGAACGAAATATTCAGATATAGGATAAGTTGTTCT
GAAATAAAAAAGTGCTATCTCTGTGCCTGATAAAATATATGAAAATATTTTATAGTTGGA
TGCCGTGCTTTTGGATGACAGTTCGAAGAAGTTCGAGCTCCTGTCTTTGCTTTTCAAAGT
CTTCCTTTTCTTTTTGGGCCTCTTCTTGCTTCCTCTTCCTTTGTTCTGCTTTGTCTTTTA
GAATTTGCTCCCTGTTTTTCTCATAGTGTTCCTTTGCTTTTTCCTTCAACTTTTCTTTGT
GCTTCTCTCTGTATCGTTTCTTTGCCGCGAGGCGAGCCTTTCTTGCCTTCTCCTCTTTTT
CTGAGGATGTACTCATCGTCGTCATTGTATTACAACAGAAAAGTAATACAATTTTTTATC
CCTCAGAATTCTGAGGGATATGCTATTTAAAGGAAAGCAAAAGAGCCCGTAATGGAACGT
CCCGACCAAGAGATTATTCCATCACAGACTAACGACACATTTTTATCTCTTTATACTTTT
TGCGAACCCAAAAATTTCTCTGATAGAACATGCCTCATTTGCCAAGAGAAGTTTTTGGAA
GATGAACAAGTCAAGAAACATTTCCGTTCAAAGGAACATATCCAGAATTTTTCATCGCAG
AATAAACTCCCCCATCAAACGGCAAAATGGTGGGAACCTTTTGAAGGAGAGAGCGAAGTT
CAACATTTTTTGAGAATAGACATCGCGACGACTTTGGGTCCTTTGCCGAGCTATATCAAA
TGCATCTTTGCCTACGGAACGGTTTGGTTTTTTGCATGGGCTCGTTCGAAAGAAGAGTCG
ATGAAAGCAAGAACGTCGAGAGGAGAACAAAAGTTGAAAGGACCACAATATTACGCCCAT
CTCTTTGCGAGAGGAAGGTCAGAGTTCTTTGTTTGTTGTCAACTTCCTTGGTTTGGAGGA
GCGAGAGGATTTGGAAGTTTAAAATCAAGGAAGAAAAAAGACCATAACTACAAAATACAT
TTCTATGGGTATTTTTACCGTTAAGTTTCGGGTGAAGGAAGACCCTCCAAAATGCGTTTT
TGACACTTTTCTATAAAATGGGTCTTCCTTCACCCTCAAAAATATGGGCGAACCATCCAT
AAAATATTAAAAATATTTTATTGGTTCATCTTACCAAAGGAATAAAAATTTCTCCGTGGT
TTTCCGCTTCTTCTTTGAATCTCCAAGCAGCACAAAATTTGACAGAAAGAGAGAAATTTT
TCTTTCTGCTTGTCTTTTTGATAGTGAACCCGAACAAATATCTGAGCTGTCCATTCAGCC
ATCTCAAGAAAAATTCTGGCTTTGCTGGTATCGTCCCAAAGAGGCTGACGAATATCTCCC
TGTCTTGGTTCATTCTTCCGAGCGCTCTTCTCATCCCAAGCGTATATTCTTTTTGATGTA
TCTTTTTCTCTTTGTGCCACTCTGCAAAGCCAATATCCGAAAGAATCTCCCTCAGAAGCA
CAACTTTTTCAAGGTACACTCTCCTTCGAAGACCTTCCTGCTTTCTCATTTTTTCTTTCC
TTTCAATCTCGCGTTCCAACTCTTCCCTGAGTCTCTCATCCACTTCCTTCTTCTCTCCAA
GAGTCAAACAGAGAGTCCGAAAAGCTGTCCATTGCTTTTTGTAAGTCTCGAGAAACTCGA
CCGTAACGTCCCTTTGTTCCATGTGATAGTGTTCTGCGATGGTATACTTTCGGAGAGAGG
CTGTTTCTTCTCTGGAGAGGTCTTTCTTCTCGAGGAGTTCCTCTCTTTCTTCGTAGCTTA
TCTCTGGGGCAATAGAGACCTCGACGAGTTTCTCCTTTTCTTTCATATCGGCGATGTCAG
AGAGTTTCTTTCGAGATGTCTTTTGCCTTTTGGTCTTCTTCTCTTTTCTCCAAAGTAACA
GAGACTCCCTGGCTTCTCAAAAGGCCAGCAAAAACCTTGAGAAACTCTCTTTTCGACTTG
TTGTTTCTGACTTCATTCTGAACATAAAGCTCAGAATATGCCGTTCTTTTCAGAGAGCGG
AGACTCCTATCGAATTTGAGACCGCATGCTCGGAACGAGGAATAATCCAAATTTTCAAGT
TTTGAAATCACGCCTTTCTTTGTCGTTGGCTCCCTCGATGGCATCTGTTTGACATAGACA
AAGATTTTTCCGAGAGAAAGGTCTCTCGCTCGAAAGAGCATTTGAGAACATTCATGAGCG
TTGGCCGATGTGCTGACGAAGTGAGCGTGACACTCGTGAAAGTGTTTCTTTTCGAAAGAT
ATTCCAGCAGAGATTGTGGGTGTGTAGGCCACAAGTTGGTATTGGTCCCAATCTGAAACA
AAAAGACCAGAATTTTCCTTCTTTGTCTCTGATGTGTACTTGAGAATTCTTTCTATTCCC
CGAGTTTTCGCGAGTTCGCAAACAGCGTCCACTTCTTTTTTGCAGTTGGAGACAAAGACA
ACATTTTTCCCTTCTTCCAAACTCTGAAAGAGACATTTTTTCGAATCTTTCTCTGAAGGA
AAGACATGGAGGGAAGTTTTGTTCTCGTGTGGAAGGAAGTCGTTTTGAATGCACCAAGTC
TTCCTCCCGAGTTGTTCAAAGAGTTTCACAATATAATCTTCCATAAAAGCATCCATCAAT
ATCACAGAATTTGCTTGCCTTACGAAATTCTTGAGGGCATCCCAACAGTCCGGTGCATTT
TTGACAAAACGACAGAGGTGCGAAAATGTGTATGACGTCTCGTCGATAACCAAAATATCA
TAGTTTCCCATGACCCGATACAAAGAATCTATTTGACAGACAAGAACCTTTGCAGAGATA
TACCCGTCTTTTTGCGCTTCTTTGTCGGAATAAAGTACAGCTCCTGGAAACTTCCTCTGA
AGCTCTTCATCGAGAGAAACCCGGAAGCTGAGAATAAGGACTCTCTGTTTTGGTCTTTTC
GAAAGGTAATCAACTACGGATTTTGTCTTGCCCGTTCCCATGGCACTGCGAACAACGAGG
CAATCTTTTCCTTCTGGAAATTCGAGAGGATGAAGATGTTCGGAAGAGTAAATTTCATCG
GCAGAGAAAGGAAAGGGTTCTTGTGGGGTTTCTTGGTCTTTTGAAAAATTCGCGATGACG
TGTTTTCTCTTGTCTGTTTTCCAACAGCCAAACTTGAGCTTTCCCTTACAAAGATAGACA
TAAGCGTTTCTTCTGTCGTGTTGGTTTCCTTCATCTTCTGAGCAGACGGGGCAGGTGTTT
GAAAGACCGTCTATCCTTTTCAGAGTGAGGAAATCCAGCCCATCCCAATCCCTGTTATAT
TCGAACGCTCCATCGCATTCTTTTTCGACAAAAGAATCAAGAGCATCCATATATCCGTCA
AAAACTTGTTGCTCCTCTTTTTCTTCAGGTACGTGTTTGGGGTTTGTTTCCTTTTGTGGT
TTGGTCGCCAAATAAATTTTTCTCCTTTCTGACAATTTCCAAGAGAGACGGAGATGTTCC
TGGTTTGCTGTGATATAAAAGGTTTCATCGAATGGGTCAGAACATCTCAGCCTTCTATCC
GAACCATATTTTGTCGAATCCGGACACCTTATCGTCCCATTTTTCCTGTAGACACAAGCA
TCCACGAACTTGCGAATACCAAAATGTTTCGGATGGTCCTTGAGCCATTCAACAAACCCT
CTCACAAACTTTCCAAGCTCAAAAATATTTTTATGAACACAAGACCCAATAATATGGACA
GAAAATTTTTCAGAGTTTGAGCTGTCGATGATTTGGAATTCTGGGTTATCCAGGCCACAA
TATTCTTTTCTCGCTTTGACGAATCTTTGAGAGATGTATTCCGAATCCCATTCACCATCA
TGTTCGAGGTCGTAAAACTCTCTCACTTTTTGCCACTCCCTTATTTGTTCGTAAAAGTGA
GCCTCTTCTTGGGGACATGAACGATAGAATTTCTGAAACGCTCCAAAATCTTTGTAGGAA
CCAAATCCTCGACATCCAAGATAACCTTGCATTTGAAGACTAACGAAAAAATCCGCTTTG
CCGGAACCAAAGAGGTGTCCAAAGTGTTGTGGACCGAGAACTTTCTCTCCGCGTTTTGTC
TTTTCTTTGGCGCTGTCTTTGATATCCGATGTCCAACTCAAAAACCAAACTGTTCCATGG
TCAAATACGGCCTTGATATTTCTCGGGAGAGGACCAACAAAACACGCCACGGTGTTTCGC
AAAATACAGTGTTCTTCGCTTTCTTGTGGTTGTTTCTCCCACCATTTTTCAGGGATACAA
GATTTTTTGAGAAGAAGGTCTGAATGTTCCTTTGACTTGTAGTGAATACGGAGTTCTTGC
TCCGTCCCAGAAAATTCACACAGAGGGCAAGAATTATCCAAAAAAGTCTCGGGTTCGTAA
AAAGTATAAAGAGGAAAATATTTCAAGTTAGTCTGTGATGGAATAATCTCTTGGCTGGGA
CGTTCCATTACAGGCTCATTTCTTTTTTCTTAACTATTTTATGTGAAATTTCACATAAAA
TCAAACAAACGTAAAAAGTGTTAATAGTATAGTAGACATGGATCCCGAAGAGAAAAAAAG
GGAAAGAAACAGAAATTACGCGAAGAGATTCAGAGACAAGAACCCAGAAAAGTCGAGGGA
GAGCAGCAGGAAATGGTACAATGAAAATAAAGAGCGCGTCCTTCAGAAGCGTATTGAAGA
CAGACTCAAAAAACAGGAAAGACAAGAGCTCGAACGGCAAGAGCTCGAGCATCTCAGGAC
CCTCGTTGCACAACACGGTATCCAAGTATAAAACATTTTTAAATTGAACCTTTCATCCCC
ATCAAAGGACCACATTTAAAAATATGAAATCTACCATCATTCCAAGCGTCATAAAATACC
TCGAAGAAGATTGCCTTCTTCTTCCCAAACGAAACTACGTTATCGAGGGGCGCACACTTA
GTCTTTCTCTTCTCGAAGGGGGGACGCTCACGGGTTTGGCAGTGACCGTATATTTTCGAG
CAGAACACAACAGCTACAACATTTGTGGCTGGGGAGAACAGTTTGAGGGAAAGGAAGGAA
TTTTTTATCACCAAAAGGGACTCATCCCGAAAGACGAAGCGGTTAAACTAATCATCGAAA
CTCTTTCGTCGAGTTCATGGATAGAAGACCATTTGGACAGCCCCCTCTTCCTCGAAAAGA
AAAAGAACAAAGAATTCAGGCAAGAGAACGACCTCCTCCGAAAAAAGATTGAACGTCTCG
AACAAGAGGTTGAGCGTCTTCGGCAAAAGAAGAGAGAACTCAAATACGCCCCAAGAAATA
GAGGGGCTTTAAAAGCTCAGCAACACTTTGAAAATATTTTGCAATAAAATATTTTATGGC
CAAGATGTCGCTCTCAAACACATCGAGAAGAAGATAAACAACGGAAACTCTGCAAGAGTT
CTATCGCCGAAATCTCTTGAAAATTCGTGGCTTCAAATAAGCATTATCTTTTCACAAAAA
GATAATTGGGTGTTATATTCACCAATGTTTCGAATAATAGACGTGTCTTCGATATTGGGG
ATGAAACCAGAACGGAGTTCTTTTTTCCGTTTTGAGAGGAGGAACAGAGCCTTTCTTTTC
CGTGATGCTCATGGCTGCTTCTAAAATTTCTCCCTTGAACTCGATGAGTTTCGCAATGGC
TTCTTGTTCGCTACATCCCGTCGTTTCCATCAACACCAGAACATCAACTTTTCCAAAGCC
GAAAACTCCCATGGCTTCCTCGTCCTTGAGAAGTGGCACAATAGCTTCACATACAGCTCC
GATGGTGTCATTTTTGTGCTTTTTCGCGAGCTCTTCCGTTCTTTCTCTTCCAAGCCCGAG
AAGGGATAAAAGTTTGTGGTTGTCATCAGCCATTGTTATTTGTTTCTTTTCAACTTTTAA
AAATATGACCATACGAAAAATATATATCCCTCCCCTCTTCGGGTGAACATGTCGGAGCAA
GAGCGCTACTCAAAGCTTTTGAAAGAGGCGAGAACTCTTAAAGACCAAACAATAAAAATC
AAATAACTTTCCCATTAGCGAACCACAAATAAAAAAAAACATGTCTCTCACTTCTGAATT
TGAGATGGATGGGAGCGACTTCAACGGAGTTCGGTTCACCTATTCGGATGGTGTTGTCAA
GACCAGTTTTTCTGGTCTTTTGTGGGACATCGAAGAGACGAAACAACGGTTCAAGGCTTT
TTTGGAAAAGGCAAAGAAAGGAGAGTTCGCAAATATCGAGTTTGAGGGATGCAACGGAGA
ATCTTCCGTTTGCCACAAAAAGGGATTCGTCTCTTTCAGTGTCTCGAAATATGGGGGAAA
TGGCTGTGGAGACCTTTCCGTGACTCTTCCTCTTGACCTGTGTATCCCAGCCCTTGAGAA
TGTTGCTTCATAGAATATATTTTTACGGTAAAATATATAGTTCAAATCAGCTACAAAAAT
TCATCTGCTTCCTCGCGGCACAGAAGATCGTCCGGCATATCCCCTTGATGTTCTTTGCAG
CAATAGAAAAATCCTACGTTTCCGTCTCTCTTGCGCGTGCCTTTTCTTGTGTCTTCGATG
AGTTTTACGAAAGAGTAAAAGTAACTGTTTCCAGTGTTTTCGCAACGAAATCCCCCTCTT
AGAGGGAGTTCTTTGTAGAGAACGACAATGTTTTTGTCCCCTGTTGGGGTGGCGATAAGT
TTGGAACTGTTGAGTTCTGTTTGAGCGCAAAGCAGTCCGTTTTCGTCGTACTTTACCCAA
CAGGGCAGTCCACTCCAACCATCACGGAAAACAGAGCCATCGTCCTTCCAAATCCCAGCA
CGTTTTCCGTTTTTGCATGTTCCGTAGTGGACATCCCCATTCTCGAGAACCTTCATTTCG
AACCCGTTGCGCTCGCCATTTCCGAGGGTTGTGATGACCACGTTTCTCCCAGAAAACGAC
ATGACAGAACCGTTCCCAGAGGGGGTCACATTGTAGATGCGCAATTCTTCTGTGGCCTTG
GTGTAGCGCCTGCGGAGGGTTTCATCGTTCTCTCGAACGATAGCGTAGTGGAAAAAACAC
GTCTGTGCAAAGACGTTCACGTCTTTGATAGAAAGGAAACTGGCGATATGGACCAGAATC
TCTGGGGGAAACTCTTGGAACTCCATGTCTTTGGAATAGAAAAAATAAGCGGAGTGCTCT
TTTGAAGCGTCATTTTTGGCAAAAACTCGAATATATTTTCCGAAAAATATATCATTCGCG
GTTCTTTTCTCTCAAAAAACCATCGGGCTCCTCGAAATAGAGGAGGTCGTCAGGCATATC
TCCCTGGTGTTCTTTGCAGCAGTGGAAGAAACGTTTCTTGGTTTTGTTGAACCCGTACTC
TCCGGGAAGGTACTCAACGTACCCAGCACAGAACGTTTGGTCCGAGTTTTCGCAATAAAA
ATCCTCGTCCAACATCTCCTCTCTGTACATGGAGAGGATTTTGCTGTCCTTGTCGTACGA
AAAGATCGCATCCTCGGCTTCTCCTTTCGAATGAGAGTACGAGCTTCCATCCTCGTTGTA
CATCACTCTGCGACAATCGCCGTTCCAATCCTCCCGAAAACCTTGGCTGTCGTTCTTCCA
AAGGCCAACGCGCTCTCCGTTTTTGTACATCCCAGACTCGACGTATCCATTTCCATAGAA
CGTCATCTGGAACCCGGAGAGAACCCCATGCGAATAGGTAGAGGCCACGACACCCCCTTC
GTGGGACGTGCAACAGGGACCGTGCAGCACTCCGGTAGGTGAAACGTGGAATGTTCCTCT
TTTTTCAGTGGGACCGGGAACCTTCCCGTACTCTCTGCAAACGAAACGCATGTCCTGTTC
GCGAACGAGCTGATGATAGACGGAACAGGTCTGTGCAAAAGAGTTGATGTGCTTGACCGA
ACAAAGAAAAGAGACGATGTGTGAGACGACTTCGAGGGAAAAATCTTGGAACTCCATTGT
TTTGGAAGTGAAAGAAAAACCAGAAAATGCACCTTCGAACATTCGTTTTCGTGACTCGGA
AATATTTTGCGCATAAAATATTTTATTCAAAACAAGGACTTGGGAAGAATTTTTTGATGT
TTTTCGCAACAGTGAGCGTAGACATTTTCGTCCCACGAATCGTCCCTTTGATAAGCTGTG
TGTTTTTTTCCATTACATTCAAAGGGGGTCCCGATGCTGGTGAAGACGCGATATGGGAAC
ATTTCGCTCACCGCCATTCCCCTGTACTGTGCGATCGTATTCTGTTCCTCTGTATATGTG
TGCAAAATTCTAAGGTACCCTTCGTCCCAAAGAGTCCTCGTCTTTACCTTTTGAGTTCCA
AACGAGGACACACAAACCCAAAGTCCGTGCTTCTTCCCTCTAAAGAACGACCCGGTCGTT
TCCTTGATACTCCAGGGACTCCCAAAACAGGTCGTCACTTCTTTTATCTTTGTGGTTTGT
CTCCCAAGAACGTCAGAGGTCTTTGTCTCGAACTGTTTTTCGACAAAGTCTGTGGAACCT
TTTGTTTTTTCTGTAGTCACGACGTGCTCCTGCATCTCGCTCGCGTGGCAAACGATGATG
TCGCGAAAGGAACGACACGTCGGCATCACGTTCAACAAGAGAGATTTGATGTCGAGAAAG
GACAGAATGGCGACATTGAGTTCGGAAGGAAGAGGGAACATTTTCGGGTAAAAATTCACA
TCGCTTTGTTCTCCTCTCGTTTCGATAAAATATTTTGTGAAATATTTTATTCTGAAATAT
CCCATTCAAATGAGCAAGTCGGGCAAATTCCCTCTGTGTTTGGAGCAACAATGGGAGTGA
GTCTTTCCCGTTTCAAGGTCTTCAAAGGCGAGATGTTTCTCTCCCTTACACTCAAAGGGT
GTGACAGAACTCTCAAAGGTGTTTCCCCCACATTTGAGAAGACAGCTGTCTCCGAGTTTT
TTGTGGCTGACTTGGAGCTCCCCATCCTTCCAAAGGCAGACTTTCTTGTCTGGACTCATT
CCGAGTTCCTCGGTTTCCCACAATCCGCACTTCTTCCACTTGAGGAGTTTTCCGTGACTT
TTGTAGTTCCTAGTTTCTCGGGTTTTCTCCGTTTCGGCGATGCCGAGAGAGCAGACAATA
CTGGGAACGATCTTTGTCTTCTTTTCGAGGCCTTGTTGTTGCCCAAATATGTCAGAGACT
ATTTCGCTCTCCAGTGCGATGCGCTTCCCCAACTTTGCGATAACCTTTCTCTTTTTCTGG
GTGTGCTTTTGCATTTCCCTCGCGTGGCACAGGGTGATGTCACGGAAGGAACGGCAAGTG
AGCTGAACTCCAAGAAGCAGAGTCTTGAGATTAACAAAAGAAAAAATATGGACCGAAACT
TCAGCCGGAAATTTCAACATTTTTGGGTGGAAATTTATGGACAAAATGTTCCGCATCTTT
TTCGGTTCAAAAGAGGGAATAGTTTTATCCATCGAATTCGATGGATAAAATTCGGAGGCG
CTCATTCATCGAGTTTCTGAACAAGGAAAAAAGTCGTGGAAAACACCCTGAGGATTTTAA
AATTCGAGTGTTTTGTACTTCCTCCAAGGATATTTTTCTGGAGTATCCCTTAGAGCGAGC
ATAGCAAACAACACTCTTTCATGGCCAAAAGGTACCGATGGATCGAGATAAGCTCTTTCG
ATGGTTTCTGCGGTATTGTCAGGAATTCCGTGGGCATCGTAGCCGCAAAAAATCAGATTG
TATCCTCTGTCTTGCAAACGGCACAGTTTTTTATAATCCTCTGTCTGACTCGCGAGCCTC
TCGAAAAAGTTGCAGTACGTCTGCCTCGATTGGATATAGTCGAGTCGATGCTCTTTTCCT
TCGGCATCAGTCCAAAGAAAGTAGAGAGGGATGTTTTTGTTTTTTCCCTCTCCCTTATAC
TTGTGCCTTTTCGGGACCGGATCGGAAAAGAGCCGCGCTCTGTTTTGATAGAATTAGGGA
GAAGGATCGCCGTTTTCATCGACTTCCTGAGAAAAGACCTTTGAGCCTTGGAAGAAATTT
TCTATGTTTTTCGCTGGGGGAAGAGAACCACAAACGTGCTCGACAGGACCAAGGCTCATC
GGACTTAATGGGCTGCAGCCGATTCCGTCTTGTCTTTTCTGGTGTCGAAAATTCGGGAAA
ACATTGAGATGCCCATCACGAAGAGGAACTTCTTTCATCATCCTCATTCGGAACAAGTCA
AGCTTTCCTCTCCCTTTGTTTTTCCTTGCAGCTTCTTTCGCCGTTCTTTTGTTGTCGGCA
ACTTTCTGGGCGAACAAAGCCTTCCTCTCCTTTTCCGGAACTTTTTCGAGAGCGACCCTT
TCCTTTTTGTTCCTCGAATGAACTCCACAGAGAAACACATCGTTCAACTCCCAATACGCT
CTATTTTGGCACTCTGCTTTCTGGCAAAGAATCTCCCCGTGCTTCGGTCTTTGCATTTCT
AAATATTTTTGTATTCTCAAAAAATATCTTCCATTACTCTAGAATTTTCTTGTGTATCCT
CACCAAAAAGTCTCTTAGTGCGGTGCATTTGAAGCATTGTTTCCTCAGACGTTCCAAAGC
CTTGTTTTCTTCATCTTCTTTTTGAGGGCAGCGGAAAAACATCCTTCCGTATGAGTCGCT
CCATTCTTTCCATGAACAGATTTGAGTACCTTCAGGAAAGGTTAAGGAGACGGAAACTTC
TGTGATGCCAAAGCCTTCATCCGAAACAGTGCAAGAAACGCAAACTTCTTCTCTTTTTAG
AAGATACTCATCGAGAAGCATCTCGAAAACTTTTGGGAGAAGCTCGCTTTGTTCTCCCAC
ATTTTTTGAAGGTTCTGATTGACACAAAACTTTGAAATGTTCCTTGGCGTTCAAAGCACC
TCGTTTTCCGGGACTGTATTTTATCTCCCTCTTTTTCTGGCGAAGTCTCTCGATCTCTCC
CAGAAGTTGTTCCTTTTCCTTCAGGATGTTTTTGTGCTTCTCTACCACCGACTTCCAGAC
GAGAGAATATCGATGGAGGCATTGGTCCCTCACGAATCCAAGGGCGACGTTCTTGTCGTT
GGTATCGTAGCCCGTGTGTTTTATATGACCGAATATCCGTTCTCCGTCCCTTCCCAAAGT
CTCCACCCATAGACAGGCATCTTCTCTAAAAACTCGGATTTCCACCTTTAGCATTTCCAC
CATATTGACGAGGACAGAGTTCTGACTTGCCTTGAATTCGCGGTCTTCGAGAAGGAATTC
CTCTCTCAGCATCGTGAGAACGTCGGGAAGAAGCTGACTTTCCATTTCGAAACTTTATTT
TGGTACGAATGTCCAGAAATTAAAGTAATTTTCCAATGTTGGTTGCACAAATAAAAATGT
CGGTCACTTCCGAATTCGAAATGGATGGCGATGACTTTAACGGTGTCCGTTTCACTTATT
CCGATGGAGTGAGCAAGATGGCGTTCTCTGGTTGTCGTTGGGACATCGAAGAGACGAAGG
AAAAGTTCCGTCTCTTTTTGGAGAAGGCGAACCAAGGACAGTTTGCGACGGTCGAGTTTG
AAGGTTCAAACGGTGAGTCTTCCATCAGCTACAATAAGGGAAGGGTCTGCTTTTCCGTTT
CTAAATATGGAGGGAACGGGAGCGGAGATATGAGCGTGACCCTTCCTCTGGAGTTGTGTA
TCCCTGCCCTGAAGAACGTCTCATAAAATATTTTGAATAAAATATTTTTATGGGTTGTCA
AAGTAGAAATTCTGCACCCCGTTGATAAAAAAGCCATATTCTTCCTTATCGGAAGTTATA
GTTTTGAGATTATCTTTATCCGCCCAAGAGCACAGTCGACAAATTGTGTCTACCCGAGAG
AGAAGCAATACCATAGTTTCGCAAAGAAAGAGGGAAATATTTTAGATAAAATATTTATTT
TTGGTCATTGCACAGCTCGCACTTTTTCTTTGCACTCTTTTCTTCTTCGCACATGGGGTG
CCTCCAATTTGGAAAGTTTTTGTCCAAGATCTTTTCCCTTTCGACTGTCAACTGTCTTTC
CCTTTTTGGGTCGCCTAGTTTGGCTTGAGATCTTTGGTTCTGCAAAAACGGATCGAATCT
TTTTGGTGGAAGATGACCATGAAGCTCGAGATATTCTTTTGTCTTTTTGACGTTTTCGTT
CCACTTCCTATCGTTCTGGTTTTCGTTCCAACCGGGAAACAAAGAGTCCATAATTTTTCT
TCTCTCTTCTGTGCAATGGCTCGAGTTCCTTCTTTGTTCCGCGAGCCATATCCCCAGAGA
GTGGCTTGTAGGCGGCATCTTTCCTCCGTTGTTATCTGACCATTTTTTCAAAGCTTCCAC
CTTCTCTATAAAAGCCTCTTCCATAGGGTTGCAAGAGAAATCTTGGCCATGAGATAGAAA
GATACCGCGTATGTCGTTATATTCTAAGTTTTTATCTTCGGGGGAAACTCTGTATGCCTT
TTTCCAGCTGTTCAACCTCTCATAAAGATTTTTGTTCTTTTCCACAGTGAGGTTGCAATG
GTTCTTTTCGAGCCATTTGTCAAGGTCCATACATAGAACCTCGAACTTTGTCTCTCGAAG
ATCCCAACACCATCCGGGGATAACCTCCGCGGCACGGATCACCCTTTTGTCAACGGGTAT
TACCCTTCTGTTCGCATACTTCATCCTCAACCGCACAACGAACCAATAAAGTTTTTTGTC
GGTGGATTTCTCTGGAAATTTTCCGTTCTCGCCGACGAAATTTTTGAGGAGCTCCAAATT
CGCCAAATTCTTTTTTGTGGCGAGTTCATGGTTTCTTTTGTATTCCGTTAAAGTTCTGTA
CGCTTCGCGACCGGAAAGAAGAGCTTCGAAATCTTTGGAATATGCCCTCAGATCAAACTC
TTCGGAAAGAATATGTTTTTTGTTCAGCTCCCTTATTTCGTCCATACATTTGACAAAATC
TGCCACAATTTCGAGAGCCTGCAGAGGAGCCTTGAACATCTCCGTTTTCCCCATCCTCGA
ATCTGAGAACATATAGTGCATGTTCTTCTCGAAAAGATCGCAATTCGCAGTCTCGAACGT
CCTCTCGAACTCTTGTTTTTCTGAAGATCCGGTACAGTACGCGCTCAAACGCTGAGAGAG
ATTTTTTGCTTTTCCGACCTTGTATATGCCCGGATTTTTCGAGATGTCTTTGAGGATATA
AACAAAACCGTTGGAGGAAATTTCCGCTGGAGGTTCTTCCTTTGGCGCATCAAAAACTAG
AAGCTCCGAAAAGTTTGTGAGGAGACCATCCAAAAACCCGTATTTTTCTCTCGCTTCCTC
CAAAGAAATCTTCGGATCCTTGTCAACCTTAACGATGCAGCACTTCCCCGTCACAGAAAT
TTTAATCTTTTGGGAGGAGCAAAGAAAAGAGAACTTTCTTTTACAGCTCCCAAAAAAGGC
CTTGTTGAGACGAATAAGGAACGCAAGTTTTTCCTCCTTTTTTGAGGAGGATTTTGACAG
AATCTTCTTCAGCGACTCAAACTCAAAGTATTTTCTCTCTCGCGTTTTTATCACAAATTT
CCTGAAATCCCTTGCTCCGTTTTCGAGATGTTGGGACTCAAAATGCTTGCCAACCTCCAA
ACAGCGGATGTAAAGATTTTTATCCGCTCCGAAAATAAAGTTGAAAGTCGTCCCATCACA
CACGACAAACCCTTCCAATAGTCTCTCCATTGACCGTTGTTCTTGCTCTGCTTAACTTGA
CCTAATCTAGTCCGGATTAGATTAACTTTTTCGAGGAGAATAATTCCGTTCGTTTTTGTC
TTTCACGTTCCCATCTTTTTTATTCAACTATAAAAAAGGCTTCTATTCAACCAAAATTCG
GGGAGTAATGCCCATCGCCATCAGTTCCTGGAACGCGAGCTTCGTGGCGTAAGGAATCAA
CGTTTTCACAACGTTGCTCTTGCCGCGACAGGCTCTGCAGTATTTCTTTTCCTTTGATTC
TACTGCAATGAAGCCACAAGTTTCGCAGACCCAAACTTCGAACTTGTCGCAGCTGAGGAA
GAGCCTGTCTCTGAGACAGTATACCGCGCCGGCCCCTACTAGGCAATCTCTTTCCATCAG
GCCGATTTTCAATCCTCCGTTGCGGCTTCTGCCTTCTGTCGGCTGACGAGTGAGACTCTG
GATTTTGCCCTTTGCGCGAGCGTGCTTCTTGTCTTCCACCATATGCTTGAGGCGATTGTA
CGCAACAGGGCCAACGAACAGGTTCACCTCGATCCTCTTTCCCGTCCTTCCGTCGATAAA
GAACTCTTTTCCTCCCGGAGAGTATCCCCTCTCCTTCAGCACTTGTTCCACAATCTGATA
GTTGCTGGTGAAAGGTGTGCAATCAGTGAAGCTTCCAGAGTATCCCTTTGTTCTCGGATT
TCTCCTTTCGAGCTCCTTCTCTGCCTCTGTGTCTCCCTTCTTCATCTTTGCCACCAACAC
ACGAGTGAGCTCTTCGTACTCGAAGCGATGAGTGTCGGGAAGATCGCGATGCGCACAAGC
CGTCATCTTTGCTGTGTTGCTCTCCTTTGGTTGTCCGATCGTCATTCGAGACGGGAAGGC
GAGAGGATTGATGATAAAGTCTGGATGAGTCGCGGCGAACGGATCACAAGTGAACGGCAT
GTTCTCCTCTTCGACAAAGTGTGAGAAAACTCCCTTTTGCGAATGGAAGCTCGTCGCCTT
GTCTCCCGTTTCCGGAATTCTTGTGGCTGCGACAGTCACTCGGATGCAGACGCACCCGCT
CGTGTCCTGGAAGTACGAGACGCTCGTGACTCTTCCCTTTTTGTCCTTTGAAAAATAGAC
AGACTCGTCCTTTCGTTTGTCTCCAGAGCTTCCAAACACCGCGATAAGAATGTCTCCGTC
TTCGACAACCTCCCCGACTTCGACAACACCATTGTCGTCGAGATGGTCCAGCCTCGGCCT
CTCTTCGATATTTTCGCAAAGACAGTCCCACTTCTTTTTCCCCAAAAACTTCTTTTGGTT
GTCCACCTCCTTCTCCTCTCCATCGATAATCACCTTCCTCTTGATCCTGTTGATCGGGTT
CCTGTTCCAAAATACGGTCTGTCTGTCGATGAAAGCTCTCCTCTCGTCTTCCTTCTTTCG
ACAGACGATGCCCTTGTGCCCAGCAAAAGAAGGAACATATTCTGAACCGCACTCGGGACA
CAACATCACCCTCTTGCCACAATCTTTGCACCAGAACCTTTGACAAGAATCTGAGAACCT
AATATCAGAGCAATTGTCTGGTGAAATCTGCCCCTTGTCATAGTCAAGTTTCGCGGTGTA
GCTCTGAATATGGTCAGACACCATCGCCCCCCTCTCCACAAGAGATTTGCAGGGGATGAT
GGCATCTTCTTGTCCAAATCCGTCGTAGCTGAGCACGGCGACCACAAGATTCTGACAGAT
CGGGCTCTCGTTCATCCCGAGAAGACGAGCTGCTTTTGTACTGCAAAGAGCCTTTTGAGG
ATAGTGAAGAACGTGTTGGTCGTAAGGCGAAATTCCAAAGTCGAGACGCGGAACGGCAAG
GGAAGACTTTGCCATACTCGCGAAATACGAAAGACGAGGCGACGGATTATTCGCAGAATA
TGGGATGATGGAAGCACAAACTCCATAGACAAGCAGAGGATGGATCTCGCAGTGCGTCCA
TTTCGAGGACTTGTGCATCGCAAGGTGCTCGGCAGAAGGACAAACGAGGCTGTGCTCTTG
TTGTTCGGGGTCCACAATCTCGATAATCCCAAGGCTGATAAACTCTTGCCAGGTGATGTC
GCCATTCTTTAGCCTCTCGTAGTGCTCGTCGTTGAAAACGAGCTCCCCATTTTTGACCAC
CATCAGTGGGCGAATGAGGCGTCCTGCGTCACAGTTTACCCTCACCTCGTTGTTCTTCTC
ATCAAAGACGAAGCAACAATCCCAGAAAAAGTCTCCCGACCTCTTGAGCGACGCGAGCCT
CTCGATGAGCTCTCTCGGCGAGTCTGTTGAGCCCATGATGACTCCATTCAGAAACACAGA
GGTGCTCTTTCCGAAATCCTGGTCAAATTCATCCAAAGCAGAGAGGATCTCAAGACATTC
TTCCGGGGTGCATCCAAGACTGAGCAGCGCAGACAGAGCCATCACCTTGGACAGACCTGT
CTTGTCCTTTGATTCTGGAGTGTCTGGGGGGCAGATAAATCCAAAAGAAGATTCGTGGAC
TCTCCTCGGCTTTGTCATGTTTCCTTCCGTTCCGATCGCTGCGTGGACCTTTCTCAAGTT
GGAAGAAGACGCGACTGTATTGAGCCTTTCATAACCTTGAGAAGTTCCTTGCTTTTTTGT
CTTTGAACTGTTGAAGTTGTTCCAGTTTCCCGTGGTCATCGCCAGGCGGATCTTCTTCGT
CATATGTTTCGAAAGAATCGGCTTCAGAGGGTCCACGGTCCGATCTTTCCCCTTGCAAGA
GTCTTTGATCGTTTTCGCGGTTTGGTTCCACATGCTGTAGAAAAGATTGTTGAGAAGAGA
GTCCACACAATCGATCCGTTTGTTCGTGTAGTGATCTCTGTCCTCTGGTTGCTTCTCTCC
CGTCTTGACCTTGAGAGCCCTCGCGAGCATATAACACATGAACCAGACCTTCTTGTCCGC
GTCTCGGTAGCACGGAAACAGTTTCTCACAGACCTCTTTCGAATGGGTGGCAGACCAAAG
TGCGAGACGGATCTCCGCATCGTCAGCAGAGAGTTCATCGAGACCCTTTGGTTTTTTGTA
CCCCATCGCGACGAGCGCTTTGGTCATCGAGGCGACTCTCCTCTTTCGCGAGTTGGGAAA
CATCGACCTTGCGTGTTCCAAGCTCGGAATGAGAAGATTTCTCTGCTCTCTCGTCAACCC
TTTCATGTACCTGAGAAAGTCGAGGTAAGAAAAACCCATCGCTTCGAGCACAACGCACAG
AGGAATTCCCTTCTCAGAGAGGTGCTGAGCGTACAACACAGCGACTCCGTTCTCAAGGCC
CACATAGACCGTCGTTGTCCTCGTGTTGCTCGTCGCGGAGATACGTATCTCAGAGTGAAC
GTCGTACTTGGGCATCTTCTTGTTCGCCTGTTTATCGGCGTACGTGTACACCCTTCCAAA
CGCACCTCTCTCAGAACAGATGACCACGATCTCCCTTTCGATGATAAAGTAGCCACCCCT
GTCCATCGGATCCTCTCCGCGTTCGCGGCAAGCCTCTTCTCCGTGGACGTTGTACCTCGT
CAGAGTGCAGAGGCAACTTCGGACCATCACAGGAATCTCTGCGATCGTCTTCTGTTTGTA
GACTGTGGTTTCTCCATTGTCCGTTGTCACGAGGATATCGCAATAGAGAGGAGCAGAATA
AGGGATGCCTCTCCTCCTCGCTTCTGAGGGGAAGACGTCCTCTACTCTACCATCGAACTC
GCTATGGGTCACGCCTCCAAACGTCGGATTTGTGAATTCGACGACCTGGAACCAAGACCT
CTTCTTTTTGGTCTTTGGTTTCTCGTCGTTTTCCTCTTCTTCTGTCGCTTCATCCTCTCC
ATCGATCTCGATCCTTCCCTTTTCGCGGATGATGTTCGGAAGGAGCTCCTGAACAAACTC
GTTATAGGCTTGGATCTGGTGGAAACCGCTCCCCGTCTGAGAGAACCTCATCTCGAAAAT
CTTCCACAGTTTATCGTTGATCGAACTCATGTTTTTGTGTATCGAAAAACATGTTTTGAA
AATTCTGAAAGAGTCTCGTTTTTTCAAACATAAAATATTTAGGAAGAACATTTATCGTGA
AGGGAGACGTCATCCTGAAGATTTTTTTTAAAGTTTTTGATAATAGGCTCGTCGTAGTCC
TGAACATGCTCAAGTAAAAGTTTCTCCCAATCTGTTTTGTCGTTCCAAACATCCTCTTGA
AGAATTCTTAGGACAGAATAACCATTTTTTATGGCACATTGTTCCTTGTATCTATCTGTT
TTCTGGGTGAGCTCTGGGGATTGCCAGTTCGAGACTTGTTCGTAGTGTTGCCTTCCATCT
AATTCGATGATGGTTTTCGAAACGCAAAAGTCAAAGGGAAGAAACTTTCCTGTTTCTGGA
TTCTTACACCATGAAGCTTTGAATTGGTGAACGGGATCTTGGAAGTGTTCTTGGAGGAAC
GAAAAAATTTTTGCTTCTGTTTTGTTTTGACATTTTGAGCACCAGTGACCAGAAGAAACA
TTATTTAGAGCGATTGAAAAATTGTGTTTCTTTTCGCACTGAAACCAAAACTTCTTTCCC
GAACTTGCAAACACCTCTCTCGGCCTCTGATTATTCTTTTCAGCACTCCAAAACTCTGCT
TTTTCACGAGAAGCAAAGCTCTTTTCAAAGCATGTTTTGCATTTGTCTGAACTGCAGAGT
TTTCTGTTCGAGCAAAAGGGGCAAAACCGTCCAGCAAAGACACTATTCAACCCTATTTCG
AAAGGATGGCTGCATTTCCCGCATTCGAACCAAAACTTCTTTCCTGAGCTTGCAAACACT
TCCCTTGAACTCTGTTTATTTTTCTCGGCGCTCCAAAACTCTGCTTTTTCATGGCTCGCA
AAGCTCTTTTCAAAGCATGTTTTGCATTTGTCTGAACTGCAAAGCTTTTGGTTCGAACAA
AAGGGGCAAAAACTCCCTTTCGAGATATTGCTCAAATTCGCTTCAAAACTATGTTTGCAT
TTCCCGCATTCGAACCAAAACTTCTTTCCTGAGCTTGCAAACACTTCCCTTGAACTCTGT
TTATTTTTCTCGGCGCTCCAGAACTCTGCTTTTTCATGGCTCGCAAAGCTCTTTTCAAAG
CATGTTTTGCATTTGTCTGAACTGCAGAGTTTTCTGTTCGAACAAAAGGGGCAAAAATGC
CCCTTTGAAACAGAGTACAGAACCGTTTCGAAGGAGTGTTTGCATGTTCTGCATTCAAAC
CAAAACTTTTCGTTACTGTTCTTCGCTATCAACAAAGGGTCTTTTTGTCCTTCCTTCAAA
TATTTTGAGTGCTCGTGGGAAGAGAAACTTCGTTCAAAACAAGGCTTGCATTCCTCCCTT
CCGCACAACTTTCCCCTCTTTCGAGCTCCACAATTCATATTTTCTTGAATTTTTCTTCAA
ACAAACGACGACACCTCGTCCTTTATTTAATTTCTAATTCAAGAAACATTGAAAAGGTGC
GGCAAGTTTCTCTCGCAAAATATTTAGATTCAAATATTTGGGTGAAGGTGTTCCTTTTGG
GAGCAAAAGCTCTCGTAAAGAAACTTGGCATCGGCCGATCTGAGAGAACCTATCCTCAAA
AATCTTCCACAGTTTATCGTTGATCGAACTCATGTTTTTTGATACACAAAAACATGTTTT
GAAAACTCTCAAAGAGTCTCGTTTTTTCAAACGTAAAATATTTATCGAACTCTCGAAAGA
ACAAAAAGTCTCTTTTCTTTCACGATGGAATTCGCAACGATGAACACAAAGAACGTCAGG
AACGAAAGATTCGCAAACACTCTTTTTCTTTCGAGGAGAGAGGTCAACGATTCTCAGAGA
AGGCGTGTTCTTTCTCGGCTCATCAACGAAATCCTTTCTTCGGACGATGTTGAAACTCTG
AAGTACCTCTGTGAAAAGGGATGGCTTCTCAAGATTCACAGCAGCCACGACGGGACTCTC
ACCTTTGGATTCAGGCACTGGAGAAGGCAACACTTTTGTATCAAGATCAGGGCTGTCGAC
GCCTTTTTGTCTTCTCTTTGTTTTCGGGTGCACAAGTGGTTGACTCGGGACCTCGGAATG
TGGATCTGGATCGGTCAGGGCAACAACTGTGAAAAGTTGGAAAGGTACGGCAAATTTCTC
GCACAAAATATTTGAATTCAAATATTTTAATGAAGGTAACCCTTTCAGAAGCAAGAGCTC
TCGCAAAGAAACTCGGCATCGATCTTGGTCAGGTGCCCATCTATATTTGGAGGTACTCCC
TCGAAGTCGAGACGGAACACCTAAGAAGTTTGGGATGTGACATGAAACAGGTGGGGCTCG
TCACGAGAGATCACTTGAGGGAGTACGGCCCGTTATATTATATTTTCCTCCAGAAAATGG
AGGAAAAGCTCGAAAAGCACTTCGAGGGAAAAAAGAAACCAAGGATTCTCCTTCCAGGAA
CAAAACTCCCTCCGGCGTGCCGGAGATAGAACAACTCGAATAATTTTTTCTTAAATTATT
CCCAAAGATTTTTGACAACTGGTTCTTCGTAGTCCTTGATATGCTCGAGAAGAAGTTCTT
CCCAGTCTATTTTGTCATTCCAAACATCCTCTTGGAGAATCCGAAGAACAGAATAACCAT
TTTTGATGGCTTGTTCTTCTTTGTATCTATCAACTTTTTGTTGTTCCTCTGGAGACTTCC
AATTAGAGACCTGCTCGTAATGTTGGATGCCGTCCAGTTCGACGATGGTTTTTGACACAC
AAAAGTCAAAGGGAAGTTCCCTGCCCGTTTCCGGACTTTTACACCATGGAACTCTAAATT
GGTGGACCGGTTTCTCAAAATACTCCTCGAGGAAAGATAAGAGCTTTGCCTCCGTTTTAT
GCTTACATTTGGGACACCAACGGCCCGATGAAACACTATACAGAACGCTCGCAAACTCGT
GTTTCTTTTCGCACTCGAACCAAAACTTTTTATGAGAACTTGAGAATACTTCTCTTGGAC
TCTGCCCATTCTTTTTAAAGTCCCAAAACTTTGCTTTGCTGGAAGAAGCGAAGCTCTTTT
CAAAACATGTTTTGCATCCGTCCGAATCACAAAGTTTGCTACTCGAACAGAATGGGCAAA
ACTTTCCTTTCGAAATATTGTTAAGGCCTGACTCAAAAAGATGCTTGCATCTTTCGCATT
CAAACCAATACTTTTTTCCTGAGTTTGAAAAAACATCTCTCGGGTTCTGTTTATTCTTTT
CGATGCTCCAAAACTTCACCTTATCGGAAGAAGCGAAGCTCTTCCCAAAACATGTTCCGC
ATTCGTCTGAACCACAAAGTTGGTTATTCGAACAAAAAGGGCAAAAACACCCACTCGAGA
TGGTGTACAGTCTCGTTTGGAAGGAATGTTTGCACTTCCCACATTCGAACCAAAACTTTT
TGGCGGAGTTTCTGGTAACTTCTCTTGGTGTCTTCTCGTTTTTTTCGGTACTCCAAAATT
CGGCCTTGCCGGAAGAAGCAAAACTCTTTTCAAAACATGTTCCGCACTCATCCGAATCAC
AAAGTTGCCTATTCGAACAATAGGGACAAAAACAGCCATTCGAAACGTTGTCTAAACTTG
CTTCGAAGGAGTGTTTGCACCTCCCACACTCAAACCAAAATTTTTTGTGGGAACTCGCAA
GCACTTGCCTTGGGTTCCGTTTATTCCTTTCGAGGTCCCAAAACTCTGCCTTGTCGGAAG
AAGCGAAGCTCTTTTCAAAGCATGTTCTGCACTCATCCGAATCGCAAAGTTGTCTATTCG
AACAGAAGGGGCAGAAACAACCTTTTGAAACGTTATTCAATATCGCATTGAAAAAATGCC
TACATCTTCCACATTTGAACCAAAACTTTTTTCCCGAGCTTGAAAAAACCTCTCTCGGGT
TCTTTTTGTTTTTCTTAAAATTCCAAAACTCTGCTTTGTCGGAAGAAGCGAAGCTCTTTT
CAAAACATATTCTGCACTCATCCGAATCGCAAAGTTGTCTATTCGAACAGAAGGGACAAA
ACCTTCCATTGCATACATTGTTCAAATTCGCTCCAAATTCGTGCCTGCACTTCCCACACA
AGAAAAAATACTTTTTGTTGCTGTTCTTCGCCATCAACAAGGGACTCTCTTGTCCTTCCT
TCAAATATTCTGAATTCTCATGAGAAGCGAAACTTCGTTCAAAACAAGGCTTGCACTCTT
CCCTTCCACAGAGTTTTCCTCTCTTCTTCGTTTCGCAGTTCATCGTTTCTTCTCCTTTTC
GTTCCAAAAATATCTTTTCGCTTTCTCGCAAATTATTTTTTTTGTTTGGATATGGACCTT
CCAACACAAACCCTAGAATAAATGGACAAAGTTCTGTGCAAAGGAATCTCTGCTTACGGT
GCAGAGAGAATCTACGAGAGGTTCTCTCAAGGAAGAACTTTGTTTGATGAACAAGAGATC
GCCGAATGGGCCGAACAACCTTTTCCAAAAGGGCTCGGTATCCCAAGAAACCATCAACGA
GAGGATCTCGCTCTTCTCTTGACAGGACTCTGCTTTCCTTTCGGAGGGAAAAAGATTGTT
TTTCTGGATGGTATGTACCACGAAAAGTCAGAACCGGAAATCTTGGAACAAGGAAAGGAA
GTTTATGTCGCGACGCGAAACATCGTCCAAATTCTTGAAAAGTTGGCAGACAGAAAGTTT
TTCTAGATATTTTTATGGATAAAAATATCTCATCGAAAAAAATTTAGCGCTTCTCGTATC
TCTTTTTTATTCCGAAATGGAGGAACTTCCTGCCGAACTTTGCTTCTCCATTTTTGAGTT
TGTTGGCATCAAGGACCTCGTATCTTTCTCCGCAACAAGTCGTTCTTGGAAGAGTTTTTT
CGATGGATGCTCTCGAGATTTTGTGAGAAAACTCTCTTTCGAATACCAAAGGGCTCCGGG
GTTCATCCGCGAGTTTTTTGGAGCAAAGAACAACAACTCTCCGTGTTGTCTTTCCGTTGA
TGTTCGCGGGAAACTTCAGGGACAAGCAAAGGTTGGAGAAGATTTCTTTGAGTTCCTGGA
TGGAAAAATCCATGGAAAGTATGAAAAAATCTCTCGTCTCGGACAGGACGAATGGATAAA
AGAGTGGGGTGTTTGCAACCGCGGGAAAATTCACGGTCTGAGGACGGTCGAAAGGAAGGA
ACTTTTTGCGGATCCAGAGCATCTCGTCGAGGAATATCTCTGGGAAAACGGCGTAGCGCT
CTCGCATTCCCTCAAAATCATCGACAACGAAACGGAGACCGTCTTTTCGTCGTGCGGGGA
GAGAACGTGCGGCGGAGAAGTGTGGTTCTGCTACAAAAAGACCACAAAAACAGGAGATTC
GGTGATCGAGATCGAGTACATCGACGGAGAGAGATATGTGACCATCGACGGAACTCTCTT
GGAAGGACCGAGAGAAAAAGGAGAAGCGTGGTCCCAATGTTGTGAGGAGCATCAAAGAGA
AGTTCCAGACTCTATCTGCTGAATTTATTTCTTTTGCAAAAGAAATAATATTTTATTCGC
TCGCCTTGACTTTCTCGAGAAAGTCTGAGTCTCTCACATCGAGACCTCTCGTGTGTTTGC
TTGTGACTCGAAAAGTTCCTTCTCCCGTACATATCACGAACCCTTTGTCGGGATTTCCGC
CGTCGAGAAAAGTTCTCGCCCTCTCGACCGCGTCCCCTTTCCTCTTTTCAAAGTGAAGTC
CGCACTTTTTCGCGTTCTCCATATCTCCTCGAAAAAAGACGAGACAGCAGTCTCTTTTCG
CATCGAAAATCATCCACGGAGACGACGGACGATTGCATTGAAAAACGTACGCGACAATGG
GGTCAATCTCAACCACAAACAAGCCGGTTTCTTCGAGAACTTTCTGTCCTCTCTTTTCTC
TACCCTGAGTGCACAAGCGACACCACAACCAGAAACCGTTGACGGACGTTTTCCTAAAGT
CTCCTCCCCAACCGCTCTCGCCTTTGTAGATATCTATGGTCCCAAGATTCCAGAGAAACT
CTTTAAAACTGTGTTCTTGTGGTTCCGCTTTCGCGACGAGAAACCCTTTCCCAAACGTCT
TCTCTTCTTCGGCAAAGGTGCGCGGCATTCCTTTTCTCACATAGTTTGTTGTCCCAAACA
TTTTCGAGAGAGTTTCAGAGTTTATCTCGAGACGTTCCTTGATGTGGTACCGCGAGACTC
CTGGAAACCAGAACTCAAGTTCTTTCCGATACTTTTTTGAGAGTTTTCCCTTTGGCGAGA
GAGCGTGCTCGAACACCTTTACCGCTGCTTTCAGCTTTATACCAAGGTCAAACTCTGTTT
TTCCAGAGTCTGCAAACTCGTTGCGAAAGAGAGCCTCAAAATACGCAGACTTTGCGATGA
GTTCCTCTTTCGGCACGGAGAAGATTCCATCCAATGCGTTCAGTGTGATGACGTCCATTT
CAAATATTTTTCTCGTCCTGAAAAATATCTAGAAATTTTTGATAAGGACCTCCTTCCCCT
TTGAGGCTGGGTTTTTCGAGTTGATACTCCTCCTGCACATCAGTTCGTCGATGGAAAAAT
TCGAAAATTCTTGAACCACCAAAGGCACGTTCGAGTTGCTCATCAAAAACCTGAAATCTC
CTTCTTTGCAAAGGGTAAAAAGTTCCTCGTGTTGTTCCGCTTTGAAACCATCGGAGGTGT
ATCCGACGAAAGAAGTCGCTTTTTCTGGGACGTACGGAGGGTCGAGGTAAACAAAGTCTT
TTTGACCGACTCCTTCCAACACATCAGAAAAACAAGAGACAGAAAATTCCACATCCTGAA
AGAGCCTCGAGACCTCGAGAAGATGCTCTCTGTCGAAAATTTGTGGGTTTTTATAGTGAC
CGAACGGGACATTGAACCCATTCGGCCCCTCTCTGTAAACTCCTCGAAAACATGTCTTGT
TGAGCCATAAAAACATCGCGGACACTTTTGTGGACTTTCTATTCCTTTCGGAATTAAAGT
TCTTTCTTATCCAGTAATAGAACGCTTCTTGAGACTCGAGAGCCTCCTCTTCCGTCATCG
CGTTCCTTTCTCCTTTCATTGTTTTGCAAGAGCGGAATTTTTCCGTCAGCTCTTCCAGAT
GCCGGACAAGTTTTTGCGGTCTTTTCTGGATGTTCCGATACAGAAATATCAGGTCTCCAT
TTTTGTCAGAGGCGAAAATCTTCCCTTTCACTCGAATCTCTCCCTCTTCGATCTTTCTCA
AAAGCCCGAGAAGAACAGAGCCTCCTCCGACGAAAGGTTCATAATAATTTTTTATAGTTC
TCGGAAAACTTTCGAGAACTTGCTCCAGAATTTGCGACTTTCCTCCAACCCATTTGAGCA
CCGGTTTCGACATCTTGTTTCCGAACCTTTTTTTATTTATTCTGTCGATAAATAATTCGT
CAAAGCTTCGGAAAAAGCCACAAACTCCATCCCCATCCCAGAGTAAAACTCAAGAAATTT
CTTCTTTGTCTCGCAATGTTTCTGGTTGAAAACGCCATAACTTTCTCGACAGAGTTTCTC
TGCGCCACCGATGCAGAGGATTTTGAGAGGTTTCCCGTAAAGTTCTGGGACTTTGCAGTA
CAAAAACGGGACAGAGAGAATTTTTTGGGAAGCCGTTCCGGACGTCATGAACGTCTGCGT
TTTCACTTCAAAAATCTCTTCTTCCGTTTCGACATCGGGCATCTTCCCTTCCTTCTTTTT
CGGTCTCTTCGGTTCCTTTCCAGAGAGGATGCACAACTCTTGACAAAGAGCTTCTCCGAA
CGGTCCCGACCATTGTCCTTTGAGCCTCAAGTCGGGCCTCTTTTTGGAAAGGATTTTCCT
CCCCCATTCGTCTTCGCACTTTTTGAGTTTTGCTGTGTACTGCTTGAGAGTCTTTCTTTC
TACGGATGGAAGGAAAGAGAGGTCTCCAAAAATCCATTGTATCACTTGCTTCTCCCGAAG
CAAACAAATTCTTTCATCCTTGTTTCCATCCAGAATTTCAAAGACTTTTGAAATGGTCTC
TTGCATGGTTTCTTTTACCCAGAAAATCAAGAGCATTTTCGCTTCTTTGAAACACCAAGA
AAAAAAAGACATGAAAGTCCAGGTCAGACAATGAACTCCCAAGGTACGAAACGGGTGGCT
CCTCCGGCCTTGACCTTCGCGCCAATATCCCAGAGGACATTGTTCTCGGTTCTCTGAAGA
GAGTTCTGGTTCCGACGGGGTTGTTCCTTTCGATACCAGAGGGGATGGAGGGACAGATTC
GCCCAAAGAGAGGAGTGTCTTCTAAACGTGGTCTGACGGTCCTCAATTCTCCCGGAACCG
TTGATAGCGACCATCGTGGGGAAGTTTGTGTACTGTTGGTCAACCTCTCTCGTGAAACAG
TGACCATTTCAAAGAACGAACGGATCGCGCAGATTGTTTTTTCAAAGGTCGAAAGGATAG
AATGGGAGGTTTGCGATGAACTCGACAAGACAAAGAGGGGAGAAGGTGGATTCGGAAGCA
CAGGGACGCAATAATTATTTTTGAACCAAAAATAATGGATATTATTTCCTTTGGCACTGC
AAACTGTTCTCCACAGTTTCATCGCAAGGACAAATATATGACGAGGAGTAAAAACTAGAT
CTGGACATTTTTGTGTTTGCCACAGCCACAAAGCTCACCGTGAGCTCCCTCCCAAGAAGT
TCCCTCTGAAACACAGCCTCCAACGGTCTCTATATTTTAGCTTTTATTCAAAGGCTAAAT
TTATTCGAGAGCGAGAAGCTCTTGCAGTTCTCTCTTGACCTCCTCAATCTGTTGTTGGAC
GCACATCAGTTCGAGAGAAATCCAGTCTCTTCTCTCTTGTTCCTCCTTCTGCCGATAATA
CTCCGCTTCTTGAAAACACATCTCTTCGATGTCGAGATAATCCTGGGCATGTTGAGCAAG
AATTTGGACAAAAGACATTTTTGTGTGTAGAAAAATGTTCAAAGTTTCACTGCTCCGATT
TCAGTTGCTCAAACGACTCTTTCGCTTCTCGAAATTTCTGACTTCCGGGAGCGTACTTGA
GAGCGTCGTATTTCTTTTGGAGTTTCTCGAGCTTCTTCTCCAACCTGTCGATGGTTTTCA
ACAGCTGTGCGGTCACCGAACTGGAAAGCTCTCTCCTCGCTTTTTCCGCTTCGACAAATT
TTTTCACGTCAGAGATGAAGAGATTTGTTGCTCCTTTGTACTGAAGTTTCTCCCCAGAGA
ATTCTGCCGTGTACACGGCAACGCCATTTTTCTTCTCGACGTACGAAAAGGTGAAACCTG
GGGCAACAAAGTATCTCTTCTCGCATATTGACGAAATATTGATAATCGGCCAAGGAACAA
CGTCCTGAACACGCTCCATCCTTTTTCGGTCTCTTGAAAGTTTTGTTAAATGCAGAGCAA
ATTATTCCCTTTTGTTTTGGAACACATCCAAAACAAATATCTAATAACCGACGAAGAAAT
TTTCACGGAATGCATGTTTGTTCGCCGTAGCGGGCCAAGATTCTTTCGATGCAAGATGTA
CCTCAAGCGTTTTCCGAGCGACCCTTTTTGCGAATGGGAGGAGCTCGTAGCTACGGAAGA
AGGGGAAGCTCTCATTGAAATTCCGATAGACGACACGGAAAAAGAGAAAATTATGGAAGG
AGTGGAGCTACAAATTTCAAAATCTGTTTTTGTGCTTTTCTTGAGCTGTGCTAAAATCCA
AAAAAAGATCGAGGAGAATCTCGAAACGATAAGAGAACTCAAGGAAGACATCATCGAAGT
CGAATACTCCCCAGGCGGAAGAGGAGCTCTCGAAGCCCAGAAGCATTTCGAAGAGCTCGC
GTCTTCTTTATAAAGGGATGGAGAGCTTTGGACTCAGCGTTGTTTTCGACGATCATGGGA
ACTGCGCCGTCACAAACGGAAAAACAAAAGAGACCATCAGCAAAGTGACAACTCGGGGTC
ACTTTGACAAGGAAGAATTCGCTCTCGGTCTTATCCAACAGAAAGGATGGCTCTCCGTCA
TCAAGGAAAAATTCGAAGAGATTTCCGAGTCTCTGTCCGAGACGGAACTCGAGATTAAAG
CTCTCTCAAAAGAGTTGGAGGAGAAGAGCCTTTTCGTGGCCAATCTTGAAAACAAGACCC
TTTCGGAGGAGGCAGAGAGAACCGACGAATAAGCGTGTCTATTGGCTTCACATCGACCGA
AGCCCGAAGACGAGGATTATGAGCAAGCGGTCGCGATCTACAAGGAGGGGGCGGCCGAAG
CGAAGATGGAGTGGTTGCCGTTCCTGAGAATGGTGAGCAAATTGTTCAAAAAGGGAGTGG
AGCAAGGGGTGTACGCACCTGTGGACTCTTCTAATCGATGCCATCCAAGTCAAGGTGGTT
GTCTTTTGTGAAATGTCGAACGACGAAAGCGTTTACATCAAATTTGCGATCTCTCTCTTT
GAGAAAGAAACGCCGAAACGCTCTCGTGGCAGATTCTTTCAAGGAAAGGACGGAAGGATC
CGAGACATCGACTTTGGGAAGAGGTCTGACAAAGGCGTTCGAAGTGTTATCAGCGAAGAA
CCGCTCTTGTCCGAACCTCTGGAGATGGAAAGTCACCCTTTGAACAAAGAAAAATGAGAA
GACAGAATATTTTGTGATTCAAAATATTACAAAAAGATGCAGAGTGAACTCCTTCCGATT
CTCGAGGAATATCTCCAGAAAGAGTTGTTTGTTTCAAAGGAAGAGTACGAAACGAAGATA
GAACCGTCTATTGTGGTAGCTGGAGACGGCATCCCCGCAGAGGACGGAATATCGTGCAGA
ATCTTCCTCTGCGGAACGAGGGAGGAACTTTGCAATTGGTCGGAATTTCCCAAAGAAAAC
GGAGAAACTCTTTTCAACGTCGACTGGTCTTTTCGTTCGAAGGAAAGATCCGTCCATCTT
TTGGAGCTCTTTATTCGGGAGAACAAAGGGATTCAGCTTGTTCAGTTGAACAAGCTGAAA
AAAGCTCTCGAACTCAACAAGCTTTTGATGCAGGAGAATAAGAAACTCTCCGAGCGCAAC
GAGAAACTCAGAAAAAAGAACAGAGAGTTGAGGTACTCTCCCGGAGGGAGTGGTTTCGAA
AAAACAAAGCGACATTTTATAGGACTAATTTAGGCATATTTTTTGTTGATATAAAAATAT
GGAAGAAGAGAGTCTCCTTCAAGAAGTGTTGAACATCTTGGCGAAAGAGCACAAAGTTGT
CGATGTTGTCGTCAAGAAGGCCGAGTCTTTTTACGCACACAGATGCATAGGCGAGAGGAT
AGATATTTGCGCTCCGGATGGGAAGAAGATTTGTTCCTGGGTCGAGGCAAAAGATGAAAA
CGATGCTTTTGTTTGGGCCGTCTATGGAGTAATCACGAAGAGAGAGAAGGTTCTCGAGTT
TGTGGCGCAACAACTCGATGCCTCCAGCTACCTGTTCAGAGTCTGCCGCGAGAGGGCAAA
GAAGCTGGAGGCAGAGATCGCAGAGCTCCTCCTCGAGAACAAGAGACTTCGAGACGAAAA
TACAGAGCTTCTGTTCTCCCCCGGAGGAAGAGGTGCTCTCGAAGCGCAACAACATTTCGA
GAGTCTCGTCTAAATTTCATCAAAAATCCCTTTGATGAACGAACATTTCCTATCTTTTCT
ATCTTGCAATGAGCAGACTTTTGAAGATCGTGGAAGAACACCTCGAACGCTTTTGCCCCA
TCGGCGTGTGTATAGAGATGTCTTGGCACGAAAATTGTACGACTGTCTCGTTCAACGTTT
CGGATCCAAAAGTTTCCTTCTATTGGGTGGAAGCGACTTGTGGAGATGAGTGGTGGTATG
CGTTTCCCGGAGTGAGCGGTACTTCCGACCCACAAATTTTGCTCGACACGATAAGCCAGA
GGATAGAAAGGAGAGAAGCGCAGGGCTCTTTCGAAAGAACGGACTGACGCACCCATAAAT
ATATCTTTTCACCAAAAGATACAAAAGGGTTTTTTCTTCATGTGTAATGACGACCGTAAA
CTTTGAGACAAGAAGGGAGCTCGTCGTTTCGAATAAATTTGTGGTTCCTGTTGTCCCAAA
TCTCGCATCCGCTATCCTCGCGACTCCTGGAGCCATCGTCTTTGACAAGAGCACAGGAAA
CCTCAACGTCTCAACAGGTAGTTCTTGGAGTCCCGGAGGCGTTCCGATCGCGACCCCGAC
TTCGAGAGGCGTTGTCTTTGGAACTACTGGCACGATCGCAAACGCTCCTGTCTCTCTCGG
TTATCAAACACAGGCCGGGACAACATTTGGAACTTATGTTGGGCATGGGGCTGGAGAGAG
TCTCCTCAATACGTCTGTAGATTGTACTGCCATTGGCTATCGCGCTATGGACGTTCCTGC
TGGTATTTTCCGGTGTGTCGCCATCGGCGCAAACGCAGGAAACATCAATGGAAGTCAAAA
CATCTCTGTTGGCGCTTTTTCTTCGAACGGAGCCATTGGCTCGGACAACATCACATTTGG
ATATTCTGCCGGAGAGGGGATGACGGGCTCGAGAAACATCCTGATCGGAACTCAAGTCTC
TGATGGGGGAATTGCAGGACCTTTCAATGACAATGTTGTGATCGGATACCAAGCCGCCAG
AGCAGCGACGACAGCTTCCGGGAACGTTGTCATGGGGAGCGGAGCGTCTCCGGATCTCGG
AACTTGCACAAATTGTATCGTGTTTGGAAGTGGAGCCTCTTGTGGAACTTCTGGAACGAA
TCGGATCGTACTGGGCGCTTCAGCGGTTGGAGCAACAGACAACGAGATGACGATCGCGCC
CACGATCACACAATGGAGAAGTCTCGGTCTTTCGTCTGCGGCAGCCGCGAACACTTTGCA
AATAGATCCGGCGACCGGAATCATCACACAGGCAGCCTCGTCGAGAAGGTTCAAACAAGA
CATTGAGGATCTCGCTGTCGACACAAGCAAACTCCACGACCTTTCATTGAAAACGTACAA
GTACAAAAAAGACGGGAAACAAGACTACGGCCTTATCGCCGAAGACACGTACGACGTTCT
TCCAGAGATCGTGACTCTCGATGCAGAGGGGAACCCGCATGGTATCAAACATTTGACTTT
GGCGATGCTTCTTTTGGCAGAGATTCAGAATTTGAGGAAAGAACTCCGAGAGCTTCGGTC
ATAAAAAATATTTTTTATATTTTTTCGTGTAATGAACACAGCCCTCAAAAAAGAATTCGA
GGTTTCAAAGGGGCTCTTCATCCCCATGTATCGAGACATTCCCTCTGCTCCCGAGCCTGT
GATCGGCGGCATGGCGTACGACGACTCGACAGGAGGTCTTTTGCTTTCCAATGGGATTAC
ATGGTACAATCCATCCAATTCTTCCGCTCCGATGATAACCGGAACAGTGTTTGGTACGAC
TTCCGAACAAGACCCATCGGCAACCGGTCTCGGATTTGAGTGTGGTTCAGCCCAGGGAGA
AAACGTCTTTGTCGGATATCGCGCCGGAGCAGAGAACAACGGAACACAGACGGGGCTCAC
GTTTGTTGGTGTATTTGCGGGAGAAGTAGAACAGACTGGAAACAACAAGACTTTAATCGG
AAGAACGGCAGGGACATCCATCGGGGCGCAAGCCAATGCCACAGCGGTCGGAAGAGGAGT
TTTGAATAACGCAGGAGGTTCTGACGCTGTCGCGATAGGAGATACTTCTCAACTCGCAAA
CGACGGTTCAAGAAGTTGTGGGATCGGGACCAATACGGTGGGAGGGGCGAATCTCAATCC
GGTTTTCGACGACTGTGTCGCCATCGGATACAATAGGCTAAACTTTTCCCAAACAGCCGA
CAACATCGTCAACGTCGGCTCATCAATGTCTGCTTGGAACCCGGGAACTTCCTCGAATGT
TGTCTACCTCGGCTCGGGTTCGACTCTTTCGCCAGATATTTCAAACGTTGTCGCTTTGGG
TTCCGGAACTTTTGCCGGAGGAGTCGTTGCAGACAACACTCTTGCGATCGCAGACGATAT
CACACAATGGAGGAGCATCGGTCTTTCTGTTTCGGCATCGGCAAACATTCTGCAATTCGA
CCCTGTTACGGGTTTGATAACTCAGGCTGCTTCATCCAGAAGATTCAAAGAAGATATCAA
AGACGCGAACGAAGAGAGCGTTCCTTCTTTGGCTGAAGCGAAAGTTTGCACATACAAGAT
CGACGGGAAGACGGAACATGGAATCATCGCAGAGGACGTCCCTGAATTTTATCGATGCTT
TGATTCGGAAGGGGTGAACGGCGTGGTGTTTTGCCGTGTGATTATGGCTCTATTGCGCGA
AGTCCAGAAACTCAAGAAGGAGATCGCATACGCGAAAATATAAAAAAATGTTTGAGAAAG
AAAAATGTGGACTTTCCTTGGGCAAAGAGAAAAGGTCTCTCTCGTCGTTTCGTCAGACTG
CGAATTGGACGACCATTTTTTGGAACTAAAACAACGGCAGATAGCAGCCGTTGAAAAGAT
AGAGACTTTTTGGAAAAGGCATGGAAGGAAGATGCACCTTCCGGAAGGCATCAACGAGAA
TTGTTACATCGACGATGTCAAGGGAGAGACCGATTGCCTAGAGACACGAGGTCTCTACGA
TATGCTTATACGCGCCCCAAAACGTTGGAAATTGTGCGATAGACTATCTGGAAATTCTTT
TCGAGCGTTCCGGGGCTTTGACATTCTGGGCCTATTGCGAATAACAGGGAAGAGCATCTG
GAAGGTCGAACTTTTCTCTGAAGAGAGGTCTCGCTTCCCTGTCTATATCAAGAAGAAGGA
CGAGAAGACGACCTTCTGTGTCGAGTTTCCCTTTGCTGTTCCGCTGTGGTCTATGCCTTA
TACTCACGTCGAAATTCGTGTGCATGGCGAAGAGGTAGAAGTCGTAGAGGCGAAAGGGGT
TCTTTTGAGACAAAGATTCCGTTCTTGCACCGACTGTGCTGTTCACAGTCTTTTCTATGG
CTCTGTGTCCGTCTCTGGAGGGAGTTGCGTGTTTGGTCTTCCGACGAGGGAGACCCCAAA
GAACGTCTCTGATATTTTATAGCGAACAAAATATCGAAAATATTTCTATAGACAGATTGT
ACCAAAAAACATGCAGAATCCCGGAATTATCTGTCTGACTCGGAACGATAGCCTTTGGAA
GGATAACGTTGTCAGGCTCGAAAAGTCAGACAAGACTTTTGTGGCGGATGCCCCTATTCT
TTTCTCAAAGAGGACGAAATATCTCGAACAAGATTGGGAAGACCTCATCAAAGAGTTTGA
CAAGAAATTTTCCGGAGTCGAAGAATACACATGGGAAAATTATTACATCGCCGATATCAG
GGAAGCGATGCTTGTACTTGATGACATCGTTGGAGGAAGAGAACGAAGAGAGTACGCGAG
GGAATGGCTGGATGGTTGGGGAGAATCCCACAGGGAGCTGAGGAAACTTACCGAGGAGTA
CGAAAGCGCGTTCTTTTCTTTAGAGATGGAAGAACCTTTTCTCGCCGCGATGATGCAAGA
AAAATTCAAAAAATACAAAAAGGACTCTGCTGGTTTGGACTGGAAACGATACCATCTGGA
CAAACTAAAAGAACTTATTGAACTAACGAAAAAATGGACAGACATCGCCGTTAAAAACGA
ACCATTCACAGTCAAGGATTTCAACGCCTTGGAATCCATCAAAAACTGTCCGGAGGAAGA
CTCTGACTATGTGAGATTAGGAGAAAAAGTTTGGCTTGAACGTCTCTCATATGTTGCGCA
AATCAGCCCCTTGTGCGCTCGCGTTCTCTCCGAAGAGTTTCGTCGGTACAAAAACAAAGC
GTTTATGCCGACAGCGAGCGAAAAGAGGAGAGATTTTACTCGGGGATGGAAGCTCAACGA
GCTAAACTCTTCCATCCTCAACATCCTTTCTTTGCTCCAAAAGTCAAAGGTAAAAATTCA
AGAAGAGAAAAAGTATGCCCCAGGCGGAGAAGGATTTCTTGAAGCAAAGAAACATTTCGA
AGGTCTGCAATAAAAATATATTTTTGGATAAAATATAGAATGGAAGAACCTGTTTGCCCC
TTTTGTGAGAAGGATTTGGAAGACGAAGAGATGAACGAAGGGTGGTTCTGCGAAGATTGT
GGGCATATCTATTTTGTTTGTACTCGTTGCGACAATGGGAAATACATCGAATTTATTTCC
GCTTCTATCCCACTACAAGACCTTTCGAGCTACGAAGGAATGAAGGTATGTTGCGACTCA
AAGATTGAGGAAAAAATGAGAAGGGAGACGAGATGCTTTGGGAAGGGGAATTTGCCTCGA
GGGAACGTTGTGGTTGTCAACAAGGCGAGCGGACTCTGTTACGCAGACGTCGGAAAGGGA
AATGGTTTGTCAGAACCGGCTTGCTACATTTGGAAATGCGGAGACTGTGGAAGATACGAA
GAGACTTGTTCGGACTAGGGAGACAAAATATTTTTGAAAACAAATTCTTGTTTATGCTAC
ACTTTAGCCTTCAGCATTGAAAATGACGGCGTCGGGCGTGTTTTCATTCGCTTCCGGGAA
ATGAGAGAATTTTTTTGAAGAGAATTCTTGCTCTTTCTCGAGTTTGACTCCTGCTTCTCT
CACGATGATCGTATGTGGAGAGAAAGACAATGACAAAGAAATCTCCTTCTTGAGGTCGAC
CACAGTCCTTCCTCCGCACCTCAACTCGATGATTTTGTCGAAACCACCCATTCCACAAGT
CAAAGAGACTGTCAGGACTCCTTCTTGTTTTATCACCCATTGTTTCGGAGTGTAACCTGC
AAGTTTTCTCGGGTGGGACCTTTGCTTTGAGTAGAGACTCCAGAAAAATCTGTTGTTTGG
AATATCTTGGTGTTCCTTGCTTGTGGCACAAAAGGAAAGGACGTCTCTGACTCGACAAAA
GCTGAGGATGTGGAAAAGGACTTCGGTTGGAAGAGACTCCATGATAAAAATATTTTTGGG
AATGAGTTCTTTCCCAAAAGATTTATCTTTTCATGTAAGATAAATGGCTAGTTTTCTCCA
AAGCAAATATTCGAATATATTTTAGAATCCCGAACAACTGTACAGAAGTTCTTTATATTT
TTTATTTTGGCGCATGATATCCATAAACTTTGGGACATCAAAGCCTTTCAAAGATTCGAT
AAGTTCCTTATCTTGAGCACCAGGAGCCTCGCACTGCAAAAGAATATTAACAAACAAAAT
AATCCCCTTTTTCTCCTTGATGGGACGGGTTGAATTTTTTATTTCATCGTAATAGTCTTC
GAAAAGAGAGTCGATGTCGTCCTGATCAAGGAGAGCAAAGAACCTCGTGGCCATTTTTTT
ACCTAATTTTGTAATAAAATAATTGGGATTTGTCAAAATCAACAGAATGTCTCTTTGAAA
AATCGTTCGCCGTTTGTCTCCTCTAAACCTTGTGTGTCTTTATCTGCAAATATTCTCGCT
TGGGATGTTCCGGCAGAGACGAGATCTTTTTATGGGCAATGAGCAAGAAAATGCGGGACC
TGCGAGCTTCATGACAAAGAGGAAAAGAGCTTCAAAAATTTTGGTAATTTATTTGTGGAT
AGATTATACTTGGACAAAAATTTGCAGGAAAAGAACTTTTCTCGCAAACAGTTCGAGGCG
TTTTCCATTCTTCGCCAAAGAAAAGCGTTGCGAAACGCAATCATCAAAAGAAGGAATTCC
TTCGCTGGACAAACAATCACAGCATTTCAGCTGTGCCTCCATTTCGACACGAACAATAAG
AAGCGAATAAAAATATGATCCGCAAATTTCCGTTTTCTCGAGAGGACAAAAATATTTTGT
TCCAAATATTTTTGTGGGAGAATTTGAGCAGAAACCCCAAACAAAGGGGATTTGGAGTAT
AAAAAATGCGGTGAAGGTTTCGCGTGTATATTACCCCCTTGTTGTTTTGCGCGACTTGTC
AAACCACCTGTTCTGCAAAACACACAAGATATAACCTTCACCCTCACGAAACTCTTGGAA
TGGTCATTCCGTCCACAAGTTTTCTTTTATGTTTTGGAATTACACCTCCGTGCGACCAAG
GAGAAGCGAAGATGATCTCCCACTTGAAAATTTTTTTCCGACTTGTCCTTTCAACTCCAA
AGCCGAATATTCTTCGAAAGATCGAGTTGAGCCAAAACATATCCCCGTTCCCTTTTGTCA
TTTTCCCGAACAGAACCTCATAATCTCCGTTCTTCGATACCCTTTCAGAGATTCTTCCAA
GCCTTCTCTTCATCGTTTCGGGGTCTATCTTTTTCCCTTCAGCTGGGTGACGAAAACCGA
GACAAGCGAATAACCTCTCTGCATACACAAGCTTCTCCAATCTTTTACTGTCGCTTAGTC
TCTCGACGGTACCCATTTCGCGTTTTTGAATATTTTTCTCTTTTATCATCAGCTTCAGCC
TCTCTTTCGTCTCTTCCCTCGTTCCTCCAAACCATACTGTCTTTTGGTTTTGGAACTGCT
TTTGTTGGTCCTTGTACGTTTCGACAAAGCTCTGACAAATCTCTTCTTGGGGTACTTCAA
GGTTGTATGAAAGCATAAACTTTTTGCAGCTAAATATCTCTTCGGTCGTCTTTTCTTTCA
CAGAGCAAAGAAAAGAAAATTCCTCTTTGCTGATGTCCTCTGCTTCCGAGATGCCGATGA
CCTCCTCTTGTTTGATATCTTCGGAGAGTTCTTTGATGCTTTCTCTCATCTCGCGTATCT
CAAAAGGGCTCAACTCGATCTCCAATTCAGAGATATCGACCCCCTGCCCTTCCAAAAGAT
TCAGAACCACAGCAGAGATGCGTCTCTTCGAGAGGTTATTCTGGACCATCATATCCACAT
ATAACCGATTGTAAACATTGTCCCTCAGCTTCCCTGAAGCTCTGTCGAATTTCACTCCTT
CCAAAGAAAAGGAACACCTCTCTTTTCTTTCGAGATCAAGAGAGACTTCTCTTCTCGTTA
TGGGAGCTTTTGAGCCACGTTCATCAAAATAAAGAACAATCTCTTTTTGTTTGACGTCCC
TAATACGGAAGAGCATCTGCTCGAATTCTTCTCCGTTGCAAGACCAGCTGCAGCAAACGC
CGTACACCTTGTCGAAATGTTGTTCTTCATAGCTTACTCCAGCTGAAATTGTGGGGCTAT
AAGCTACGAGGTCATAATTTTTCCAACTCTCGAGCCAAACTTTTTCGCTCCTCCCATCTC
CGGTATACCAAAGGACTTTGAAACCCCTCATCTCTGCTTCTCTGCATATCAAAAGGAGTC
TTCGTTTGGAGTTGCTCGCAAGGCCTATTTTGAGACCGTTTTCGAGGTCAGAGAAGAGAC
TTTTCTTGAGTTTGAAGATGTCGAAAGTGACAAGGCATTTCTTCCCTTCGTGCGCTTTGT
ACTCGTTTTTGATAGAGTACACCTTCCGCCCAAGACTCTCCATAGCATCCACGCAGCTTT
GGTTCATATTCTTGTCCACGAAAATGCACTTCTCCGCTTTTCGAACGTAATATTTGAACG
CATCCCAGCATTCCTTCTTGTTCTTGGGGAAAGACAGCATATGTCCCAGAGTGTAGGTCG
CTTCATCACACACCACAATGTCGAATTTTCCGCGGACCCTCCAAAGGGAATCCACCTGAC
AAACGAGCCTATTTTCTCGAATTTTTCCGACCGAATTTTCATAGCTGACGAAACCAGAAA
ATTTCGAAGAAAGTTCTCTCGCCAAAGACACTCTGTATGTGATAACGAGTACATTCGCCT
TGTTGTTTCGCAAAAGATATAAAGCGAGTTCTTTCGTCTTCGCTGTGCCCATACCTCCCA
TCAAGAAGAGAGTGTCTTTCCCTTCAGGAAAAACAAGAGGTCGAGTGAACTCTGAGTTGT
ACCGAAAATCTGTGCGAAACCTTGGGAGGTCCGTCTCTTCCGGGATTTTGCATACCCCTT
TGTGCGTTGGTGTTCTCTTTGAGGGTTCAATGCTTTGAATTCGGCATATTTCGTATTTTT
TCTTCTCTTCGCGATAACAACCGAACATGAGCTTGTCACCGACCAGATACGCGAAAGCGT
TGTCTCCATCGTGTTCTCTGTTGCACACGACGCACTCGTTGGGTATCCCTTCGAACCTCT
GCAGACGCCAAAAGTTTCCTTGGCGGATCATGTCAAACGCTCCTTGACATTTTTCTTCCA
CGAACATGTCCAAGGCGAGCTCCACATCTGTACAATCTTCAGGAAGTTCTCTCTCCTTCG
CTTCCCCTTCTTCCTCTTTGTTGTTCTGAGTCATTCCGACCCATCTGTTTTCGTGGGCGG
TGCAGAAAAATTCAGAATATTCTGCCGGAAAGAGAGGAACAAGTCTCCTTTCGGAACCAA
ATTTTATGGAGTCCATCATCCTCACGGATCTGTTTCGAGTGTAGATACCTTTGTCCACAA
GTTTCTCAAGAGCGGCGTACTCATTCCTTTCTGAGAGGAAATAACAAAATTCTCCACAAA
AGCCAGCCATCGAGGAAAGGTCATACCACATTTTCGACACGACGACATGAAGAGAAAACT
TGAAAGCGTCTCCGTCTTTCCCAGAACTCGTCAAAACAACAAAGTCGAGCTTCTCTTCAG
GAGAAAACTCCCTCCTTGCTTTTTGGAACAGGTGAAAAATTTCTTTCTCGTCAACTTGCC
CCTCCTTCCATTCCGTGGTTTCGAGATCCCAGATTTCCTTGGTGTGCTGACCCTCCAGGA
ACTGTTCTTGAAATGTTTTATCTTGTGGGGGAATCTTCTCGTATATTCTCCAAAAAGTTT
CGAGATCAGGATAGCTCGCAAATTTTCTCGAACGTTTCCCCGTCTCTTTTACGCAGAAGA
AAGAATGACCAAGAGTGTTCCCGAGAGAATGAGCGAAATCCTGAGGCTTTAGAAGATAAG
TTTCTCCTCTTTTCGCTCTGTTCCTCAAAGAAACAGAATATTCGGGGGAGAAAGCATTGG
AAAACCAAGAACTCCCATGTTCGACCTGAACTTTCACATAGCTCGGAAGGACGCCGAAAG
TGCAAAGAATCTGCATCCTTGAGCGGTACTCATCTTCCGTTTCTGAATCTGTTCTTTCGT
ACGCGCCGGAGGAAATATCAGGTGTTCGCACAGCATCAAAATATTTCGCTCGATGACCTT
CTCCCTGATAGTGTTTTTTCAAATCTCCGTTGTTTTCCCCGCAAAATCTGCAGAGAGGAC
AACCAAACTTTCCATCCCAAGTTTGTGGTTCGAGAAAATCGCGTTTAAGAAAAAAATTAT
GTTTGGTAGTGTTTTCGCTCTGTGATAGCCGGTCAGCCATTACGGAGTGAATTTATTTTC
CTTAACTACGTTATTTGTAAAATTTTACAAATAACGTAAAATATCCCACCAGTAACATGG
AGGATAAGAAAAAGATAGCAAAGACAAACGCGGAAAGGCAACGCGAATGGGCGAAGAGAA
ATCCAGAACTCGCCAAAGAAAGGCAGAAGGAATGGTACAAAAAGAACAGAGAAACTTTAT
TGGCGAGGAAAGCCAAACAATATGCAAGTGCCACAGAAGAGGAGAGGGAAGCCATCAAAA
CATCGAAAAAAGAAAAGAGAGAGAAGGAAGAGGTGCTTCTGAAATTTGGCAGGATTATTG
AGGCCCTCTTCCCAAACACATCGCCAGAAGAACTTCGGGAACTTCTGCAAAATCTCGCCT
CAAGGAACCAATAAAATATTTTCACGAAAATATTTGGGTTATTTAGGGGTTTCGAAAGGT
TATTTTTGTGTTCTTGCGACTTGTAGTGTTCTGCAAGATCTTTCGAACAACCAGAAAAAG
AACAAAGAGGGCAAGAATTATCACAAAATGTCTCTGGTTCGTAAAGGGTATAAAGAGGAA
TAAACGAAGAAGTAGTCTGTAGTGAAAGTTCTTTGGCGGGAGCTCTCATTACAGGCCAAA
TTTGTTTTTCTTAACTGTTTATAAGAATTTCTTATAAAATCAAAGAACATAAAAATTCAT
AGGTAAAGGGTGATATGAGTTCTGAAGAAATAAAAGAACGAAAAAGGCGGTATGCCGAAG
ATTTTAGGACAAAACATCCAGAAAAAACCCGAGCTTACGCAAAGGGTTGGTATGAAAGAA
ACAGGGAATATGTTCTGAAAAAGAGGGCAGACGAGAGAACGAAGAGACAAGAAGAAAAAC
AGGAACTCGAACGACTTAAACTTTTATTGTCCCAGCAAGGTGTCCAAGTCTAACTCAAAT
AATTTATCTCAACATAAATTATTCACGAAAAGAACCCTGTCGTACCTGTCTAAATTTGTA
GTTTAACGCTATGCTCAACCACTAATAAACAATGTCTCTCACTTCATCTTTTGAATTCGA
CGGAGAAAATTTCAGCGGTGTTTCCTTTGTTTATTCAGATGGAGCAGTCAAGATGAAATT
TAACGCTTCCGGCTTCACTCTGGAAAGGACAAAGAAGCTCATCAAAAAGTTTGTGGATGA
TGCAAAGAATAAAAAGTATGCAACCATCGCTTTTGGAAGTACCAATGATGGAATTACGGT
TGCCACAGAGGAAGAAGACAAAGTCACGTTCACCGTCTCCAAATACGAAAAAAGCGGAAC
AGGAGACCTTGAGTTGTCCCTTCCCCTCGACGTTTGCCTTCCCGCTTTCGAGAGTCTGAT
TTGATAATTGCGAACAAATATTCTTTTTTTCTCAAGAAAAAAAGAAATGGCAAAGAGTCT
AATTCTCGAAGATGTCCTTCTTCGCCTCAAAGAGTACGTGGAAGAACCAGAGATCCAAGT
CACTGTTGAACCCATAGACACGTGGACAAGGTTTTGCCTTTGCTATGAAAAGTCTAGAGA
CCACTGCAAACACGGAAATATTTTGCCAGACAAGGGAACTGTCATCATCGTGAAAGTCAA
CGTCAAAGATTGGAGGCAAATGACGGGAGATCCGATTAATCTTTCTTTATTTTGGTGGAG
AGAATGCCTTGTCGATGGAGAGCCTCTGTTTCTCCCACTTCACTTTTGGGAATCCGACAA
AAGACAACAAGTCATTCTGAAGGCGCTCTTTAGCTCCAGAAAAAAGCAGCTTCGGGAATA
CAGAAAGAAAAAACTCGAGTTTTTAAGAGACAGAGTTTCAACACTCGAGAAAGAAAACGA
GACTCTGACGCTTTCAAACGAAAAATACTCTCTTCTCCTTGAAGAACTTTACGCTCCAGG
TGGAGCCCTCGCAAAGGATGCAATGGAGCATTTTAGTTCCTTGAAATAAATAAGCTCATT
TATTTCGAACAAAGTTTCTCTTCTTCCAAACTTCCCAACCGAAAAATATTTTGAATCTAT
CCCTGAATTTCCACCACAAACTATGAGCGAGCAAAACTCCTTCCTTCTCCCTCTTATCAA
GGAGCATCTCGAAGAGGTATATCTTTTGCCACCCGGTGGTTACTTTTCAAAGGCAAAGAT
GTGTTCTTTCATCGCAGAAGGAGAATTTTTGCAAGGTCTTGAAGTCACTGTTTATCTTCC
CATGTCGCATCCACACCGCAGACTTTTCCTCTGTGGTTGGATCGAACAGTCTGCTGAACG
CGTTTATTGTCCGGGATATGGTATCGTGAAAGAGAAACAGGTCCTTGTTATTATGAAGAA
CCAGATCTTGGAGAACAGAAAGATAAAAAAGTACGTCAGTGGTCCTCTCTTTCTCGAAAG
GACAAAGACCAAGAGACTTCGAGAAAAAGTGGAACTTCTCCAAGAAAAGATAGAAACGCT
CAAGGAAAAGAAGCGAGAGCTCAAGTATCGCCCCGGAGCGAAAGGTGCGCTCAACGCACA
ACAACATTTTTCGAGGCTCTGCTAAAATATTTTACCTAAAATATTTTTAAATCTCGCTCA
ACACTCTCCAAATCAGAGGTAGGAGATTCCCCCTGTCGTCGATCCTGTCCCGCTTCAGCG
TTTTGCGAATCCGCCTCGAGAGGTTCTCTGGTGTGGTGTTGTTGTACAGTAGAAACTTTG
CTCCTGTGACGATATCCATCAAAGCGCATAGGAATCTCATCCTGTCATCGACCCCAAACA
TTTCACTCATTTCGTACTTGTCGAACCTCGTCATCAGCACACCGTCGCTCGTCACAACAA
AGTCGTCTATCGTCAGCTCTCTGTTGAAACAGAGGTCCGTCGCGTTGCATTGTTCGTAGA
ACTTTTCCATCCAAATTCCGAGAGCTTGTGGGGGTTCGAACCAACGGAGAGGTCTTCCTT
CGACATAGTCTGCGAAAACACAGAAAACATGCCCTTTTCCAAGGCGAACAAAACCCCTCC
CAAAGACGTTCAGAGAGTTCTCCCCCCTATTTTGGAGTTCTCTCGCGTTGTCTGCAAGAG
TCAAAATCTCGGCTCTTGTGTTCTCTGTGAGCGGAACAACAAACATCAAGTAGAGCCCCT
TTTCCCTCTCTGGACTTTGAACGACTTTTTTCGAAACGAACTCGTTCTCCTGAGAGAGCC
AAAGGCGGGGACCTGTTCCGTTGCACAAGAAGGAGACACAGTTTGCAGATTGGCTCGAAC
CGTTCCACTCTCCAATCACCTCCGCAAAGAGGTCGTTACAAAGAACGGTCGCTTCCTTGC
AAAGGGTGGGGAAACTTCCGTCGTTGACATCCAGAAGCTCATCGCGACATTCCGAAAGAA
ACTGCATTTTATTTTAGGCGAAACTAAAGAGAAAATGACCATGAAAAAGGTAGCGAATTA
CGGTTTTATGTACGGCGTGACTTCGAATTGTCTGACAATATATTTTGTTCCTTTGGATTA
CGAGGAGTTTAAGAAGAAACACGGGAGACTTCCAACCAAACAAGAGAGGAATTCTCTTGT
TTGGAAGAGCACATTCCACTCTCTTTTCTTTCCTTGGTTTCTTCCGATGAGCTTCTTGAG
GAGAGAGGGCTAGCTTTTAAAAAATCTTTTTTATTTGCAGAGTCGCACATCAAATAAAAA
TGTCGAAGCTTTGCGCCTATATCTACGTTCTGGGCGCCGTCCCTTCTTATCTTCTCTTTT
GCGTCGAAGAAGGAGCAAAACTCAAGCTGTCGCGACAGGACGTTTCCCCGAGGGTTTTTG
CCTCATCCCTTGGTTTTGCGCTTTTCAAGGGCACGCTCTATCCATATTATTTTTATAAAT
ATTCTAAGGGAGAGATATCTTTTGAGTAAAAGATATTTTCCGATGGAAGACACACTGTTC
CCGTTCCTGAGAAAGAGCTTCTGTTCCGAAACAAAACAGGAGAGCGTTATCCTCGAAGAG
GTGCTGAGGCGTATCCAGAAACATACGGACGCGGACAGAGACGACATCACTGTCGACACA
GGGCTCGGATACGAAAAGTGTTGCGACTGTGAGAGAACATCGTATTTTGTGGATGGATGT
ATACACGGAATTCCCTTTTCCAAAAATGTGCTAAAGGTCAGGATCTTTTTGAAAGGATGG
GACTTTTTCAGCTTTGAAAAGGACCTAATCTGCTCTTGGAGAGAAATAAAATACGGGAAA
GAGACGAGGATATACCCCTTCCGTTTTCAGGAAAGCTTTGTTCCCAAAAAAGCTCTATCT
AGAATCTTTGCCGTCATTGGGAAGAAGAACCTCGTCGAATTCCGAAAGAAAAAAACAACA
CAATGCAAGAAGCAACTCAAGGAAGCCCTCCAACAGTTGAATCAGAGCAACAAAAAAGTC
CAAACTCTCGAACTCGAGAACGAAAAGTTCCGGCAACTTCTTGCCGAGCTCTACGCTCCA
GGAGGGACTCTTGCGGAAGAAGCAAGAAAGGAGTACGAAACCCTGTCTCAACAAGGAAAC
TAAAATATTTTTAAAAATATTTTTTGAGCATAAATGCAGAGCGAAATCCTTCCGATCTTG
CAGACCTTTCTCGAGGAAAAGTTGCTCCTCACAAAAGAAGAGTATGGCGCGACTGTCACT
TGGGAGGTAGAAAAATTTCGGGAGAACGCGTGTGCTGAAGTACATGTTTTTCTCAAGAAA
CGGCAGGATTACATCTGTTCATGGATGGAACATCATTTGAACAATGGGCAGGAAACTCTC
TATTACGTCGAAGGAAAGTTTCGGAACGAAGAAAGAGCCATCAAATTTCTCGAGTCGGTA
TGCCTCGAGTGCCGAGCTCTCCATAGTTTCCACTTAGAGAAGCTCAAGAACTCTCTCGAA
AGAAACAAACGCCTCGAAGAAGACCATAAGAAGCTCTCCGAGGGCATCGAAGAGCTCCGA
CAAAAGAACAGAGAGCTCCGTTATCGGCCTGGAGGGACAGGATTCCAAAAAGCGAAACAT
CACTTCGAAATGAATCGTTCGTAAGGAATATTTTAGCCATAAAATATTCAAAAATATGAC
TTCTTCACTCTCTGCGGCAAAGGCGTTCCTCAACCAAGAATTTGGTCTCTCTGGGGACGA
AGTCGTCGAAAAAAGAGAAGACAGAGGTCTCGAAAGGCTCGTTCATCTCTCCGTTCCAAG
GTACAATGCGAGTATTTCGTGGTACAGTCGAACAGGAGGAACAGAGAAGGAATTTTTGGA
CAACATTTCCGGCCCACTAAAGAGGAGGATTCTCGAGTCCCAGAAATTTCGAGACGAAAG
GAACCTGCACGAAGCGAGGATTGCGAACCTTGAGAGACAGGTCGAGGAACTGAGGGAGCT
CGTGCGGTCACAGTCTGAGAAAATCACAGAGCTCGAATACGCTCCGGGAGGTCCTCGTGC
AGAAGAAGCGAAACTCCATTTCGAGAGTCTTCTCGAATAATTTTAACAAAAGAAAAATAA
TGTTTTCTTTTCTTGGAAAGAGGGAGAAGATCGCAGCGTCCATATGCGACGACGAAGCAG
AGAGAGAACTTGGAATTATTATCAAAGAGCAGAGAGAAGCTGCGGAAAAGATTCGAGATT
TTTGGAGAAGACAAGGCAGGAAGATGTATGTTGGGAACAGCATCGTAAAAGAAAAGATTA
TTGACGATATCAAAGGTGTTCCGGGGTACAGCGTATCCAAGGCGTTGTACGATGTCGGTT
CGAAAAGAGGATGGTACGAGTGTCGTCGTCGCAGCCCCTCAGATTTTCAGATAGGACGAC
CAACGGACATTCTCTCCTTGTTCCGAATAACAGGAAAAAACGTTTGGAAGGTCGAACTTT
GCTCCGGAGGAACTTCTTTTTGTGTCTACACGAAAAAGAGAGACAAAAAAGGGACGTTCT
GTCTGAAATTCCCGTTCGACTTCCCAATAATGTCTGTGGTTTTTTCCAGTGTCGTGATCA
GAGTACACGGGGAGGAAGTCGAGAGAGTGGAGGCGAAAGGAGCTCTTCTTTTGGAAGATT
ACAGACAACCCGAAGAATGTCACAACCACAACCTTTTTTACGGAAGAGTTTCTATCAACG
GAGGGACTTGCACCTTCTTTGACAGGCCCGAAAACGGCGATAAAAACACATCGAAAATTT
GTGACTGAAGTACGCCACAACAAGAAAGATGAACAGAAAAATCTCTGAATTCGCAAAAAG
GAACGCCGAGAACGCTCTTGCACTGTACGGCGGAGGAGCCACTCTTTCCGCAATAGTTAT
CGGTTCAGAGGAAGGGAGAAGTTCCGTAAAAAGAAGGAGTTCGGCATATGAAGACATCCC
TGTCGTTTTTTTCCGAAGTCTCCTCTTTCCGTGGTACATCTGGAGATATCTTTGAATGGC
TATATTTTATGGATAAATAAAATATTTTTTGAGGTGGCAGAACGACCGTTCTTTGTTGTG
CCAACCACAGAACTATTCTCCTCGTTATGAGCGGGGTCTCATGATTTTGAGCAGCTCTTT
TATCTGTTTCTTTTGGATATCGAGTTGACGGCTCATATATTTGTTGCTTGTTTTTATTCT
TTCTTTGAAGGTCAGAATTACATTATTTTTGAGTTTGTCCATGTCCTCGTGGCTGGTTTC
ATCCCAACAAAAGAAGCCAATTCCGTAGCTCGGGATAGAAACTTTTACACTCAGGTATTC
TCGACCTTCTTCCATAAACGAAATGTCTCCGTCGATGACGAAGCGGTCGTTGCCCATTTT
TCTCTCCTCGCGGACGACAACTTCGTCGCCTTTGATACAAAACTTGCGTTCGAGGAAAGA
GAGCAAGTGCGGCAAAATAAGGGAGCCCCCTTCGTTCATTTTTATCTGGAGAATTTTGTC
CTTAAAAACTCTCTTTTGTTTGGTTCCGACTTTCCAACACAAAAATGGACGCCATGGATT
CTCTGTTCCGGCGAATACAAAGTTAAACCGGGAGGGATTACAACGAACAAAAAATATCCG
ACGACTCTGTGCATCGTCTCGAACTCTTTCTGTGTACTCGCGGAAGAGGATAGCATTGTG
ATAAAGAACGAAGTGAACGGATGAACTCGCAATATCCGACCCAAGAAAGGGACTGCCAAG
CTCTCTTGAAAAAAAGTCCAAGGCCAAAAAGAAGCGCTTTTGGTGAACAAACAATAAAAT
ATTTTGTCAAGAATTATCGTTTGAAAGGCATAGATAGACCATCGAAGGGTTCATGTACTT
CTTTTTGAGGTACATATTTGCGAGGACGTGCTCGCATTGCACATTGTCGACTTTTTCGGG
GATGATGTCGTAGTTGAAGCCAGATTTTAAAAGACTCGAAATCCTGTATATCGCGCACCC
TCCAAAAGCGCTATCCACTTGTTCGAGGTCCCCTCCAGGAGTCGAACCGAGATGGTCCAA
CTTCCTTCCAACGGCATGAGATATCCATCTGTTTGGATGGTATCTTCCCGCTCCGCCCAA
TTCCGTCGTTGCGAGTCCATCGTAAATAACCTGAATGCCACCAGGGAATCTCAAAATTCC
GTAGGAAGCGAGCATATCGATGTCCTTGTCTTTTGCGAGCCAACCGAAGCTGTTGAAGAA
ACCGTCTTGGTAGAGCCTGCCGATGAGGTCCACGTCCTGGACAACAGCATAATCCCAATC
TCGAAAATCCTTCTTTATTTTATCCAAATAAACCTGTCGAAGCATCGACATCTTGTTTAT
CCGCCCCTTTGTCACCTCATGCCCCTCTGTTTTTGGCAAGTTCATGCTGCAAGATGGAGC
GTTCACACCACAACCGAGAACGAGAACTCTCTTGTTTCTCTTTGCCCATTCCAAAAGGAG
TTTTCTGGTGTTGTCCTTTGAGTCGTTCTCCACAATCAGCAGCCTCCAGTCTTTGAACCT
TCCGTTGAATCTTTCAAAATCCTTGATGATGTCCGGGATCCTTTCCTCTCCGTCTCTTAT
CATTGCGCAGAAAACTACGCGAGATTTCCTCGCGTGCTCGAGACCGAGTCGAACCATCCG
ATTGTACCTTTCCGGCCACTCCTTTCCAAAATCTTCTGGAGTCTTCTCTCCGAGGATCTG
AGAGTTGAAGATGATCTGAACCTTCCAAAAGAACTTCCAGAGAAGGAAGAAGAAGATGAC
AATGCACAGATAGAACGCAAGCTCGAACGTTTCCATCCTTTTGTGTTACTTGTCCCAAAG
AAATGGAAAGAAAAGTCTCTGTCTGTTCTCAAAAAGAAAATGTCAAAGAAAGAGTATTGC
GTCAAAGAATGCGCAAGGAGCAACAATCTCAAGATATCAAAAATTAAAGGGACATGTGAC
ATCTCTGAACTGGTACATAGAAACTCTCACACTCACAGAATCTGTGAGGCAAAGTGTGAC
AACTTCCGGAACGGAAGGGCTTACGTCCGGTGTGAAAAGAGAGAATGGAGGAAGTGCGAA
CAAAGCACCGAAGAATGCGACAAGATTGTCACCGAGACTTGCGACAAAGATCCGCTGGTA
AACATTTCGAGAGCTTTGTTCTATCCATAAAATATTTTGAGTAAAATATTTTTAACGATG
CTTTTGCTTGTCCTCGCTGTTTTACTATTTTTGTCTCTCCTTTTGTTCTGTAGAAAAGAG
GATATTTTCGCTGTGGAAATGGTCAAGGTGAAATCTCGCGATCCCCTTCTTCCGATAAAG
TACGCTTGGTGGTTCAAACAACAAAAAGCGGAAAGACCTCCGGTGTTTATGTTTTTCAAG
GTTCCAAGTGGTCAAATTCTCCACAGTTTTACGCTCGATGTTCCTGATGCGGACAAGGCG
AGTTTCCTGTCGAACATCGACGTTCCGTTTTTAGACCTTCAAGTCAAGGATGAAAAAGAC
AGGACGCTCTGGGAACAGACCGTCAGCTTCTAATTCACATGAGAAGGAGGAATATAAGTT
CCATTCACAAAAGTCCCTTGGGCGACTCCGTTAATGACTGGACGCGGAGGAATGTATGTT
CCATTCACAAACGTCCCCATCGTCGAACCTCCGACAACGGTCGAAGGAGGAATATAACCG
ATAGAGGTGAAAGTTCCTGTGGTGCTCATCTTGTAATTATTCAGTCACAAAAAAATATTT
ATTTTAAATATTTTACAGCACGGTCATGGTTCCAAACCCAATGTTTATTCGCGAAACGAT
CTCCTTTGTTATTCCAGAACACCAAGTCTCGTCTTGTTCTCCTTCTCCTTCCGGAATTTC
AAACTCTTCGATAACAGGTTGTTCCGAACCACAAAGTTTACCGATCTCATCCGCCATTTT
CAACAGACTCGTCTCCCTCTCGATCTGGGAAAACATATCGCTGCCGAGAGGCTTTGTCGT
TATTCCGTACAAGAACTTTAGACCCGAGATTTCACCAATTGCAACAGGTCTAAAGTTGTT
CGAACGAAAGTTCCGAAGAGGACTCGTCGAGCAGCGAGAGCGAATGATGAATGTCGTGTG
CGCGTTCATTGTGAAAAGAAAGAGACGATTGAACTTTCGTTCGTTCGATAAAGTTTTTCC
GTTCAAAAAATTTATCTATTCAAGCATCTTTTTTAGTGTCTCTCTGTCGAAAAGTTTGAG
GATCTCCGTCCACTTTTTGTTCCCTTTGATAAACAAGTCCATGTTTTCCTTTGTCGCAAA
TAAGCGGAAGAATTCAAAAAGTTGGTATATTTTCGCCTCTTTTTCATCGAGATTTTTCTC
CGGTTCGTCGGAATCAGAGATATAATCCGATATATCAAAAACAACAGCCTCCTCTTCCAT
CATCGTGACGCTTCCAAAGTCAATGACCTTGATGTGCTTTCCGTCTTTCGATACAAGAAC
ATTTTCCAGGTGGTAGAGGTCAGCATGAAACACACCGACTGTATTTAACGCTTTGGCTGC
CCAGTAAAGTTTCTTCTCCACCACGCTTTTGTCTTCCAAGTTTCGCAGAGGTTCGCCGTC
GAACCATTCCATACCGATGGTGGCCGTTTCTTCCTCTCTGTCAATCTCAAGAAAGAGAGG
CCTTAGAAACAACTCTCCGCTCGCTCTCCAAGCAAGACACATCGCATCAAACTCCCGGAG
GATGTCGTTCTCTTCTCCGTTTGGGCGACACCTCAACACCTTTTCGACAAATACAGTTTT
TCCCCTTGTGCATTTGTATACACACCCAAAGCATCCTCTCGCGATGAATTCCCTTTCCGG
GGTTTTGTATCTTTCGTCCCTTCCTTTGATAAAGAGGTCGTTCGCGATACCGGAACGAAA
AGCCATTTCCACTGGTTCTTTTATATTTTCTCGAAAATATATCAATATCCACGGGCAGCG
AAGAGCTGCTTCATCGAGATGTCGGTTGTGCTCCTCTTTGCTTTGCGAATCCAAGACCTC
TTCTGTTCCGTTTTGTCCAACAAGAAGTTGACGACGTCCGAGTGACCGTTCTTTGTTGCG
CCGACTATCGCTCTTTCTGAAGGGTCTTTTCTCGCGATATAAAAGAGGAAGACGACGCAA
TCGAGGTGACCTTGTTCCGCAGCCATGTCGAGAGCGCGTTCGCTCTGAGCGTGACTGTTG
CAAAAGAGAAACCTCAATATCTTTTCGTGGCCGTTGGACGCCGCTCCCTCCACAGCCTCT
TTTGTCGGGACTTCCTTCCGTACGTTCACCAGAAACTGGACAACAGAGAGATGGCCGAAA
GTTGCCGCCTTGTCCACAGCCTCGGAACTGCACTTTTTTCCTTGATTGTGAAGAAGCACA
ACAACGTCCAGATGCCCTTCCATCGCCGCCCAATCCATCGCTTTCGTGGTGCATTTTGTC
CCATAACGACAAAACGCTTCGACGGAAGCGAGGTCTCCCTTCATCGCTGCGAGGTCGAAC
TTGTGGGACGTCATTTGAGAAGTGAAAACAAAAGGTTCAGTTGTTCCATCAAAACAACAA
TTTGAGAAGTGTCTGATTTTCGTCTCGTTCATAACTTGTGCTTTTCAGAGATTGGAGAGA
CGAAACAGGAGAAAAACGGAGCACTCGCTCTTGTGTCGGCAGAGTGGAGTGTGGTAGCTC
TGTTGTCCGCAAAACTCTCTTCAGGAAAGGTCAAATACCCGATCTGCGCTCGTTGTGGAA
CGCCCGTGATATGGTCTTACGGGAAAGTGTCGATGTGGGAAGCTCGTTGAGAAGAAAAGT
GGAGAGTATTGTGTGGATGATGTTATTTTCAACCACAAAACCTGGGACGCTTAATATTTC
ATATTTGTTGCGCAACAAATATAATGGACAAAAGAGAATTTCTGTTGGAAAAGTGTCGTG
GATATTTTGGCGGTATAGACGGTGTCGTCTGTGAAAAACAGGAAAAAGATGGAAAAATTC
TAAGCTTTATTTTTAGATATAAAGACCGCGATCTCACCTACAAGCATTGTTGGTGTGGGA
ACGACGGTTGCAAGGACTGCGATTTCACAAAACATCTCGAATGGCAAGAGGAGGTACGGT
GCAAATTTTCGTGTGGTCCGCGCAAAAAATGCCCTCTGTGCATCTAAATATTTTTTTTGG
GTTCTTCTTTCTTCCGCTGTTCCATCAATCTTTTGTCAATCACGTTTGACGGAAAGAGGT
TGTCCAATAAAAGGATGAACGAAAAGACGAGTTGGTACAGAGGATACTTTAAAAGGAATC
ACGAGGGAGAAAACATCGACGACTATGTCTCGGGTGTTGCCCTCGCTTCTTTGATATGCA
GGCACAGAGAGAAACTTTCAAACGACAAAAGAGCGCACGAAATTTTTATGGCGATGATGT
CCGATTGCCTCCCTCTTTCGAGGAGGTTCATCGCGTCCTGGTTGAAAGAAAATGGTGTGG
AATTCCCTTGTGAGTGCGGTGAAAAGGCCTTTGCTGTTTTTGAATAAAATATCGCGATAT
TTTATTCTTCCATCTCTTCAACAATCCTCTCGAGGACGGCAAGACACTCCTCAAAAGGAG
CGCAGAGGCTCGAGCGACCTCCTCTTTCCGTCTGCTTTGAAATCTCGAAATAGAGCTCCT
CTCCTTCCCTCAGAACTGACAACCTCCCATCCATCGACTCGAAATAGACTTCTTTGCACT
CTCCCTGAACTCCCGCCTTTATAATTTTCTGGATATCTTTTCTCGTTCCCATAAACTCGA
AAGAACTTGTGGCTCTTTTGTGCCTCAAAGAGAAGAGAACGATATCGCAGCCGTAGACGG
TGTCTTGGATAATTTCAGCAGAAAAAGACATTTCGGAAAAAAGCTTCAGAATAACCACGA
AAAGTTCAATATGGAACTTCTTCCTTTTCTCAAACAGAAAGAAAGAAGTTCTCTTCTCGT
CTCCTCTCAAGAAGCCTGCGATTGGGCTCTTTCGGAAACTAAAAACTCAAAGAGTTGGAA
AGAGAGTAAAGTCAGCGTCAGAGCCCTCGAGAAAAACCCTCAAGCAAAGGACATGGTCGA
GATGATGGAAAACAGGCGTGTGGAAAAGGTGGATATTATTGTGGATTTGATGGGGAGATT
GCAGGGAGAAATATTCTTTTGTGGAAACAGCTTCTCTTGGAAAGACGGCGTTTTGAACGG
AGCGTTCATAACAAAAGAGGACGTTGGGAGAGAGGACGTTGGGAGAGAGGACGGTGCTCT
CTTGGTCGAGTACGGACTCTACGAAAACGGAAAGAAAGCGTTCCGTATGGTAGTCGGCCT
TCGCTTCGAACCTCCAAAATATTACAGTTGATATTTAGAAAAAAATATCATAGTCTATCG
CGCAAATTCCTTTCATCACTTTTTCGAGTTCTTTCCTATGCTTTTCGCAACACCTTCCGA
TGAAGCAGCTACCCCCTTTGTCCGAACCCACAGAAACCGTTCCGTCTCCATGTTCGAGTC
TCCAGTGAGACGTTCCTTCGAACCAAGATGTTCTCAAAGAAGAAACGAGCTCCTTGCCCC
TTTTAAACGTCTCCCAATAATCCCAAGATCTCACAGTTTTTCCAGAACATATTCCCCTCG
AGTACCTCTGACGATAAAAGACCTTCTTTTGCGAAACTGTATACCTTTCGCGAGACTTCC
TTGTTCTGAAGGAGCGCCGTTCCTTGACCGAAACCTTGACATTGTCCACGATATGGACTC
TTTTCTTTTCTCCCTTGAACCAAGTCGTCCAAGTCCCGTATTTCGGGGTTTGTTCCACGA
AAGAGTGAACAACACCGTGGAGCCTCCCCCTTTGAAAACTCCCTTCTTCGACAAGGGTCT
CGTCGAACGGCGTCTCCATCCGACAGGAAAAGGGGCCGTGGAGCTTCCCGTTTTTGACTG
TCCACCAACAAGAGGAACCGTACTCTCCGGAAAATTCGAGCTTTCCCTGTACGAGGCCAA
GAGGGTCCACAAAAAACTTTGCCTTCATGTCTTCCTTGTCTTTTTCGAGGGGTTCGTTGT
TCGGTACATACAGACCGCCGAGCTTTTTCGCCACAATGTCTCCATCGCATTCCGCTCTCC
GCGTCAAGAGTTTTCTCTGTTCTTTTGCGAGATTTCTGGTCCATCGCCCCAAAGAGCAGA
AAAGAGTCACCTCTTTCACTCCGAGAAAACTCAAAATATGAACGACTATTTCTGGTGGAA
GTTCTTCCATAGTTCCGTAAAATTTATGTGCATGTCTGCTTGCAAGATGTCGATAAAAGA
AAAGCTTGTGAAACACAAGCTTTTGTTGTTCGATGCAACAGTCTCCATGGGAAGCTCTCG
CCCTCGTTGAGGGAAAAATAAAATATCGTGTTTGGGAAAACGCCGGGATTGACAAGTTTG
ATGCTGAGTCTCATCTCAGAGATATATTTTATTCTGTCATAAAATATTTCAGAGTTGGTG
TTCTGTGCGTGTTTGAATTCTTTGAACAAACATCGCAGTCTGTTCTTGTCTCTCGAGCAT
CACTTGGCGGATGCCTCTGATGGCGGCTTTTTGCCCCTTTGAACGAGGTTGTTGTTCAAG
CCTTTCGACAGTTTTTGCGAGAGTTTCGAGTTCTTTGTGCATCTCTTCCCTCAAAAGAGC
CTTACATCTGCTCTCGAAAAACGCAGAGATCCTGCGCAACTCGCCAAACAAGACTCCTTT
ATAACCGTCGAAGACGCGAGCAAATTCTTTCTCGAGTTTCTCTTTAACATCTCTGCTGTC
GAACGCAGCGTATAGAAAGGGCTCTGCGCTCCTCTCTTGTTCATAGCCAGTACAAACTTC
CCAAAAACTTTCCTTCTTGCGCGCAACGAGTTGGAACGATTGCATGACCGTAAAAATAAA
AAAGGTCTCTTGGCCGCACAAAGGTCGATTCAAAAAATATTTTGTCGAAAATATTTAACA
CCAAAAATTTCCAAGTTTTTCAGGTCCAACCCAAAAGACCATATCCATCAGAAACTTTCT
TTTGGCCATTCCGTACTCGTGAACGAGGGAGAGAGCGAAAGTTTCTCTCGCTGTCGCCAA
GAGAGCTCTGTCTCCCTCTGTGGGGATAAACTTTACCAGTTCTGCGAAAAGGCGGCACTC
TTTGCGGAGGAGCGTGTGCAGACTAAAAAAATCTCCTTCTTGTTCGACCATCGCCGCGAG
GATGTTCTTGGTGATTTCGAGAAACTCGGAAAATGGGAGTTTATGGCTTTTTCGAAGCAC
GATGTACTTGGTCAGGTACGGTCTTCTGACGGCCTTTATTTCTCTTATCGTTTCCTTGAC
TTCTCCTGGGAGGTTCTCTTTTTCGAGACCGAAAACCTGAACGGCCATACAACAGAGGGA
GCGAAGGCTCGGAACTTTGCGAAAATGTTCCATATCTTTCTGTGGAAAAGTTCTTTATTT
CCCCACAAAAAAGACGTTTTGGATTTCTTTATATTCCGTATCCCCAATATTTTTGGCGGT
GCGCTTGTTGCGACACGCTCGGAAAAGGACATTCCGAGGGAGAGAACCTCCATCTGTTTA
CTGCTCCGGGACAATTTCCGACGGGTTCCATTGGGCCAGCGACCATACAATGGCGAGGAT
CTATTGGTGGGACTGCTCCGTCCGCAACGGTCACGACTCGAACGTCTCCCGCCATTCTCG
AACTGTCGACAACTCTCACTTGTCGCGCAGGAGGAGGGCACGCATTGCACACAGCTTCCC
ATCCGCCTCCTCCTTTCTGAATAAAGACAAAGAGGCTTCCGTTCGCGCATCCTCCGGTCG
TGAGCTGGGACTTGAGCCTTTCGGGAACGAGATTTCCGTTTTTGTCTCTAACGTCCCGAA
AATCCGGATGGATTCCGTCCGGACAAACCACAAAAAACTCTGCTGGAGCCCAACCTGTTT
GTGATGCTCCAAACGACGACTTTCTCGCGGCTCCTCTGTAAAATATTCCGTTCGACTGCA
TCTCTCTTCTTACAGTGAGTTCCGTCGTCTCGTTTCTTTCAAAGAATTTCTCTAGTAATG
TCCGCGCTCGAAGCGAGGGTTAGGGAGTATCAAAGACTTTTTCCCTCTGTCGAGCAGTTG
AAAATAACTCCTTCGAGTAGACCACAAAAGAGACTGAAGGCGACCTTTGTACTCGACGGA
GAACAGAAAGTCGTTCATTTCGGACAAAAAGGTGCATTCACTTACTTTGACGGAGCACCC
GAATCAAAGAGGAACGCCTTTCGCGCGAGGCACTCAAAAATTCTAAACAAAGGAAGAACT
GCCTACAAAGTTCCGGGGAGCGCGAGCTCTTTCGCTTGGGTGATTCTTTGGTAAAACATC
GAAAGAAACACGTAGCACAACGCAGAAATTCTTTATATGTCCATCATCAAACAGTTCAGT
GTCGGAGCTGGCGGAGTCGTCACTCTGCGGAAAGCACAGGACTTTTTCGTCTATAAAGTT
CCTCATGATAGGTATGAGCTGTCGCAACTCGCGGAATACAAGGCACAACTCGCTCTTTGG
AAAAGGTACAATGACGGGTTCATCAAGCCACTTTTTTCAGAGATGAGGAACGAAAGGCTC
TGCTTCGCGATGGAGTGGTTCAAAGGAAAAAGAATACGGATGGAAAAAGTTCGGGATGTC
AACAAAGTCGCGAAAATTCTTTGTTGTTGTTTCCGGGCGATGGAAGATGAAGGAATTTTC
CACCAAGATCTCGAAACGCACAACATCCTTTGGGACGAAAAGACGGACGATATCAAAGTC
ATCGACTTTGGCATGATTCTCAGGTACGAGAACGACACACAGAAAAAATCTTTCTCTCCG
TCTTTCTCTTTCCCTCCAAAGGAGCTCGAACATTTGAACGGGAGAGCTTGCCCGATGACG
AGGGAAGAGGCTTTGAAAGCACAAGTGTGGGCTCTTGGAGATTTGCTGCTTCAACTTTTG
ACAGCAAAGGACGAAGTCGAAAGAGTGAGATGGTGCCAAGGGAGAGAAGCTTTCGAAAAA
GACGTTTCCGCTATTTGCGAAGGAGATGAATTTATTCAGAGGGCTATTCTTTCCGCGTTG
CAGAGAGAGGCCAAAGACAGGAAAATTTTATTCGAATAAAATTTTCCAAAAGAAATGGCG
ACAAGAAGATTCCAAAGACCGAAGATCGCCTCCCCCCTCGAAGAGGAAGACTACAAAAAG
ATCGAGAGCAAAGCGGAAGAGTTGATTCAAAGGATAGAAGAGAAACTTCCAGTTTTTTAC
CCCTTGACCACAACAAGAAATTTCGAGGGTGTGTTTGTTGGAACGACTCACTTCAATCTT
TTCTTCATCGACAAAGAGGGGGTTTACACTCTCGGAGATTTTCGAGAAAAAGAGAGGGTC
AGCGAAGACCAACTTGTGGAGGCAGTTTCCGACAGCGTCTCGAAATCGGCCGAGATCCAA
CCGTATATTACAAACAAGTCGTTGGCCGAACTCAACACCAACTTTGAGAAACTCTTTTTG
TTTTTGAAAGAGAGCGTTGAACTCGTCCCCGGTTCCGAAAGAGTCCAAGAGGCACAGAAA
AGATTCGAAGCTAACAAATAAATATTTTTGTTCATAAAAATATTTTAGATAAATTCAGAG
AGAACCCACCCACAATAACAAGGAACGCAGATGTCCTCGTCTTCAAAAGGCATCAAACGG
AAGGGTTTACAACGACATTTCCAACACGCCTTTTTATCAGACTTTTCGTTACAGGCGGAA
CAAAGCCATGAAAAAGAAGGTTTTGGGGCAAACTCCTTTTTGCACCTCCAGCATTTGGGG
ACTTGTTCAGAACAAGTCGACATTTTACTCGTGAGTTTTTAAAGAAGAAAGACGATGGAG
TATTTTTTCGATGATGGAACTCTCGCTTCCGCCTGTATCAACGACGAAGAACTCTTGCCT
ATTCTGGAAGAGAGGAACAAGAAAACTCTTCTGATTCACGACAGGTACACTTGGCAAAAA
ATAGGAGAAGAAAACGCTGGTCACCCCAATATCCTTCTCGACGCTGTCTATTCGAACCTT
AAAACAATTCAGCGCTTCCCCGATTGCAAGAGGTTGTTTGCGAGAAAGTGCGAAAAAAAC
TTCTTTTACCACCAGGTCGGTTCGCGCAACTTTCCGAACCTCGAAGAACTATGGATACAT
TCCCACCCTTGCGAAAGCAAAGTGTTCTACGAGAAATTCCCAAAGATTTTCATCACTCAA
GAGTACGCAAACTACGTGAAGAGATGGGCACCAAAGGGCTGCGATTGTACCATCATCACC
CCACAAGAGTTTGAGGCCGCGATTGCGGCATTCGAAAGGAAAGTGAGCCCTTAAATATTT
CAAAAGAAATATTTCAAAGAGATGCAAGGATATTACATTGTTTTTGCGTGCGACCAACGA
GGAGGCATCGGAAAGGAAGGGAAGATTCCATGGCATCTCCCCGAAGACCTCGCGACGTTC
CAAAGAATGACGTTTGGTAGACCCATAATCTATGGGAGGAAAACTCTCGAGAGTTTTCCT
GGGTCGAAACCCCTTCCAAAGAGAAGGAACATCGTCGTCTCAAGAAATACTTCTCTGTCT
GTGGAAGGTGCCGAAGTCGCCCACAGCATCGAGGAGGCGTTCTCCCTTGTCGATGGGGTT
TGTGTGGTGATTGGAGGTTCTGAAATCTATACGCAATGTTTGGAGCAGTTCCCAGACCTT
TGTCTTGGGGTATCGAGAACACTCGTCATGGGAAAGCACGATGTCGATACATGGTTCAGC
GTAAAGCAGACAAAATACAGTTATCTGATAAAGTCCAGCCACAACTTTGAGACAGCGATG
CTGTTCCGAAAGAGCGAAGGGGAACTCGCTTATCTCTCCCTCCTTTCTGAAGTCCTCTAC
TCTGGAGAGAAAAGGGAAGACAGAACGGGGACAGGGACGAGGAGCTTGTTCGGTAAGAAT
CTGATTTTCGAGAACATTTCGGAAAAATTCCCTCTTATCACCGTGAAAAGGATGGCGTGG
GGGTGCGTTCTTTCTGAGCTTTTGTGGTTCCTTTCTGGTTCAACAGACTCGAAAATGCTC
GAGCTCCAAAACAACAACATCTGGAAGAAAAACAGTTCGAGAAAATTTCTGGATGGAAGA
GGCTTGAATTATCGAGAGGGAGACTGCGGGCCGATTTACGGTTTCCAATGGAGGCATTGG
GGAGCAAAGTACGTCGACTGCGACACGAACTATCGAGGCCAAGGGACGGATCAGATTCTC
TCTATTGTTTCAAGCATCAACAAAAATCCAAATTCGAGGAGGATGGTCCTCTCTGCGTGG
AACGTGTCCGATCTCGACAAGATGTGCCTTCCTCCGTGCCATTCTTTCTCCCAATTTTAC
GTTCGAGGAGAATATCTAGACTGTCACCTCTATCAAAGATCCGCAGATCTTGCTCTCGGC
GTTCCCTTCAACATCGCGAGTTACGCTTGCCTTTTGAGCATCCTGGCGAAAACCACAGAA
AAGAAAGCTGGAAACCTCACGATGTCTTTTGGCGACGTGCATGTCTACGAAACGCATATC
GAGAATGCTTGCAAAATGTTGGAGAGACTTCCCCACAAAAGCCCCAAGTTGACTATAAAC
ATTTCCGACGAGACTCTCTTCGGTCTTTCAAAGGAAGATTTTTCTCTCCAAGGGTACACG
TCCTGCGGTGCTCTCAGTTTTGAGATGGCAGAATAAAATATTTTATTCACAAAATATTTT
CGAGAACTTTGACCTTTCTCTGTTTGAGCTTTTCTTCTTTTTTCTGTATCTTTGAGAGCT
CTTTGCACACATATACGGGCATCTCCTCTTCGTGAAATACCAAGGCCCTATCTTTTTTCC
ACGCCTCTTTGTCGAATTTCTCCTCACCGGAAGGAAGTTCTTGCAAATATAGGGAAATGT
CCGTTTTGAAGACATCTCCGGGCCTTCTTTGAGTCCTTGGTACGGAAGTTTTCGCGATCT
CAAAGATGTCCGCCGGTTCCATGCAAAGAGTAACAGAGATGTCGTACGGCTCTCCGATGA
ATATCTCTTTGTAGTGCTTTACTCCGTACATATGCGCCGGATCTTCCAAATCTGCGGAAA
ACTCCGAAACAAGAACGCTCTGCATCTTTTAAATGTCAAGAAACAAAAGGTCGAGAAGTC
GATACAAGTTCAAACCTTTTGTTCTGCCTTCCGGAAAAACTGTATGGATCCAAGGTTACG
AGGATATTTACCTCGAGTCCCTGCTCAAGGAATTTCGAGAAGACGAGATTCTTGTGTGCG
AACAAACTCCGTATTTTGTTCCGTACAGATGGTATGGAAAGACCAGAAAATACCTTCCAG
ATTTCTTTGTGCCTTCACAGAACCTTTTTATCGAGGTGAAGAGCGACTATACTTTCTTCC
AGAGAAGAGGTCAGGAAAAGAAGACGAGAGCAAAGTTGGATGCTTGTAACGCTCTCGGAT
ACGACACGAGACTTGTTGTGTACAAGTCAAGAAGCTCAAAGAAAATTTCTCTGTTTGAAG
AAAAAGAGGGAATCTTTCCCCAAGATTAAGGATGGCTTTTTCACGAGCGAAACAAGAGAG
GAGCCCCCTTGTCGTTTCGGAAAGTCTTCGAGACAAACAACAAAGACTCTCTGCGTTCCA
CGACGCTGTTGTTTCCTCTTGCTTCACAGGAGAGAAAAAGATACAGGCGAAACAAGGAAA
AATAATGGTTGCGGGAAGCAGCAAAAATCCCGAATACGTTCTTCATCTTTGGAAGGCGGA
AATTTCCAAAGACAAGGCAATCTTTTTTTACGAACCGTTGACGGGATTTGTTTTGGAGGA
CTATGCGACAATGAAGCCTTTTGACTTTTCCCAAGCGCTGCGCGTCGCAAAACACATGTG
CAAGGCGGTCGCTTTTATCCACGAACTCGGGCTTTGCCATCGAAACCTGACACCGGACTC
TTTCGTCGTCGTTCTTGAGAACGAAGACAAAAAGGTAAAGACGACGGCGAAACTTTGGAA
GTTTGGACACTCTTGTTCTGTGAAGGAGTGGGGCCTTCAAGAGTGCGTCGCTCCACCGAG
AACGAAATATTCCGCCCCGGAGACCTTGTCGGAACAAAAGAATATGAGCAGACTCGAGTG
GATCTATGCCGACAGATACAGTCTTGGCTCTTGTCTCGAATATCTTTTGACTTTTGGAGG
AAAGAGAAAACTCCCATCTCAGGAGCTCAAAGATTTTCTCTCCGAGATGAAACAGACGAG
AGCGAGGAGGAGACCTTCTGCTCTCGAGGCCGTGGATTTTTTCGAGCAACTCTAAAATAT
TTTTGAAGAAATATTTTTTGCACAGCTTGCCATTGTCGAAAGGACAAATGTAAGAGAATG
GCCTATTCCGTGTCTGTGAACGCGGATGAAACGCACGTTCTATTTGGTATCGAAAAAGGC
TTCAAAGTCTACAACGCAGATTCTCAAAAACTCTCTGTTTGGAGGGATGTTGGCCCAGTG
ACGGCTGTAAGAGTTCTCTGTTCTTCGAACATTTTCGCCTTTGTTGGTTTCGACAAAAGG
AAGTTGACATTCTGGAACGACGAGACAAAGAAGAGGAGTGCGGAGATCGCCTTCCCTCGC
GCTATCACACAATTCCTTTTCGGAAGGACAAAGATGATAGTCTCTACAGACGAGAAGACG
TACGTCTACGATCTCGAGTCCTTGAAGCTTCTCGGTTCCTACGAAACAACTCACAATCCG
CACGGGAGCGTCGCTGTCAACAACGACAGAGCACAACACGTGTTTGCGTTTCCAGGCATG
AAGCAAGGATATGTTCACGTCTTGAGAAACGGCATCTCTTCTTTTATCAAGGCACACAAC
GGAGTTTTGAGAATTCTTTCCCTCAACCGAGAGGGGAATTTTCTGGCCACCTGTTCGGAG
AAAGGTACGGCGATCCGCGTATTCGATACACTTTCCGGCGAGAGAGTTGCAAACTTCCGA
AGAGGAAAAACAGAGACGAGAATTAACCATATTTCTTGGTCCAAAGACTCGAAATTTCTA
TGCGTGAGTTCCGAGAGAGGGACAAGTCACATCTTCAAAATAACGGGCTCTTCTCAGAAT
TCCGCTCTTTCTGGGATTCTTCCTGAACCTCTCAGCGACTATGCAAACTCTGAAAGCTCT
TGGTGTGTCGCTCGTTATCTCCATCCAAAGGGGATTTCTTTGATGTCCGAAGATTCGACG
CTGAGACATTTCGGTATCGATGAAACGGTAACGGAATGTGTTATTCCAGAGAACGGAGGG
GAAGCCATTTTTCTTGAACAGAGAAAGTTGTGATATTTTTATCCATAAAAAATATCTAGA
ATTTTAAAACTGCTTTGAGATCCCACATTGTGGTGATGAGGCTAACGTGCTCTCTAGCCT
TTTGCGGAGTGAGCTCTGACTCGTCCATCTTTATTTGGTACAAGAGCTTTTTCTCTGCTT
CTTTGAACTCTTCCGGTGTCGGGAGGATTTGAAAGTAGCTCTTTTGCTGCGACATATTAC
TTTTGGGGAATTTTTCGGAGTTTTGGGTCTTCAGAGAGCAGACCGCATATCTTTTGGCGG
TTGCAAACTTTTTCGAGAGTCTCTTTTTCGTCTCCAGCAAAAAAGACGTGATGTGCACTC
TCACAAAATTCCAAAACGCACCCAAGGGCCCACCAGTCGATGTTTTCGTCGAGTTGTTCG
TTCCTCAAGGCTTCCGGTGCCCTGTACGCAAGAGTCGTCTGTGGAAGTACAGGAGGAGTT
TTTTGGACGCTTCCAAAATCTCCGAGACACACTTTCCCCTTGGCAGAGACAAAGATGTTT
TCTGGCTTGATGTCGCAATGGGTCAAACCCTTTCGATGGAGATATTCGATGGCCGAACTA
ACAGACTCCTTCACTTTCTTTGTGAAACGCGGATTGCATGGCCCGAAAGTCGTAACGTAT
TTGTAGAGGTCGAAAGGATGCCATTCCAAAACCAAGAACCTCCCTCTCTTTTCTGTGCAA
GACAGAATATTTTCGTGGTGGGGAAAGGACGCATAAAATTCTGTCTCTTCTTTTTCCGCT
TCCTTGATGATCCTCTTTGTTTTGTGGAGGACGTCGAAAACTTCCTGGACGAGAGGAGAG
GATTGGATGATATCGAGGTATAAAAAATTTTGCATTTTTTATTATATTTTCTCAAGTCTT
TGTTCGAGATTTTCGAGATCCACGAGTTCGAAGAAGCACTTGGTCTCTCTTGAGAGATCT
CTCCAATAGTTCAAGAGCTCCGGAGAACTTCCACTCACACCGAACAACAAGTCGCAACGA
GAGACGAGGCAACTCGGATTTTTTATCGCCTCAATATCTCCAGAAATATCCAAGACAAGA
ACGGGGCCTCTTTCCGTCTGAATGACCACTTTTTCATAGTCTTTTGTGGGTAAAATTATC
CCAAATGAACGACCTCTTATTTCAGAGAGTTTTCTCGTCTTTCCGATACCGCTATCCCCG
ACGAGCCCCACTGTTTTGAGATACTGCTTCTTCTTTCCACAGAATATCTTGGTGAGTTTC
TCCATTAAAATTTGTCAAATTTTAATCGGCAACTTCCATGGCGATGCAAAGGGCGAAAAC
AAGGCAAAGCCAAGAAGAAAAGACGGTGCCCATAACAAGAGCGAACCAAAGCTCTTCGCA
ATTCGCTTCCCCTCCAAACTGAAGGGACATCCAACTACAGAAAATTATGGTGAAAAAGAA
CCACGAAAGAAAAGACACCAAAGGTCTGAGACACGGCATAAATAATATTTTCAAAACTAA
AAGACAAAAGTAATGGCGACCAAGACGATTCTCGCTGATAACCTTTGCGTTGTTGATTCT
GAGGACACCTTCCTTCTCACTATCGATGGGGGAGCTGTCGCTCGCATCACTGGCAAGCAG
GATGCCGAAAAAGCTGTTATTGTGATTGTGGAAAAGATCGAGGGTGAACTCAAAAACTCT
TCGACGAGCGTCTATCGCGAAAAGATCGACGGAGGTTTCGCGATCTTCACCCGAAGCCTT
GGCTACCTCGTGAATGGTTCGCCCGTTCAAAGGCACATTGTCAAATACATGGCCCTTCCG
AGTCTTGTTTTCGAGGTGAAGGAAGAGGAGATTCCCAAGATCGAGATCCCCGTTCCTCCT
CCCGCTCCCGAGGTTAAAATTCCCGAGGCTCCGGCTCCTTCGCCCGAAGTCCCGAAGAAA
CTCCCGGAAATTCCCAAAGAAGAAACTCCCGAAGATACCAAGGACGCTTACGGACCCTAC
AAGGCAGAGAGGTTGATTCCGTACAACTCTGTCGGTTTCTATGAGCCTTATGCTTCCGCC
CACTAAAAGATTTTTATTCAACCAAAAATCTTGTTGATGTCAGAGACAGAAAGATCCGAA
GGCCAAACGTACCCGAGTTCCGGTTCCGAAGTTTCGAGTATTTTTTCATAATACTCTGGA
TCCTTTCGGAGGAGAGAGGAACGATGACTATCATGAAACTTCTCGTACCCGAGCCACCAC
GGAAGGGGGACTGTTCTTTGAACGAGGATCTTCTTTTTCGGAAGGCCATGTTTCGAACCG
TCTTTTGTGGTTCTTGTAGAAAGTTCAGAAATGCATGCATTGATGTATCGGCGGAGAGCT
CTTTCGTACCCGAACCACATTTTTGTGGCTGGATGACAGCAGAATCCAAGGTTTATCTGC
AATCCCTTCTTTCCGGACGCGATATCCTTCCCTTTCAAAAGAATCTGATAGTCCCTCTCA
AACTTTTCTTCCTTTGCCCGATACTTTTTCGAGAAAGTTCGGATCCACTCACAACGAGAG
ACAAACGACTCTGCGATATTTTCCTTGATGAGAGGAGGAGGAAAGTCCTCGAGTTGCTCA
GAGAGGAACCAAAGATCTTCGAGGATCGTGAGGATCTGATAGGCTTCGATAATCTGTTTG
TTGAGCCTTCGACTATCCAGTGATTTCGCGGATTTTTCAAACCCTTTGAAAGGGAGAAAA
GTGTTGACCATCTCAAAAAAAAGGAAATCCTTTGCGTTTGGAGAGCATCAATTCGTAATG
AAACTCGAGGGAATTCCTGTGAGACTTCTCGAAGAAAAAATATTTCTGATTCAAAAAGAA
ATATGGGAGCAACAGGTTCTCGGAGATTGGCTTCTGTTCCTCTTGGATGGGAAAAAGAGG
GAGCTTCCAGAGTCTCCTCTTGAGGAGAAGAGCCCCGAAATTTCTTTGACGGAGGCTCTT
TCTCTGCCCGTGGAAGTTCCAGAAGAACGTGAAACACTTTCGGATGTTTTGGAAACACCT
CTCGTGAAAGTTCCACAGTTCGACCCCTTCGAAACGATAAGCGAACTTTCACAGATTCTT
TCAGAATTTATTTTTGAGAACAATACGTTGTCTTTGTTGGTGGCTGAAAGTCCGAAACCT
TTGTGGTTCGAAACGTTTGCGCAATATAAAGAGGGAAGATGAAGCTTGCAAACGCCTCTT
GTTTGGATATTCTGCGCGAATGCGGGAAGGGTACGGAATTTCTCGAAGTGGAAGAGATGG
ACGCTGAGCAGCTCGCATGGCTTGTTGTGTATGGAACAGGAGAGACAAGAGTTTTTGTCA
AAAGCGTTGCGTGTAGTCTCGATCCTTCGAGATTCATGAAAGGTTCCCCAAAAAGAGAAA
ACATCGTCCTCGCAAAGACGGAAGACGAATTCGTTCTGAGCGTTTTCTCGGATCACCTTG
TTGTCGAATAAAATTTCTTGAAAATTTTATGCTTGCTCGAGCGAAATAAAAGGAATTCCC
GTCCAATAAGCTCCAAGAGCCAAAAGAATTGTGAATACGATGGCGACGATCGTCATCAGT
GTAAGGGTTTTTACCCTCGTGTTGTAGAACCACTTATCGAGAGCTCTTCCGGCGATCTCG
ACCCATAGACTCGATACGAACCACGCTGCCACAAAGAGCATGAACACAACAACGGGGCGG
AAGATTATTTTCTGCTTCGGCGCTTCTTCGACTGTGATGTTAACATTTTCCGGATTTATT
TCCGTTATTTCTGCTTGAGGGTCGCCTTCGAATTCAAAGTTTTCTCTTTGTCTCGTCATT
CCGTAGTGTCTCGACACGCTGTCGTCCACGGGAGTCTGAGCGCCCACATCGTTCTCGAGA
AAGGAGTTGCTTTCGGGTTCGTAGAGATTTCCCATAATCGTCTCGTCCAGAGGCTTTGAG
TATCCATAAATATCCGATGAACTCGTGGGGATGTAAGTCTTTGTATAATCTGTTTCGTAC
ATGCTGGGCATCGACCCAGCATAGTTTCTCGAATAGACCGCTTTTTCGTCGAGATATGGA
ACGGGCTCTTGTGTCTCGCTCCCGAGAAGGGGCAGATAAGTTCCTGACATTACTAACAAA
TCCTTGACAAAAAATAATGAAAGGACTTTGTTGTTTACTTTTCGTTGCTGCTCTTCCCGT
TTTTGTTCTCTTGTTCTTTGCGTTTGGATTCTTTTTCGCAAAGAAGCCGAGAGAGAATTT
CGGAGAATTCGACAGGAGCTCTCTTAAAACGGGAGATGTTCTCCTTCTTTCGGGCAAGAC
GTTCCCCGAAAGGATAATCTGCTTTTTGACAGACTGCGAATTCAGTCATTGTGCGATGGT
CGTAAAAAAAGAGGGGAAAATATGGCTTTGGGAAGCCGATATCGGCCAGGGAAAGAAAGA
GGGTCCTCGGCTCATCGAACTCGAACAGAAACTCAAGAGGTACAAAGGTTATCGAACCGC
TGCCGTAGTTCGGATAGCCAAGGAGCTTCCTGTTTCCGAATTTCTAAAGGCCGCAGAGAA
GCACTTTGACAGACCGATGGACGACGCGATGTTTTCCTACTTTTTTGGAAGAAACAAAAA
AGACAAATCTGTGTTCTGTTCCGAGCTTGTCGCTTCGACTCTCAAGGATTCTGGCGTGAA
AGGTGTTGGCGAAACATGCAAGGGAATTTCTCCCTCTCTTTTCCTTCGGGGGTTCGCGGG
AATATACAGCTCTCCGGAATATTTCAGTTGGTAATGGATCAAGAGATCGGATTCTGGGTC
GAGGGTCTTCAGTATATTTGGATCGAAAAGACGGCCACCAGGTTGTATCTTTTGCCAAAA
AACTTTCCCGTCGTCGACAGCGAAAACAGGGTCGTAAAGTTGTCGAAATACGATGGAGAC
TGTTGGCTTTTCCCAACCACAAAAGATTGCGGAACAAAAAATCTTTTGAGAGTCGCGGAC
GCTTGGCCTACGACACCAAGGACACTGTACAAAAAATATGGACCTTTTAGCCTGAGAATG
CAAGGAAAGCCACAAAAGATGGTCAAAATACCTCGAGTTCCTGAACTTTTCTGGATGAGA
GCTTACCATAAAACTCCGATACCGCGACAGTTTGTCGGAGAGAATCCAAAGAATATCAAG
TCTCCACTCTTCGCTGTGAAGGGAGGGGAAACGTTCCGAAATTTGTGGGACCTTGAGGCG
AAAACAAAAGTCTCGAGAGAGACAGTCGCCAAAATCCATCAACAGACACTCGAGGGGAAG
GGAGCTTATCGCTATTTTTGGCAAACTTTCAAGGACAAGCAAGCACAAAAACTCGGAAAA
CAGATCTGCTTGAGTTCTTTCGACTTTTGGTGTGTGTAATGAGCGCTTTCGGTAGAGACA
CTCCAGATCATACACAGATTTATGTTGCGGCGATATCTCAAGGAATGACCACAAACAACC
AGAGTTTCGTACCGATGTGGTTTGTCGGTCAAAGAAAAGGCGATGTGAGAACGACTTCGG
GACACAGAGCGAACGTTCCGATTTCTCTTCTTTGGTTTGGGACGAACTGGAGCTACTACA
AGTTTGAGAAAAATAGAGGAGGCGGATGGACTCCGTATTGCATTTCTAGTTCAAAACCCC
CACAAGATTCAGAAGATGATGCCTGTTGCCTTGTCAACTCTATTCCTTTCAAATGTCATA
GTTTTGTTCCGCAGAGACATCATAATTCCCACCCGTCTCGAAGAGGTTGGTTCAGATAAA
ATATTTTTGAACGAAAATATTTTGGTATTACTCTCGCCTTTCCCTCTCCTCCAAGAGTTC
AGCGACGACCTTCTTCCTTCTCTGGGAAATTCCGCTTGCCTTCCTTTCCTTCTTTAGCTC
GGCGATAACACTCTTTTTTCGTTGAGCTGCGGTGCTCTTTTTCTTTTTTGACGGAGACGC
CTTTTTCTGCGGAACTTCCTTTTTCTCGGTGGTCCTCCTCGGCTTCCTCCTGGGAATCGG
AATGTCTACGAGAGTGACACCGGCACCAGAGAACACACCCTTTCCGACAACAGCAAAGAG
GGCGACGTCTGCTTGAATAGCGGAGGTAAGGTGCTTCACGGAAATTCGTGCTTTCTTCGA
ATCCCTTGCGGCGTTACCGGCCAATTCGAGAACTTCTCCCATAAAATACTCGACAGCAGC
GGCAAGGGCGACGGCCGCACCTTCGGAAACCCTGCTGCAACCGCTGTGCTCACGAAGGAC
CCGCTCGGAACGAGCGACAGAAATTTGGAGTTTGGCCTTGGCGCTCCTCGAACCTTGCTC
AGAGTCCTTTGCAGAGTCGTATCTCGTGATCGCCTTGGTGATTTCACCCACAGTGTGCCT
TCCAAGGTCCTTTCCGTAGAGGTCTTCCGCGGCGAGCCTAACGGCGGTAGAGCTGACGGT
CTTGGTTCCCTCGGGGAGAAGGGTGACGGCTCCGTGGCTGATCTTCTTTCCGACAAAGAC
CGCCATATTGCTGAGTTCGGCGAGAGCTTCGGTGGTGATCGAGATATCGGGATGGATCTG
GGCGAGCATACTCCTCAGACCGACGCGAAAGTTCACAGCCTTGTCCTTTTTGCGGGTGGT
TTCTTTTTGTGTCGCCATTACAAAAGTAGTAAAAAAACTAAATATTTTGTAAAAAACTCA
CACAGAGGCTTTTTCCTTCAAATTTTTTTCGTTCAAAGTTTTTCTCTCTTGCAGATTGTA
ATGTCAAAGTCAGGCAAAAAGTCAAAAGCTCGACAGACCGGTCATCTCGCCGCTTACGTC
CTTGCGGGCGAAACGCAAATCCCCAAGGCCACCACACAGCACCTGTTGCGAAAGGCAGGT
TCTCTCTCCGCCACTGAAGACACCGAGATCCCGATTCGCGGTTTTGTTCGAATGAAGCTC
CACAAGCTCGTTCACAAATCTCTCCTCGCAATGCGTCTCGCCAAGAGGAAGACGATTATG
AAGAGCGACGTCCAGAAGGCGGCTGAACTGATGCACCTTCCCGTTTTTGCGATTCCCACC
AAGGACTCTGGTGCAAAGGGTTCTGTGTTCCTTTCTTGTCGGCAAAAGGGTGCTCCCTCT
GCGGGCTCTGGCTCTGATACCAACTCCCAGGAGGTCAGGAACCAAAAGAAGTCTTCATGC
CTCATCATTCCCAAGGAGAGGTTCAAGACGATGACCAAAGAAATCTCAAAGGCTGAAGGC
GAAGACGTTCACATCGCCGAGGCCGCCCTTGACATGCTCCAGGTTATTGTCGAGAGCTGC
ACTGTTCGCCTCTTGGAAAAGGCTCTTGTTATCACCTACAAGGCAGGGAGGTCACGCGTG
AAGGCGGACGATATCGAGACCGTTTTCATGTTGGAACATGGACCCCTATAAGCATAAAAA
ACATAGAAATAAAAATGTCGTCTGTTGACTCTTTTGTTCCTGACCTTATCGGTATGATGA
AAAGCGGCATAGATATCGAAGTCGTCGAATTGCAAAAGAAGCTCGAACAGGTTCGAGCTC
AAAAGATCCAGATCCGTCAGTTGCTGTTCATGATAACACAAGAGCCACAAGAAAATATTT
TTCTGTAAATATTTTATTCTCTTCTCTTTGCTGTCAGAAACTTCCTCCTCACCGAGGAAA
ACTCTCTCGCTGCGTTCGCATCAGGGACCATCTTGGCCATCTCACATGCCACAACAAACT
GTGACAAAAGGTTCTGTTCTTCGAGTTCTCGTTGTTGTTTCTTCTTCTCTTCGAGCTGTT
CTTCGAGCTTCTTCTCGAGTTTATCGAGTTGTACCAAACTCTCCTCGAGCTGTCTCTGCA
TTTCTCTCTTTTGTTCCTCAGACTCTGACAATATCTTTCCGAGGCGAACAAGGGGCTTCG
TGGCTGCTTTCTTTGGGCTTCTCTCGTTGGTGGTGCTCGACTTCCTCTTTCCGAGAGAGA
CCGTTCCGTACTCGTAGTGATCCATGATGTCGAGTTGCATGTCCGGATGTTGTTCGTCGC
ACAAAAGAAAATTCTCTTTGCGTTTTCTTGTGGTCAATTCTTCCATTCAATATTTTGTTT
GCAAACAAAATATTCTAGTTAATCTCGAGGTCCTTCTCGTTCAGCCAAGAGAGCTCTTCC
TTGTAGGTCTTGATCTTGTCCTCCATCGGCCTATCGGGCTTGTCCAACTGAATTCGGAAG
TCTTTGGGAGTGAAGCCGATGACGGCTTCGGCATTGCACACTCCCGCGGCGTTATAGAGG
CACTTGTTGTCCAAGTATTCCGAAATGTTGAAAAGAATGTTGAACCTTTCCGTCATCTCG
AACGAATCTATCTTTTCGTGGTTTTCCCTCTGAAGCGAGAGAGCCTCCTTTTTCTGGGCC
TTACGCTCATCCTTTTCTTCCTGCGACACGGCAAGTTCATAATTTTTCGCCAAAATCTCC
TTGAGTTTCTTGGCCGCAGTCGCGACAACGGGGCACTTGATCGCTTCGTTGGGAGTGGCA
GAAGCTGTTTTTTCCGCGATGTCCTTGTTTTCGTTGCACCAAAGCATAAAGTCGACGGCT
GTTTTGCAGTAAAGATAGTGGAAAGGGAGACGGACGCATTCACCATCGTTGTCGGGTTCT
CCCTCTTTGTGGTTTTCGGGCTCTGATTGTTCGAATTCTGCCATCGAACGGAGCGCACCA
CAAGAACCAAACAGAGCCTCGGGGATGAAAAACTTCCTTCCTTGGGGTTCGGAAGAAACG
ATGTGAGATTTGGGACAGAGGATGGGGGTGTAGAACCTACCAATGTCCTTCTTCTTCAGC
GTCAGAGAGGCCATCAACTCGTTGTACTTTTCCTTCTCTTGCGCAAACTTGTCCTTCTCT
TGTGCGAGGAAGCTCTCCCACTCCTTGTTCTTTCCTTCATCGATAAACTCTCGGTGAATT
TTCTCCCTTTCCTTCTCTGAAAGTTCCTCCCAGTTTTCAAGGTCCTTTTGTACCATCAAA
AACTGCTTCTCGATCTTTTCCGTTCCGTATGTCTTGTGAAAGTCGGGCTGCGACATCACA
GAAAAGACCGGAGGTTGAGGAGTTTCGACGTAGTTTCCTTGTTGGTCGAAATACTTCTCG
GAAGAGATGAGCACAGAGTCGGTCGAGGAATACCAAATACCTTCCATCGTTTTTTCTTGT
TGTTGAGAGTTCGAATGTTATTTTCTCCCAAAAGTTTTGGGATGTATTTCGATAAGTAAG
AAGATGTTTCAAGGGGGGCCAAAAATCACGAATTCGGGCTCGTACTATCATATGGACTGG
GGTCTTGGAACTCCGAGGAGGACCGTGGGCGCCCGAGATGTTGGGAGATCTTTCGAAGCG
CCGTCTTGTGCTCCGCCACAATACGTATACAGAGATAATATTACGCGCCCGTGGTTGCCA
CCGTCTGTTATTGAAATCGGAAGGGGGAATATCGACAACATTTACGCCTGCGATGCGGTC
TACGGACCTATTGCGCCGTGGGACAACCTTCCTCCCGATCGGGCGAGCTGCGAAAGACCG
AAAAATTCGGGTTATGGTTCGACCAATTGGAGGAAATGGTGTTAGGTCGAAAGATTCACG
GTTTAAAATATTTTAAAGTAAAATATTTACGGAACTTGCCCGTTGGGATTCTTCACATAA
ATTTTTGACTATCGGCTCATCGTAGTCCTTGATATACTCAAGCAAAAGATTTTTCCAATC
TATCTTGTCGTTCCAAACATCATCCTGGAGAATTCTCAAAACGGAATAGCCATTTTTTAT
GGCGCATTCCTCCTTGTACCTATCGGATTTTTGTTGTTTTTCTGGTGTCGTCCAGTTCAT
AACTTGTTTGTAGTGCTGAGGACCGTCGAGTTCTATAATAGTCTTTGATACGCAAAAGTC
GAAAGGAAGGAATTTGTTTGTTTCTGGGTTTTTACACCACGAAACTCTGAACTGATAGAT
GGGGTCTCCAAAGTGTTTTTCGAGAAAGGAGAGGAGTTTTGCTTCTGTTTTATTTTTGCA
TAAAGCGCACCAATGGCCCGAAGAAACGTTGTACAAAATACTTGAAAACTCGTGTTTCTT
TTCACACTCGAACCAGAATTCTTTGTGGGAGCCCGCGAACACTTCTCTTGGATTCTGTTT
ATTCTTTTTGAGGTTCCAAAATTTGGCTTTTTCGCGAGAAGCGAAGCTCTTTTCAAAGCA
TGTTCTGCATTCACCAGAACTACAAAGTTTTTTGTTTGAACAAAATGGACAAAAACAGCC
ATTGGAAACGCCGCTCAAACTTGCCTCAAAAAGGTGTTTGCATCTTCCACATTCAAACCA
AAACTTTTTATTCGAACTCGCGAGCACCCCTCTTGGATTCTTACCGTTATTCTCAACACT
CCAATATTTGGCTTTTTTGTGGCTCGCGAAGCTCTTCTCGAAACATGTTTTGCACTCGTC
CGAAGAGCAAAGTTTTTTGTTTGAACAAAATGGACAAAAACAACCGCTGGAGACACAATT
CAGACTTGTCTCAAAAAGGTGTTTGCATCTTCCACATTCAAACCAAAACTTTTTATTCGA
ACTTGCGAACACATCCCTCGGATTTTTTGCATTCTTCTTGGTACTCCAATATTTGGCTTT
TTTGTGGCTCACGAAGCTCTTCTTGAAACATATTTTGCACTCGTCCGAAGAGCAAAGTTT
TTGGTTGCTGCAAAAAGGACAAAAACGTCCTTTAGAAACGGAGTTTAGCCCCATTTCAAA
AGAGTGTTTGCACTTTCCGCACTCAAACCAAAATTTTTTGTGTGAGCTCGCAAACACCTC
CCTTGAATTTTGTTCGTTCTTCTCGGTACTCCAATATTTGGCCTTGTCGTGGGACGCAAA
GCTCTTTTTGAAGCATGTTTTGCATTCATTGGAATTGCAAAGTTTGTTGTTTCCACAAAA
GGGACAAAAATACCCCTTGGAAACGTCATTCAGTCCCGTTTCAAAAGAGTGCCCGCATTT
TGGGCAAACGAAAAGATATTTTTTTGCGCTGCTTCTCGCTATCAACAAGGGGTTTTCCTG
ACCTTCTGCCATGTATTTTGAGTTTTCAACAGAGGCAAAACTCCTGACAAAACAAGGTTT
ACACTCCTTCTTTCCACAAAGATTACCTCTTTTTCTCGTCTCGCAGTCCATCTTTTTTCT
TCAAATTTTCCTAAAATATGCTTTCGCTTTTCCCAAAATATAAAGATTATATTTTATTGG
ATAATATAAAGCGTCTTCGCACTTCGCGAGGCTCCGGTGTATAAACATCGGTACGCGTCG
CCTTTGTTCCAGTTGCTCAATATGTCGCTTGCGTCGAGAAATGTATTCGTGAAGGTTGCG
CTTTGCGACTTATGGCACGTTATCGAGTAGCTATACGAAACGGGTGGTTTAAAGCTGTCC
GCTATCCAATAGAATTCTCGCCACTCCTTTTTCTTCCTGTCCTCTTCTTCCTCTTCCTTT
CCGACGACTACACACTTCACGTCGAGTCCTAGCTGGGAAGCTTTATAGAGCTTCTTCATT
TCGCGGCATTTATCCTCGTACTTCTCCCTGTCTCTCTTTTGGACGATAAAAATAGTGTCG
ACTCCTCCGGCCTTTGTGCTTTTTATCAGGAGCTTGTAAGCACAAATTCCTTCGTCGAAC
CAAGGGTGAGGGAATTTCCCCGTTTCGACCTCGAGAACGGTCGTCCTCTCGCAAGTCGTA
TATTTCACTCCTTTTTTGTTTTTCTTCCCTTCGTGGCCTCCAGAAACAAAGTAGCCGTGG
AATATCATCTTCTCCCCTGCCAAGTATGGATTCTTCCGACTCCTCTCTCCGAACAATTCC
AGGCGGACAGCACAGTTGTACTCAAAAACGACCTTGTTCCTCCAGGCGAGAATCACAGAC
GATTCTTCTTCGTTGGCGCTTTTCTGGACAAATTCAGAGATAAGATACTCCCTGTTTGGG
ACGATGAAGACGGAAGAGTCCGGGTCATCAGAGTCCGATGACCACGATTTCGGATATTCT
ATCTTGTGGGTGTCGACCGCATCTCGAAAGAGCTTATGGGCGAATGCGATGCTGTTGTCG
TTCGTTCTCATGTTTTTTGTGAGACTCAACTTGTTGTTTGGAGAAACAAAGTCAAAAACA
GGAGACGAAGAGCTTCCGACGGGCGGAAGTTGGTGTTTGTCCCCAAGAAAGAGAATTTTT
GCGCAATGATGTCGCGACCAATCTCCGATGTAATCCAGGAGTTTTCTGTCAATCATGGAA
CATTCATCCACAACCAAGAGACGAATATACCTTGTGTTTTCGAGATCTGTGACTCTTTCC
ATCTTTCCATTCCCTTCCTTATCGTAGACGAACTGAAGCCCGAGAAAGCGATGGATAGTG
ACCACTTCAAATCCTTTCATACCTTTCCTCAGAACTTCTGCGGCTTTGTGTGTGGGGCAA
GCGAGCGCAACTTCGTCCTTTTTAAAGTTTTCCACACAAAAACGTCTCACTGTCGTTGTC
TTTCCGACTCCTCCAGCGCCAAACAAGAGAACACAATTCTTTCGGAAGTTTGAAGATGGT
TCGCGAGCCATAAATTTCTTGAGACATCTCGTGATCCTCTTCTGGTCTTCGTTCAGTTCA
AAGTCTTCTTGCATCTTTGAGAAAAAAATATTCGGAATATTTTTTTCTTGGTTTGTTAGT
TCAGGTAATGTCTCCCCTGCAGATTCTTCTCGCCGCTTTGGTTCTTCTGTTTGTTATCTG
GTTGCTTCAAGGCATCTTCTCCGGCGGCATTTTGACGATCCTCGTTATCGTCGCCGTGGC
CATTTTCGTTTGGTGGCTGTTTATGGGTCGCGTATACTAAATTTCTTTGTGAAACAAAAG
AAATTCTCTTTTATCCGAATGTCGACTCCTCAGAATAGAAAAGGCATAAAATTTGCCCGT
CTTCCGAGTGTTCCTCTGCGAGTTCTCCCATGCTCTTTGTCATCAGAAGAGGACTCCTTT
TGAGTTCGCTCACAACGTGGAGAGTCTTGCCTTCCGGACAATACTTTCGAACCTCTGCCA
TCGTGTGAGCAAACGTCGTGTTTTTGTGAATGATAAACTTTTCTTTCAAAAGGTATGACT
CTCCACGAAGAGGAAAGAAAATTAGAGCGATTCTGTCCGGAAACTTTCTCGTCAGAAAGC
TTTTAATCTTGTTTGCGTCTTGTCTTTGCAACATCTCTTACACTTTATCACAGACGCTGT
CAACAGATTGAATCGTGATTTTCGTGTAAAGCTCCTTCGGGCCGTTCCAAAAGAATCCCC
TTTCTTGAACGTAAAGGGTCAACTCGTCTTCCTCTTTTACGGGAAAAGTCGCGTAAGCTT
CGATATCCACTTCCGAAAAGGCGTCCTTGAATTGAGCCTTGGCAAAGACTTTGGCATCTT
CTTTGTCCCGAGACCAGAAAACGCACTTGTCGTTCACAATAACAACGTGAATGGTCGAAA
ACAGGTGCTCGTTATCCATCTTTTTCTCTTTGTTCACGTGTTGCGAAAGGGAGTTTCTAT
ATTTTATCCATAAAAATATAGTTTAGAGGAGGTGTTTCTCCGAACCACGACGGAAACTTT
CGAGGTGAGTCGTCAGCTCGTTCTCGAGCTCTTGCACCGAATGCAAGAAGTCGAACGAAA
GAGTTTCTCTCTGGACGATTAGAAATTCTCTGGTTTAAAATACCCAGAATTGCGCACGAA
GCTCTCGAGAGCTTCGTATTTTTGTTGGAGCTCTCTGTATTTTTGCTTCGCCAGTTTTTC
TCTTTGCATCGAGTCTTTCAGAAATTCGCGAGACTCTCGAAGAAGGCGTTTAATCTCCTT
CTCGGGAGGAATTCCTTCCTCGCAAAAGGCATCCCCGTTCTCTTCGTCTTCTTCCCAGTT
GAGAAAAACGCCGTATTTTGGGATCCCAAACCACACAAGAAAAGTTTTGAATTCCGCGTC
CGAATATTCGGCCTCTGTTTCTTCCTGACGGATACCAAACTTTGAGAAGAGATAGGTCTG
AACTCTTTGTGCGCTCGTCATGTTTGTTGAAATATTTTTATCCGTAAAAAAATATTTATT
TCTTCTCAAGGACAAACGTCGACGGGCTCTCTGCGTACCTTCGAAGGTTTTCGACGCTCG
TTTTATCCACTGAACTTTTGACGAGCTTCTTCGCCTCAGAAAAATGCTTGTTGTTGACGT
TAAAGTTGACGGCGCTGAGTTCGAGCGCTCTCCTTGATGCGGCGTTGTACTTGCTATACT
GCACTTTCAGATCAGAGAGGCATCTCTTCTGACCTGTGGAGGCGGAAATTCCGAGACCGC
TCAGAACCTTTTCGTCATCGGCCAATCCCCCTGTTTCTTCGAACCATTCCGAAAGCTTCT
GTCTGTTTTTCAAACTCAGAGACGCCCAAAAGGCTTCGACCGCGGAACATGCGAGATTCC
TTTCCATCAGCTTCGTGAGGGTGACAGGATTCGACTCGACCAAAGAGAAAGGAACTTCGT
TCCTTTTGCCAAACAAGGAAGCTCCCTCTTCTCCAACGACGCCAACAGCCTCGACATCTC
TTCCGGCCAACCACTTGAAAACTTCTCCAATATTTGCACCAAAAACAGAAAAGGGAACGT
TGATAGAGCGACGAAGGAGAAAGTCAAATAGCTGAGAAGGATCCGTCACAGGGTATTCGA
AAGCTCTACCCTGGGAACTTCCCCATGTAGAGAGAAGAGAACTTCTCCCAGAAGACAAAA
GTTTTACGAGGTTTGAAAATTCCTCTCTCTTTTCCCTCTCTGATTTTTTCGCATCGTACT
CTGTGCCTCTCAACCTTGCCCACGCGTTTTTCGAGTAGTCAAGAACTCGCGAAACGGTGG
ATGGGGTGAGATCGATCTGAGTCGCGACGTAGAACTCTTCGACACGCTTCATCCCAGCAA
CGGTCAAGAAAAGGAGGGCTTTCATAACGTTGGGGTTGTCCACCAAAACGACGAGCTCCT
GCCAAGGGGTGTCTTGAAGTATCGTCATATCGTAGCCCTTGGAAAGGAGATGTTCCTCGA
TGTACTTGTAAACCATCCTTTGTTGTTTTTGGAGACTTGGCTTTGTGGTGCCAGCATAAA
GTTCAGGAGGAATTTCTGGGAGAACGCTGCCGTCTTGTTGATGTACTTCTGTGATGAAAG
AAGAGACTATCATCATCTTTTGTGGGAAGGATGTACCAGAGAAAAGTTCGTAAAACACAG
AAGAGATATTCGGGTCGTTCAAGTTCAGGATGGGGTAAACGGCCTTGTTAAGAAATTCTC
TCTCTGCGAATTTTATGGATAAAACTTGCGGTGTGTTGAGGAACCTAAAGTCCCCACGAT
TTTTCTGGAACGTCTTCAGGAGATCGTCCGGGCTCAGAGAAAGGGTGCTCAAGAAAGTTC
CGTATTTTTGTCCTCCTTTTGTGGGGAAAAGAAATCTTGTGAACGTGTTGTTTTCTACCG
CCTGTACTGCCGTCTGTTGCACAACGCTCTTGAAAAGACGGGCGATGTCGCTTCCCGAGT
ACATCTCTTTCTCACAAATTTCCGCAAGAGCCCTCAGCCTCGGCTCATCGAGATTTCGGA
TGATGGTGTTATATGGAGGGAGTTTCCAGAACTCTGCTCTCTTTTCGGGTCTCTTGCACG
GCGCTCCGACGACTTTTGAAGTTCCCTTTTTTCCGAGAGATTCGCAGAACCTTGTGAGAG
CACGAGTGTCTGTCACCTTTTTGAGACCGTCGAAATGTGTGGTTAAAAGAGCCATGATTT
GGTCGTAGATGTCCTCCTTCTTTGGAAGGTCGACGAGGATCGATGTCGTAAAACGACGAA
GGATCGCGGGGTCGAGGTTCCACGGATAGTTTGTGGCTGCGATCATCGCGACGTTCGGAT
AAGAAGTGATTCCGTCCATCACCTGCAAGAGAGAGTTGACGGTCGTCGCCGCGAATTTAT
CGTCTGAACGATTTCCCGCGATAGAGTCAAATTCATCCAGAAAAATAACAGAGAGGACAT
CGACCGTCTCCTTGCTCGCGTCCGTGTTGAGTTGCGCGCCAAGTTCACAGGCCGCTTTCG
ACGCACAAGTGAACATGGAAGTGATCATTTTTTCAGACTCTCCAAAGTATTTTCCTTTGA
GCTGAGAAGCGGACGGAGCATAGAAGAGGATCCGAATATTCCCAGAGCTCGACAACTCGT
TTATGGATGCCCGAACTATGTTAGTCTTTCCCGTGCCTGGAGGTCCATATAAAAGGATAC
CTTTTGTTGGCTCACCGAAAAGTTTCGGATATTTCAACGTGTTGATGAGACCGTCTTGAA
GTTCTTTCTTTGGTCTTTCGAGACCGATAACCGTATCGAACCAATCTCGGCACTCCTTTC
TTCCTTGTTCGAAAACTATGGGACTAAAATTTTTACAGAGAGAATCAGAGTCGTCTTCGG
AAGAGTAGCGATTTCGTACGTCCTCTTTTGCGTCTGTGATCTTTTTTTTGAGCTTTTCGG
ATTCAACAGAGATATTGACGGTCTTTCCATCCAGAGGAAACGCGTCCACTCCGGAATTTG
AAAGAGCTTCCAAAAAAGAGCCAAGGGCGACAAGTTGGGACAAAAGACCGACAGTGTCTC
CTGTCGACTCTGCCGTCAGAATTCTACCATTCAGTCTCGACCAGGTGCTTGAGATATCTC
GAAGGTCCATCGTTACTTCTTGTTTTTTATCAGCAAATATAAAAAACCTTACTCGATGAA
CGTGTGGACGCAGAGTCTTCCTTCTCGTCCGAGACGTTGAGCCCTTCCCACCATCTGTCT
TTTGATGTGCTCGGGTACGTTGTGCATCAACACAACGTTTGTGGCTCTGGGAAGGCAGAT
GCCGCTGGCGTTGTGTGTTGCGTTCACCAACAGAACGCGGATCTTCCCGTTCATAAAGTC
GGAGATCGTTCTTTCTTTGGTTATCTTCTGCCCCTTTATCATCCGATATTCTATGGACGC
TCCATCCAGGAAGTTGACAAGACCTTTGAAAGTCTCCTCGTGAAGGCTAAAGATAAGAAT
ACTCAAATCTTTTTCTTCGGCGCTGCGAACAAGCTCTTCCACATACTCCATCTTGCTCAT
CGCTCTGTTGTCTCTTGTTTCGAGTTTTTCCTTTCCCTTGTCTTTTGTCTCTCTTCTTTC
TTCTCCATTCTTTGATAAAGGCATCAAGGAAGAGATCGCGATCTCGACTCTGCACATTGG
ACAAGAACTCGAAGATTTTCCTTCTCTGCTCAACCAAGAACAGATGCACGAACCGCAAAA
AATGTGCTGACAACAAGGGGAAAGAACCGGCCCAGAAAGCTCGCCAGAACAGATGGGGCA
TTCTGAACGAAGCGCTTCTTGCAATTTTTCTTCGAGCTCTGCGATCCGAGCTTCCACCTC
TTCCTTCACTCTTTCCCACTTTTCAAAGAGAGCTCCGGTCGCCTTGCTGTTTCTGTACTT
TGCTATTTTTTCTGTTGCTTTATCGAGGCGTCTCTCGTATTTTTGCTTCGCTGCCTCGAA
CAAATTCCTTTCTTCAGATTCTCCTCCGAGAGAAGAGATGGCACCGGATATATTTCCTGC
TCTCATCATCTCAAGGACATCAGAGCTGACAAAATTCGAAAGGGCTCCTCCCACAGCGTT
CTCGAAACATTTGTGTTTTATCTCGAGAGGCGGAGGAAGATTTTGAGATGCGAGGATATA
CTCTCTCGGGTTCGAGACGACGAGCATATCGATCACATGGGGGCTGAGACGGGAGAAAAT
CTGCCTGATATAACTGTTTTTGCTCCTGTTGACAAAGTTGTGTTGGTCGTAAAACATATG
GTATGTTGCAGTCACGAACCAAGAGAAACAGGCGCTCCACGCCCCCATGCTCGGTATTTT
GACGGACGCAGGCTCATCAAACACGAACCTCTTCCACACGAGGCCAGAGCAAACTTTTGA
CAAAAAATTGTAGAAAGTGTGGCTGCAGAGGAACACGATCTCCTTGCCTGTGTCCATATT
TTTTTCCAGAGTTTTCGCAAAATTTTGCACATCCTTCTTTGTGGTGATTTGGAGAAGACG
AATGCGTCCTTTTGGCATCTTGAGAGTTTTCTCCCATTGAAGCATGATGGAGGAGCTGCA
GACGACGAGAGTCGCGTTGATGAAACGCGAACGAATGCCTTCCTCAATCCTTTTGTCCTT
GACGGTGACAAAAGGTCCGAGACTATAAGAAGTTTGGGTGTGAAGCGCCCTTTGGATTTC
TTTGTCTGTTGGCTTCATCTTTCCGAGAGCGATAAGAGTGCAAACGCTCAAAGTCTTTCC
ATATCCCGGCTCGTCTCCAAGAATTCCAAAATGCGTTTTTATCTCTTGGCCTGGGATGTT
TGGGCTGGTGACCGTTTTTGTTTTCTCGAGCTCCATCATACGAAAGACCGTCGTCTTTTG
ATGTTCATAGAGAGGGATATCCAGAAATCTCGGCTGTTCGATCGTCGGAAAATCTTCCAT
CTTCCGTTTCAAGAAACAAATTCTGTTTCTTTCTTTTTTGGTTTGGATTTTGGGAACAAA
AAATTCTTGAGTTTTATATTTGTAATGTCATCGCGATGTGCGAATAAACTCCAAAGCAAG
GGGCTCGTCGGAGCTTCAGAGGAGCAGATAAAAAAATATTTTGAGGCAGAACAGAACGTT
TTCGAATACGCTCGTTCTCTTGCATGTGTTTCCGGAAAGGTTTCCGAGGGCACATTTTCT
GAACTCAAGGAACTTCTTCGGAAGAAGAGAGAAAGGTATTGCGGTTCCTTTGTGCAAGAG
AAATTGGGAGCTGTCGATATCAGGGACAAGCGAGCTGTGCGTTCCGCTTTTGCCAAATGG
TACGAACAGAAAAGGGACCAGAGAGACGTTGCGAAGCTGAAGCAGTGCCTTGTCGATCTT
GGTGTCTTTAAAACTCCGTACAAGATGGAACAGTTTGTTCGCCAAACCGGTACAGACACC
TGCACAAGGTATCTCGAGGGAACAGGGATCTTGGAATCCGATATCCCTCCTTCAAAGGAG
TATGTTCTTCCGAGACTTTTCCTTTGGCACTCGAGGTTCGGAAACGACGAGCAGGCTGTG
TCCAGGGTGGCGACGTGTCTCGTCGTTCTGGGTATTTTCAAGGATAAAAGAGAGGTCTCT
GAAAAACTCAAGTCTTTTGGGGAAATTTACGGCACGGTGAAAAGTTGTTCCTCTTTCTTG
GGGACTCTCGGGTTGTGGCCCGCCCCCGGTAGGTTGTATCTTGAGGAGAACGAGGCCCTT
GTCGCTCGTTCAAAGGTTCTTGAATTCCTCCGAGACTCAAAGGATAAAATTCTGTCGCGA
CAGGTTCGCGAATGCGCCACCCTCACCGGCATTCTGGGAGAAGAAGAGGACATCTCGATC
TCTGGTTCTGAGGTCGTTGTTCTCAGTCCAAAGGTTGTCGAAGCTGTGAGAGAGCCTGTC
TCTGAAAAGAAGAGGCAGTGCAGAGATTTTTTCTCGGATATCGGAATCTTCCCGAAAGAG
GCAGAGTTTATCCACCCTTCTCAGATCGGACTCTACGGTCCGTCTCTGCAGTTTGCGTAC
AAAGAGGCGAATCTTCTCCAGAAACTTCGGATCCTCGAGTGCGCAGAAGCTCTTGGAATT
TTTCCCAGAGAGAAGGTGCTCAAGAAGGAAAAGCAGCTCGAAAAATGTTTGACGCTTCTT
CGGCAAAAGGGATATTCTTCTGTCCCCAGTTCCGACATGATGACTCCTTCCGAACTCAGG
GAGCTCGAGATGAAAGTTCGGAAGGGAGTTTGGGACGCAGAGACGGCGAGATGTGTCGAG
AGGGTTCTCGGAGTCGGAGAAAAAGTTCAAGTCAAAGAGGGAGCGCTTATTGTACGCAAG
GAAGAAAAATTCGAAGAGACCCTTCGAGAGCTCGACTCGAACATCGCCAGGTCGGACGTC
ATGGCGTACTTTTTGATGGTTCTTAAAGTCCTGGATATCGCCCCCAACTCTCTGCTCGTT
CCCGAAGTTCTCGAGTTTGCGGATGACCTCTCTTCGCGTGTCGACATCTGGTTCGAAGAA
GCGCAGAGTCCCGTGTTGAAACACGAAGTGCTTGTGGCCGCTGGAAGCCTCGGAGTTTTG
AACAAGCCAAAGTACGAGAGACTCGCCGACCAACTCGTCCAAGATTCTCTCGACTTTTTG
GAAAGGAAAGGCATCAATAGAGGAAACATCGACGAGGTCTTCTCCAAAGCAGGTTCCAAG
AGCTTTGGCATTCTCCGTATTGCGTCGATGGCCGGAATTTTATCAGAGTCTGAGATTCAA
AGATATCTTGTGGCTCTGAGACCCCAGAGAGAAGTTTGTATTTCCGGACTCAAAAAGGCA
GCCTTCCTTCCCTTTGTTCCCGACAGTGATATCGAACTGTTCATGCCTCTTGCGGCCCAT
AAGTTTATGATCTGGGCAGAGAAAGAATTCGAGGCCTCCGCTTTGGATGGAACAGAGTTC
TTGAACATGGCATCTTGCATCACCTTGGTAAATTCAGAGGCTCAGGGCAGCCTTGTGTTC
GAAGTTCCTTCATGGAGTACGATCAAGAAAGTGCAGAGGGAGACTGTCGACGCTATCCCT
TCTGGTCTCTTGACTCTCGAAAAAGAGGGCATCATTTCAAAGGATGTCGACACCACAGAT
ATCTCAAAAGTCGCAGAGTCCATCAACGAAAGGTTCGAAACAGAATTCGAGAAGAAGACG
CCAGAGAAGAAGCTGATGATCCTTAGCGCTGTTGCGTCCACCGGCATCGCAGAATCTGCG
AGTTTGCAAGAGCTCCGTCAAGAGACCCTTCAAGAACAAGAGAGGGAAAAACCTTTTATG
GTCACCGCCTCCCCGCCAAAGAAGCTTCCTTCGGGTGTGACGTGTACAAAGGGGGCGAAC
GGAAGGTACTACTGGTTCCTGAACGGCAAGAGAACAAAGGCGAGGAAAGAATGGGACAGA
GAACTTTGCCAAAAGAAGGCGTTCATGAGAACCTCAAAGAAACCCAAGAGATTGCCCAGG
GATGTGATGTGTATTGAATCAACAGACGGAAAATTTTATTGGATCAAAAAAGGCAGACTT
GTATTTTTTGGCAAGGATAGACCATGCAACTAAACGTAAAAAATATTCTATATTTTTTAT
AAAAATCCCCGTCTGCTTTTTCCGCTTGTTCGAAAAATCCCATTCCTTTTCGCCCCTGTC
ACTGGCGTTTTTTGGACGAACTTCGAAATTTATCTTGATATTTGAGCACAGAATGATATT
TTGGCCATTAAAATATCGCGCACTTGGCATAGAAATGCTTAGCGAGATCCCCAAAGACTT
AAGACAACGGGAGTTTCATAGTCCTTAATATGTTCAAGTAAAAGTTTCTTCCAATCTATT
TTATTGTTCCAAACATCTTCCTGCAGAATTCTAAGAACAGAATAGCCATTTTTTATGGCT
TGCTCTTCCTTGTATCTGTCGTTCTTTTGTGTTTCTTCGGGAGTTGTCCAATTAGCCACT
TGTTCGTAGTGCTGTCTTCCGTCGACTTCTATGATAGTCTTCGAAATGCAAAGGTCAAAG
GGAAAATATTTTCCCGTTTTAGGATTCTTGCACCATTTAGCCCTGAACTGATGTTTTGGG
TTTTCAAAGTGCTCTTTCAAAAAGTCAAAGACCAAAGCCTCTGTTTTATGTTTGCATTTT
AAACACCAGTGCCCTTTCGAGACACTTTTCACCATCGTTTTGAATTCGTGCTTCTTTTCG
CATTCGAACCATACATAGTTATTCGAACGCACAAAAGTCTGCCTCGCAGTTTTCTTATTT
TTGGCGCTCCAATATTTTGCTTTTGCATGGGAGGCAAAGCTGTTTCCAAGGCACATTTCA
CAGTCAAAAGAATCGCATAGTTTTTGTGGGGGTTTCGAACAATATGGGCACCACTGACCA
TTTGAAACACTGTTCACCATTGCTTTGAATTTGTGAACACATTCGTCGCAGTCAATCCAC
ACTTTGTCGCGGGAATGCAGGAAAGTCTGCCTTGCGGTTTTCTTATTCCTGTCGCTCCAA
CACTTTGCCTTTGAGTGAGAAGCGAAACTCTTTCCAAAACATATTTCACATTCGGGAGTT
TCGCACAGTTTTTTGTTCGAACAATGAGGACACCACTGGCCGTTTGAGGCATCGTTCGCC
CTCATTTCAAATCCATGTTTGCACGTCGGACAAACGAACGAGAACATTTTGTGGCTATGT
TTTGCAATCAGAAAAGGGTCTCCTTGTCCTTCCACCAAATGCTTTGACTTTTCACAGGAC
GCAAAACATCGTCCAAAACAGAATTTACACTTTTTTCTTCCCTCGCAGAGCTTTCCCCTT
TTTCTGGTTGCACAGTCCATTTTTTATCCTCCCAAAGATAAAAAATATAAAAGATTTTAG
CATCTCGTCACTGCGTCGCCTTTCGTTAGAATTTCCCAATCCGCCTCCCAATGGAAGAGA
CAACTTCCGGAAACAGAGTCTTCGCCGTAGCTGTTGTACTCTATCAAAAACACTCCGTCG
TCGTATAGAGAACTTTCTCTCCTTTCGTCCCAGATCACGACGTCTAAACAACAGTCTTGA
AAACTCAGAAGACCGTCCAAGCAAAGATTTCGAAACCAGCGAGAGATTCTCGTTCTTACT
TCTTCGGAGGACATACCACAATCCGCCTCTGGGTCGTACCTCGATATCGCCCGAAGTTTT
CCCTTCCGAATAAAGAGACGAAACTCCTTGTTCTTTGGAAATTCTTCATACTTTCGGAGG
AAGAAAACTTCTTCCCTGTTTTCGAGGCAATCTCTCGTCCTCTCTGATTCAAAGAGGACA
GAGAGGACTTGTTCTGGAGTCGTCACAGGTTCGAAAAATTTCGGAGAAAGGGACCCCAAA
CGAACAAAGACAGAACCTCCGAGTTCCTGGATGGCTTGACCCAACAACTCTGGATTTTGT
ACTGGGACAAAAACAGAAGGAAAAGTCAAGAACCTCCCTTCTTCGTTGCCTTGTTCTGCG
TCTGGATACCAATTTTTGGCGCTTGTGAAGCTTATCTTTTTGGACAAAAGGGATTCTTTT
GTCTCTTGCGTGAAACATCTGCCGTTCTCCCTTTTTGACACAACAACATCCGGAAAGTAT
TCGAGATAGCTCCCTGGGAAGCTCGTTGTTCCGTCAGAGTGTTTTCTAAAATTCGACCTT
TGACAAGCTTGGTTGAATCCTTCCATAATATTTTATCGGTAAAATATTCTTAAAAAGTCC
AGAAATTTTCCATATCCTCACGAGTCAATATCCCTCTGTCGATGAGATCCTGAATAGAGC
GCACGGACAGCTGCTGCACGGCTTGCTTTTTGTCCTCAAGACCGTAAAAAATCATGGCTT
CTACAGCCAAAGGATCGCCGCTAAAAAGAACGTCCCCAAAGTCTTTTCTTCTTGCGGCGA
AAGCTCTTCGAAAGGGCTCTGCTGCTTCTGAATTCATAAGAGAGAACATCAACTTCCCAC
TTCGAAGGCATGCGTGGAGGGTGCTGAAAGATATCTCTCCTTCTTCGAGAAGTTTGCGGA
AAAGGTCAGCGGTTTGAAGAGAATATTTCGAACTGCATCCCTGCGTTTCGAATCTATCGC
GCGTTCGTTTTCGTCCACATGAAAGATTCGCGTGAACAAGAAAGTCCAAGAATTCTTCCT
CTTTGGACGCTCCTTCCCTTCGAATTTCTTGGTATATCTCCTCGATGTGAAGAGCATATG
CCATATTATTGTACTTTTTCGCTGTGCTGTAGGCTTTGGCTCTGCAGTCCTTTGGAGGGC
TTTCAATCAATCCCTTCTTGACGAGATATTTTTCGAGGTATGGGCAGCTGTCCCACAAAG
AGCGCCATTGCTCTTTGGGAATCTCTCCTCCTTTTTTGAGGAAAATTCGAATGTTGTCCG
GACTCGGACTAATTTTTTCGAGGGGGATACGCCAAAGAGCTCCAGCTTCTGCTGCAGCAG
GATGGTCCCATCCCTCACCCGCTTTCCCGAGATACTTCCAAGACCAATACTGGCCTTGTT
CGTACATAATTTCCCATGCTTCGTTGTTTTCCGCAAAGTTCGAAGCTTCTTCCCATTTCC
CTGTCTTGATGAGGAACTTGATGATACAGTGCACAACCTTTTTCTTTTGAAAGGAGAGCA
TTGGTCGGAACTTGATAAGTTGTTCCGGAGAGGCAACCCCTTTCTCCAAAAGTCCGAGAA
TGTACTTTTTCTCTCCGAGACGTTTCGAGACTTCACTCCTCGAGAACGGGTGCTCTTCCT
CTTCGCAAGCTACAAAATACGAGATGTTTTTCTGGAGGAACTGTTGCATATTTTTCGACA
ATAAAAATATGGCGTTTTAAAAGGACCAATCGATTGGAGTTTTACCTGCTCCTTTGAGGT
ACTCGTTCGCTCGAATAAAGTGTTTGTTGTCTCTGAAACCTTCCACTGAAAGAGGACTCG
GATGGGCGCATTCGAGAACAAGGTTCTTTTTCCCGTTGATGATGTCCCGGAACTTTCTGG
CGTGTCCTCCCCACAAAAGATAGACAACGCCGCTACTGTGTTCTCCGAGATGCCTGATCG
CTTCTCTCGAGAAATCTGCCCATTCTTCGACGTGAGCTTCTTTCTTCCCTTCAAGAGTCG
TGAGAGCGGTGTTGAGAAGAAGAACTCCCTGTTTGGCCCAACAAGTGAGGTCTCCGGCTC
CGGAAAGGTTAAACCCTTGAGCCTTGACTTCTTTCGCGATATTGGAGAGCGAGGCCGGGA
GTCTCCCGGAACCGACGTACGAAAACGCGAGACCCATCGCGTTTCCTGGGGTGGGGTACG
GATCCTGACCCATAATAACGACCTTTACCGAATCTCTAGGGGTTTCCACAAACGCCCTCC
AAACGTTGCTGATCTTTGGCACTATTTTTTTGTCCTTGTCTTCCCAAAGCTGGTCGCTGA
TCTCCTTGATGTTCTCCTCCTGTTCGTCAAAGAACTCCTTCCAACCGACTGGGAAAAACT
TTGGATGCTTTGTGAACTTGACAAGGTCCAAAGAGGTCCAGTTGACCAAAGTTTTCGCCG
CCTTTTCTGTTTGCGTTGTCTTTTTCTGTTCTTCCTCCTCTGGATGGACAGAAATTTTAA
CGAGCGGATTGTTGCAAAGAATGCGCCCCACGATCTCATCAAAGTCTTCCGGGATCTGCT
TTTCAGAGAACGCGAGCTGCTCAAGATTTTTAATGGTCCCGATTCGGCACAGCGTCTCCT
TTCTCTCCAATGGTTCGCAAAAGACCGACAAAATCTTTCTGGGTTCCTTGGTGAGAACAA
GAGACTTTCCCTTGTTCTCTGGAAAGATAACGTCCGAGTGAATCTCTTTGAGCTTTTCAT
CGAACGAGCTTTTGTCTCCATCCACGATACGAACGAGAAGCTGCGCTTTCGTCTCCCAGA
TTGGCACTTTGCTCTTTGATGGTTGCTTATTTTCTCTTGCGGAGACGACTCTTTCGACGA
TGTCTTCGCGCGAGCAACGAAGAACGGAAAGGCAAAAATCCAAAAGTTCCGAGTCAGAAA
TATCCGCCATGTTTATTTTTTTCTCAAAGAAAAAAATGTGGTTGATTATGCGCAACTGTA
ACTTCCCGAAAGAACATATCCGGAAGCGCAACTCTCTCCGGAACTGCAGATTCTTGTGGT
TCCCCAAACGCCCGTTGTTGGGATATTTTGGAGAGTGATACTATTTTTCCCATCCGTTTG
GGCTTTGAGCTCGGAAGTCACATCGAGTTCTTCACAACTCGAACAACCCGCTCCGTTCCC
AAAGGGAGAATATGTCGCTCTCTCAAGAGTCATCGTTTTACCGACAGGGCAGCTCAGAGT
GACATCCTTCCCACCGATCTGAGCAAAACCGCTGTAGAGAGGCCAGTTGTGGATTTTGCT
GTATTCCCTCTCCGCGTAGATAAAGAGAAAAACGGCGACTCCGAGAACGAGAAGCAAAAG
AACCAAAATTCCGATACCGACCCAAGTAGATGCTTCCATATTACTATATTTTTCGAGGCA
AAAATATATCAACGACAATCGGCAGCTTTTGTCTTTGCGATCACGTACTTCCGAAGAAGA
ACTCGCATTTTTGGGCGAACTTTCGCCTTTGTGGATGACTTTGAGTTTGGAAAACTAAAC
TCTTCCAACCGGTAACTCGCCGTCTCTGGGTCAAACAAAAGACCCTCGATCTCTTTTATC
TTTCCATCATCCATAAGAATGGAGTCTGCTCGAATACATCCGAGATCGATACATGTCATC
AGGAACCAGTACAGACTTTGTCTCTCTTCGTTTGAGAGAGCTTTCTGTTTTTGCTCTTTT
TCCGTGAACTGGAGGACAAACATTTCTCTCTTTGCCTTGTTTTTTACTTTTGACCAAGAT
ATCGTCTGTTCCTCCCCCGTAAAACTCTCGAGTTTCCTGTCGAACTTCTCCGTCTCGGAA
ATGATGCCTAGTTCGGAACGGAGCGCGGCGAGGATCATCATGCTCGTCTCTGCCCTTTCA
TCTTGGTCTCCTTCGTCAGAGAAGCAGAAAGTTTCAAACTCTTCACTTCCGATGACGATA
GAGTCGTCTTTGAGAGTTATTCCTGGATGAATGTTGCCGTTTGTAAAGTTATCCAAAATA
TCACACCAAAAAGGATCCAGAGTGTACTCTTTCACCTGGGCAAAAATGGGGTACGTTTTC
AGAGATTCGACCTTCTTTCTTCTCGACATTGACGGCTTACACCTTCCAACATCTTTGACT
CATTTCTGCAATTTTTATCTGTCAAACAAAAGTAATGGGACTCGCTATCTGGATTTTTGT
GGTCATCGTCTTTTTGGCGGTAGTGGGAGCCTTTGTCGGCTTTTGGGTGTTTGACTCAAA
GTTTGCTCAAGCGGCTGAAAATAACCTTTTGAGACCTTTCGCGGCACACCAAGGAGAACA
GATTCTCAAAAGGGATGGAAGTCCCCAGATGAGTTGCCCTGCAGGGAAGAAGATGACTGT
CATCGGCGCCGTTTACGAGGTTTACGATCCGTCGCTCGAATGCACGAGCAGCCCTTTGAC
CACTTCCAAAACTCCAAATTCCGTTTGTGGGCCAATGTCTGCAACAACGTCCCAAGACCA
GCTCTCAGGCGTCGGCGGAACAGGGCAATGTCGTATCCGCGATGTGACGGGGCAGGTTGG
AATGTTGTGCAACGGAAAAGAAACTTGTGACTTTGTTGTTGACGCGAGCTCTCTCGGACC
TTATCCTTGCGCAGACGCCCCTCCCGACAGCGCAGAGTATAAAGAACTGCCGAAGGACAG
TTCAGGAAAACAGGGATTTTGGGTGCATGGCATCTATCGGTGCGAATAAAATATTTTGTT
CAAAAATATTTAGAACCAAGTGCTGAGCTCAAACTTTGCAAATTCTTTGAAACTTTCTGC
TTCCGGACAAGTCTTTCCTCTCACAAAAACCGTGACGTTTTTTTGTCCTCTATAGACGTC
GCAATGTGGGCAGAGAACATTGTAAGCTTCACTGGGGTAAAAACCGCCGTACATCTCGTC
ACGAATAGAGTCGAGTGTTTCCCCGGATAGAATCTCTTCCTCTTCGGAAGATACATCTCC
GGAAATAAGTTCTGGCGTCTCATTGTCGAAATACAGAGGATTCATTCTTTCGGACAAGTG
AGCGAAAAGTTCTCGTCTTGTTCCGATTCCCAAAAAAAATATTTGCGCAAAGAAATATTT
TAGTTGGCACTGTTCAAAGGTTCGGTCTGTATCTTTATGTTTTTCTCACATTCAAGAACT
TTTGGTCCTTTGTCTTGCAAAGAATAATCCAAAACAGAAAGTTGAAGCTTCCCGTTTTCG
GGCGAAAATGTGTTAAAGCGCCTGTACTTTGGGACGACATCCTTCCCAATGTCTTTTTTC
GAGTCTTCCAAAAACGGAAAGAACATCCCCTCGTTTTTCGACATCCTGTCTCTCAACTTT
GCACAAGTTTTCAAACCTTTTTTTCTGAGGAGATTTGAGGGGGGAATAAAAGATTTTCGT
GGACCGTCTCATTCCTTAACTTTGAGATTGAACAAAATATCTTTTAACTTGAACCGTAAA
ACAAGAGAAATGTCGAGGCAAGTTCTCCACTTCCACCTCAACGGTTCGACTATCTGCCTT
CCCTTCCTTTTGAGCAAAGAAGAGAAGGAGAAATATCACGAATTTTGTGAGAATGTTGTC
AATGAGGTGAACTCGAGTTTTTCATGGGAGAACAAGGCCACAGACCAAACTTATTCTCTC
GATCTTTTGAACGATGTTCTTCATGTGTCCCTGACCGGGAAGGACGAACTCTATTTTGAG
GTACAGGTTGTGGTCGACGACAGTCTGAGACTCGGTTTCGCAAAGGCAAAGAGGCGATAA
AATATATTTTAACGTGTAAAATATACCAAAGAGATGTCTCTGTTGAATCAGAATATACAC
TTTCATCTTCCCAAGTGCGAGGTCGTTGTCCCGTTCGTGTTCTCGACGAACGAAGAAATT
CAAAACTTTGCGAAATTCTGCGACGCTGTTGTGCAATATTCTGAGTGTTGCTTCGAATGG
GAAGAAAAGAACACGGGGAACATCTATTCGATGTCTTGCGATGAAGACGACGAATTTATC
CTCACGATCTACAACAAAACTGGGTTTTCCGCAGAGTGGAGGATAGATGTTGACAAGGCA
GTGCAGAGGTCCTTCAAAAGGGCGAAAGATGTCGTCGCAAAGTCTTTTCCCCAGTAGCTA
TATATTTTCCTCAAAAATATATTTTATTCTTTCACTGGCAAGGCAAAACAAAGAGCCTGC
TCACTTCAGAGGCAACGCTCTCGACGAGCGAATCCAATAGAGAAGCACCCGAAGCCGCAA
CTTCCGGAGGCTTTACGTCCGCTCTTATCGCCTTGACGGTGGCAGTGCCAACTTGAACCG
GTTCTCCCACGAAAACGGAAGCCGCCACACTCTTGAGCTCGTCGACTTCTCCAAACTGTG
CAGACATAAAGAAGTTGTCCACCATCTTCTCGAAAGAGCCGATTTCCAAGGGTCCAACGG
ACCTCTCCACGCCGTCTCGAGAAGTGGGTGTGAACTTTCCATCTCGTGTAATGGTGTCCA
CAAGAATGCGGATGTGTCTGTCGTTCACATAAGAACCACCGCTCATCACCTTTCTAAACT
CCTTGAGAAGCACAGAGCGAGCGGCTTCGATGCCAAGGACGGCGAGGACCTGGTGAAGAT
CGTCAGAGGTGGTCTTTTCTGGGACAACTCCGGGAGTGTTGAGGACCTGCTTAAAGTTTG
AACCTTCTGCATCTATCATCATCCTCTTTTCCCCCTTGAGGTGAAGAGGGAAGATTCTGC
TGATTCCCTTGACCCCACAAGCCCTCTTTTGCAAGATGTGCGGAGTCACGACGTCGCGGG
CAAAGAAGAAGTTGACGTTCTTGTCGTTGAAAACAGGAGACACCTTCTCATCGGAACGAA
TTTTCGAGAGCTCCCCAAACACGTCCCTTTGGTAGTCGGGGTAGACGAGAAGAGTGAGTT
CGCAGGTCGGAGAAGGAACGCAAGCGACATCTCCGCCTTCGGACACAGCGACAGCGAGCT
CCTTCAAGCTCATTCGGTACTTGTAGAGCATATCCTTTTTGACCTTGAGTTCTACCACCC
ACACACAATCTTCGCTCTTTTCTTCGTAGCCAACAAGCGTCTGTTTTGTCATTCCGAGAT
AAAAGTCAACCCACCACTGAGGCTGGTACTTGAGAAGTTCCTGATCGACAAACTCTGAGG
CGTGCTCTTCGAGTGAGAACTCATCTTCCCTTCCAAAGAAATACCGAAGTTCGTGCTTCT
CCACAAATTCCGATATGGTGCGATACTCAAAGATCTTTCTCTGTTCTTCCACAATACGGA
ACGCTTCTCTCTTTTCTTCTTCCGTTTCCACCTTGTGCTCGAGGGCGTCAACGCAGATCG
TGACCGAGCTGTGCTTCTGGGACTTTGACGCAAGCATCAGCTCTCGGAACTTTGGCACGC
CGGTGAGGGTCGCCTTCTCTCCAACTCCGGAGAGGCGGAAACTGTTGAGTGTGAGCTGCG
TCTGGACCTCTCCGATGCTGCAAGTCGCTTCGTATCCAGCAGAGTGTCCGGGTGGGGCAA
TGGCCTTGACAAACATCCTCTCGAGCTTGTCCCGCAAAAGTTCTTTCTTTTCTTTCGAAG
CGGGGAACGAGACCCCGGCCAACTGCTTCCGCAAGAGCTCCTTCGCATTTTTGGCGACCT
TTCTCATCGCCGGTGTACCGTTGTGGCGGATGGGTTCCAGGATCCAGTCGAGATCTTTTT
CTTCGAGTTTCTCGAGCTTCTTTTGGTGGAGAGAGATCTCTTTGACACACCTCTTTGGGT
CAACGAAAGAGAGACCACCGTCTACGTTCATCAGGCGAGAAGCGTTCATTCCATCTCCAC
CATAGACAAACTCCACGATCTTCCCGTTGCACATTGAAACAGAGAGAAGCTGGTTGACAG
TGTCCGACTGAAGTTTGTGACCAATTCCTCTTTGAAGGTATCCAGAGTTTGCCGTTTTGA
CGGCCGTGTCAATAATACCTTCCCTTCCTCCCATTGCGGCAAAGAAGGCAAAGATGGCGG
ACATTCCCTCATAGTATGAACAAGAGATGAATCCCCTCTCTTCCGGTCCATTCTCGTCAC
ACTCGAAATGGGGGAGGCACCTCCTCTCACCAGAGATGTGCATTTTGATGCGGCCTCCTT
CGACGTTCTGTTGTCCCACCATCGCAAGAGCCTGAGACAAGTTGATGAACCCTCCCTTTG
CACCAGAAACAATGGCGATAGCGAAACCGTTGCTCTCTCCTCCGGCGATGTGCTCTTTCG
TCAGTCTCTGGCCAAAGTTGACCACAGAGTTTAGGATTGACGTGATGCTCGTTTCGAGAT
CGTCCCCTGTCTTTCCAGACTCTTCCTCGACCTTGCAACGAACGCGAACGGAAGCCATCT
CTTTTTCCAACTCCTTCTTCCCCGTCTCTGTGAGCTGGCAGTCCTCTGTCCCGATGCTCA
AGTTTCTCTGTGTGTACCAACGATGGACAAGTTGTTGGGTTTTGTGGAGGAAGTCGGCAC
AAACTTGCTCGGATCTCTCCAACCAAAGAAGGTGAACGATCGAGTTTCCAGCTTTCGGGC
CGAGATCGGCCTTTGTCAAAGGAGCAGATTCCGGAAGAATGATGCCATCTTCGATCCGAA
CTTCCCCCTTGTCGTAGCAGAAACCTTCCGGCAAAAGAACAGACCAGAGAACTCTTCCCG
GAAGGCTCTTTGTGGTCTGCTTCTCGATACGGCATCTCTTTTTGTTCTTGCATTTTCTGT
GGTGGACGACTTCCTCCTTTGTGTTGAACCATTTCTTTGTTTCGCACACCGGTTGGTAGC
TCTTCCTTTCGATGGGTCTTCCTTCCTTGATATACTCTGGATAGTGCTTTTCCGCCCTCT
TAAGAGTCTCCCAAACAGGAGTGATGTCCCTGTTGTTCTCGTCCGCGGACATACAACAAT
CACAAAACGTCTCCCAATCGATCATCGTCTCCTTCTTCGTCATCAGGAAACTTCCGATCA
GAGAGTCCTGGATAAGACCGATAATAGGGCTGTTGTTCTGCCCTGAAACGATATGATGGG
GTGTCATCAAGAACTCTTCCATCTCTGCCCTCTCCAGTTCCCCCTGCGGAACGTGCATGT
TCATCTCCCTTTCTACCACACTCGACGAGACATTTCCTTCTCGTGTCATTGTGCCCTTGA
GTGTCTCCCTCCGTGTTTTTTGGAGGACATATGCTCAAGGAACCATTTCTGGTCGGAGTG
GACTATATCTTACGCTTCGTTTCAAATGCAAACGAAACGCATCCCCTTTTAGTCTCTGAA
CCTTCTCTTCTTTCGAAGAGCTTGGCTGCGGATTGTCCAATCCTCAACATTTTTACCATA
CCCACGCCATTACGCGTGGTGCAACTCTTTCGAGAAGCGGTAGTTGAGGCTCTAAGGAGT
TTCCCGCAATTTGAGGATGTTGCCTCTTCCTTCTTTTTGGCTCGTGGAAGGAAGGGACTA
GACGGTTATATGAGAGTTCACCGCGCAACTCTCGCGAAACTTTACACTGTTTTCCCCCAT
AAGTAGTTTCGCAACTTATGGAGCAGCCGCCTGTTGGAGACATTAATGATGTTTATCTCC
GTCATAGTCGCCGCCATATGGCGTGCAAAGGCTGGGATTGAACTTGAACGTCTTCCCGTC
GTGGAAACGGACTTTGAGACCCATGATACCTTCGATACGCAGAGTCGGCTGTCTGTTGAA
CATCACGGGATATCCCTCTGTCAAAGGGACAATGAGAACGTCCTTGTCCACAATCTTGCA
TTCCCCCATCTTTGCCTTGATCATTTCAACGTCGAGAGGGCGCCCTCCCCGGATAAGTGT
CTTGCACTTTCCCGAAGCGATAATCTCCTCGCACTCTCTGCGCGTGCTGTCACATACCAT
CTTCCTGACCGTGAGAATATCTTCCATAAAACGAGGAACACCGAGAACGTCGACAGGGAG
GGTCGGATCCGGAGTGATGACGCTCCTTGCATTGTGATCCGCTCTCTTTCCGAGGACAGT
GTTTCGGAACCTTCCGTCCTTCCCTGTCAACACTTGGCGAAAACCGTGTGGAACTTGTCC
GTTCACAGTCTTTTTGTTCTCCTTGTTGTCAAACAGGATCCTCACCTTCTCGCAGAGATC
GTCGTACGGGTCTTTCTTCACCTTTGCGACCTTGGTAGTTTCTTTGAGACGCTTCTTTGT
CGTTCCGTTCAGATGCTTTGTGAGAGCGATATTGGCCTTGACGATCGAAACGTACGCGTC
CGTGATGTCGTCCTCCCTCTGTTTTCCCTTGATAATCACGGGAGGTCTGTCCACTGGAGG
AAGAACAGGAAGGACAGTGAGGATAAACCACTCTGGTCGAGTCGCGTGGCGATGTCCCAT
ATCCACAGGAAAGAGCTCCTTGTTTTTGTACAGAGGATCGTCGATGAGGAAGTTGTTCAA
ACCGAGAAGGACGCAGTCTTCGTTCGAAAGCTTTTTGAGCTTGGTGATGAGGGACTCGGC
CGGAATTCTCGTCGACTTGCTCTTGTCGGGTTTTCCCTTCTTTGCTCCTTCGTCTGCGTA
ACAGGCCTCGACATGGTTCCCTTCAAGGAAGAAATGAGGAGTTTGTTGGCCGCAGTTCGG
ACAAGCAGAAACGCTCCCACAATACTCGTTGAGCGCTTTGAGTCTCTTGATACCTCTGTA
CCGAAGGAAGCCGAGGGTTTCTGACGCCTCTTCCGTGACGAGAAGTCGAGAACAAGAAAG
GCACATACACTCGAGGATGTCCTTCAGAATTTTCGAATGATACGGATGGATGATGGGCTT
CTTCAGCACGATATGACCGAAATGTCCCGGGCAATGGATGTTGTTCTGTCCGCACGTTTT
GCAAGCGCGAAGTCTGTCCAAGGTTCCGAGACGTTCGTCGTAGAGACTTCCGTCTTGGGG
ATTTCCGAGGGCGCCTTTCGCCTTGCTTTCCTTGTCGGGTTTCTCGAGCTTCGTCTCTGC
CTTTGTGATCTCACAACAAGAGTAAGAGAGAATCTCTTCGGGGGAGGAAACGGAGAACTG
GACAGCGCGGATCTTCATATTCGCTGATACGAAAATCAACACGTATTGAAATTTCTGGTT
GTCGATTCAGAAATTTCGAAAAATGCAAAGATACGAACAAGAACTTCCTCAGATGGAACG
ACAGGAACTTGTCGAAAGGACCAAAAAAATGTTTCCTTGTTTTGTGGACGAAAACAACAT
GTGTTTTGAGACCGAGAAAGGAGACCCGTTCAACGAAACATTTTTGTGGAACAAAATGCC
ATTGAAGTACCTTGGCCAGTTTTCTGGACACGATCTTTTCGTGGACGACGGAACGGGTGA
AGGAACAATTAAAACGGCGTATCGATGCCATAAATTCATTACGATGCACGAGTGTTCTTA
CCTTTTTGAACCTTCTTTGGGGGAGGTCGCGAGATTCCTCCCAAAAGAGATCTTTGAGGA
CAATGAAAAACTCTATATTTTGACGAAAGGGCTCTACCGCGATGAAAATTCTCCCTTTCC
CGTGGGTACGAACAACCTTCATGTGGCAGAGACTTTTGTCTTTACGCCCGTCCAAGATTA
GCTTATCTTTCTCAAGAAAGATAAAGAGATGGATAGAAAAAATCTCAAGGAAAAAATTCG
GGAGAACCTCGAGAAGAACAACGCCTTGCTTGTTTTTGGTTATTCCAAAGAAGAACTGCG
CGATATTTTACTGGATATCGAAAGAGAGAATTTTCGAGAGATGGAGAAACTGATCGGGAA
ACTCGAGGAGAGGGAGAAGAACAGAACTTTTTGTATTTTGTTTTGAGTCCAAACAAAATT
TAGCTCCGGGACCCCTCAACCGAAGAAGTCTTCCTCGGGCAATCCCCGCAAAATTTTTCG
ATGCGGACGCCTCTCCTGATGAGTTCTTCCAGAGCTTCCTCTCCGCCGTTTTGAAACGAG
TGTTGGCACAGATATAGCTCGTCTCTGTCCTTTGTTTTGATGCGGTCTCCCACGATGATG
ACCACTTTTCTTTCGACAAGAGAACCTACGTATTCCGTGCTTGCGCAATAGAGCACCTTT
TGGATGAGAGTGTTCGTGATGTAGAACATACTCTCTCCTTTCAAAACACATTCCAAAAGT
TCTTGCGAAACACGCCCGCCAAACACCTTCCAAAATTCTGTGGCTCCTTTTGTCCACCAA
CTATGCTTTAGCAATACGGGGAAGGCGTTTGGGAACGTTCTTCTGTTTTGTTTGTTGGTG
TGCGAAAGAGAAAGGACATCTCTCGGAGGAAGATGTTTCGCAACGAGCGTCACAAGGTTA
TTGTCAGACCAAAAGAAAGAGACAGACATGATAAAATTTTATCCAAAAAATTTTATTGTC
TCTTCGTTTCGGAACAAAAAGTTCACATTTTTTCGAATTTTATAAACACCTCTTCTGCTT
CTTGTGGGAAAAGTTTTCCCACAAGGAAACCCTTGTTTAGAGGAACACCGGCTCGCAAAG
TCTCGACTTTTTTGGAATGTTCCCAAGGCAAATCTTTCCCCTTCGTGTTGTCGTATTTCG
CGAAAATGGAGACCTTTGTTTCAAAAGAGCCTTCGACGCTCACAAAGAATATCTCTCTTT
TGGAAGAAAAAGCGAGTTCCCCACCGACGTGCATACTGTAATTCCCATCGAAAAGAATAG
AAAAAAAATGATGGGCCGGGACAACAACAAGTCCAGTTTGTTTATACATCTCTTCCACAA
ATTCTTCTTGCTTTGATAAAACAACATAGCACCACAACAAAAATCCAGAAGCGGAACATT
TGTACATTCCAGCATATCCATCGCATTTTTTCGTTGCGTAAAAATCCCCCAACCCGCAGA
TGAAATCTTTGATATTGACTTCCCCCTCTTGTGGCTGCGCGACGATATACCCTCCCGTCA
TACGGAACGCAAAGTATCCAAATTCTTGCCGCGAGAAGGTGTGTCCAAACACGATAGAAC
CGGGGAAAAGAAGTTCACACGTCTCTTTCGTGAAGGGGAGAATCTCTTTTGCCTTCAACG
TCGGAGTTCCGGGAAAGAAATACGAAAAGACTTCCTCATCTTTCTTTTCGAGAGAACACG
AATCCCCCAGCGCAAAAGAGAAAACCCTTTCTGCCTTTTTTTGGGAGATGTCAAGGCTGA
CAACATCCGTTTCCCCTTCCTTCCATTTCTTGCTCAAAAGAGCCTTGAAATATGGGGACT
TTTCGCAAAGAGCCTTCGCATTGACGCTCGTCTCTTTTCCATCACAGGTTTCGAAACGGA
TAGTTCCTTCCATGTTTTCAAAGAATATTTTGAAGGGAAAAATATTCCACAATTTCCACC
AAAAACATTCGGCACCGGTGCAGAAGAATTTTCGAACAACCAAAAAATATGGACGAATTT
TCTTTATTTTTTATCCACAAAATGCAAAACCCGAACGTCGTATTTGTCGCGGAGCCCTTC
TCAAAGGGTGGTATATTCAGCCGCGATTCTTTCGGATACGGAGCCGATTGGGACAGAGAC
CATCCGAACGACTTTCAAAAGCCTCTTCCCAAGGTGAAAACTGGCACCTCACACCAACAA
GGAAAAGATGGTCGCATCAGCGAAAAAGCTTTGGGTAAAAGAACGGACGGTGTACGAGCT
ATAATTTCTCCTGAGTTTGTGTTTCTTCCGGTAAAATCTGAAAGCGACGAAACAAGTCTG
GGTGAGCTCGAGAACTGGAGGAAGCAGAAAATTGTCGAACCGAGAATTCGACAGCAAAAG
GAGAGGTCCCTCCGCGAGGTAAGGAAGACCAAAAGTAAACATTTTTGGTAAATATTTTTG
TTCCACAAAAATATTATGAGAGTCCCAGTTTATCGATGAGGGTACGGCATCGCAGCGAGA
GCTTCTTCTCGCTAAAACGTTAGTATAAAGCGCGGCCTTCCCGTGCACCGCATACTAGTG
GATTAAGTCAAAATCGGACAAATATATTTCTTCGGTAAATGTATTCAGAGATGAAAGAGA
ATTTTATTTGCTTCTCCGAGGCCTCGGGAAGGATTCTTCCGGAAGAATCGTTGATAATGG
AAGAGATACATGGACCAAAGGTCCCAATCACCGACCTTTATGACAAAATTTCCCCTCCTA
ACCCGTTGACCATGAACAGAGACGAATTTCCGTTCTATCCTGTTTATTGGAATGAAGCTA
GGTTAGAACAAAAAATAGCAAGAGCCGTCCGAACGTCTTCTCATTCAGCGCTTCCTCAAC
TCTCATTTGTTTCATCGGAACTCCAAAAATCTTTGCAGAAAGAAGAAAAGGAACGGGAGA
TGAAAAGGTTGTCGGAGAAAAAGAAGAGAAGATAATTTTTGCGAAATAGATATCTCTCAA
AAACTTTTGGAAAAAAGTTTTTATCTGATGGATACTTCCTTCGACATGTTTTCGCTCTTC
CCCGAAGAGATTTCTCTGACGATCCTCGAATTTGTCGACATCGAAGGAGTCGTCTCTTTC
GGGGAAACTTCGAAAACTTGGAACGCTTTCGTCAAAAGGAACAGCAAGTTCCTCCACAAA
AAGGTGACATTCCCCGATGAACTTCCTCTTCGTCTTTCCGAAAAACTCGAACTCTGGGGA
AAAAGACGTGGTTATTACCACGTCGATCCTTTGGGAAAGTTTCAGGGGGAGGCAAGGGTG
TCTGGAAACAACTACAATTTTTTGGATGGAGAACTCCACGGGCCAAACAAGTATTACAAA
TACGTATGTGGAAATGCTGTCGGAAACGAGGTGATGTTCAACAAGGGAATTCTTCACGGA
ACAACAAAGAAGGAAATAAAGGGATTCGGAAAGAGAAAACACGTTCAAACGGAAGAATGG
CAAAACGGAGTTCTTGCCTCTCGCGAGATAAACAAAGACGGAAGGGTGTTTGTTCTTTGT
GGGAGTGATGTTTGCGCGACCACCGGCAAAGTCGTGGAAAAATACACGGATAAAGAGAAG
ATATTTCTAAGGTGCGCTTGTCATGGGAGGGGGTTGCCACATATATTGTGATTTATTTTA
CGCTGATAAAATAATATTGTGAGTCCTTAAGCGAGGCTCTCTTTGTCCGGAAGTTCTTTC
TTTGCGTTGATAAAATATCTCTCAGGTAAAGGGATGGGAGACGCTTTCCAGAGAAACTAT
GAGAGAGAATTGGCGTGGAATAATTTCAACATACCCGTGCGAGCGATCTTATCGCAGACA
TCCGAGAGTACGGCTGAAGACCCCAGAAGATGTCCTCCAGCAATTTTCCAGAAAAAAAGT
GGCGTGAATTTCGGAACGCGCGCAGACATCTACTCAAAAGACTACGTTTGGCCTATTCCG
CACTGGCGCAGAGAGATCGTATCTCGAGAAACTTATGATTCGATGTTCACAACTTTTTCG
TATGTGTCGGAGAAAGACGGGAAGACGTATATTGTATCCAAAACTCCCGATCCGAATGTG
AATTCGCGGTTTGGATGGAACACATGGAATACGAGAGTGGGAGAAAAAGGGATACCTATC
CAGGGTTCTTATGGATGTCGCAGCGGAGACTGTGGTGGTTCTTTTTTGAACCCGTACACT
CCCTCTTGGTACGTTCCTTCTTGCAACCCTTAAAATATAATTCACGCTCGAGGACATCGT
CTCTGTCAAAGAAAAAAAGACTCTCTACTCGTTGAAGAAGCGAAAAAGCGTCTTTTGAAA
ACGTCGAAAGGAAAAGATGAACTGTGAAACGAAGAAGAGAGGAAAACTTTGCGGAATGGA
AGAATGCAAGCATTGTTTTGAACGAAGTTTCGCTTCGAATGGGAAGTCAAAATATTTGGC
GGAAGGACAGGAGAATCCTTTGTTGATAGCGAAAAACAGCCACAAAAAGTTTTTCTTTGT
CTGTCCAGAGTGTGAGCATTCTTTTGAAACGGTTTTGTACTCTGTCTCGAATGGATGCTT
CTGTCCCTTTTGTTCGAACAAGCAGCTTTGCAGTTCAGACGAATGCAAAACATGCTTTGA
AAAGAGCTTTGCAAGCCATGAAAAAGCAGAGCTTTGGAGCGTCGAGAAGAATAAGCAGAG
TCCGAGAGAAGTGTTTGCAAGCTCAGGAAAAAAGTTTTGGTTCGAATGCGAAGAATGCAA
ACACAGTTTCGAAGCGAGGTTGTTCGATGTCTCTGCTGGAAAGTTTTGTCCCTTTTGTTC
AAACAATAAACTTTGCAGTTCAGACGAATGCAAAACATGCTTTGAAAAGAGCTTCGCTTC
CCATGACAAAGCAGAGTTTTGGAGCACTGAAAAGAACAAGCAGGGTCCAAGAGAGGTATT
TGCGAACTCACATAAAAAGTTTTGGTTCGAATGCAGAACATGCAATCATTCTTTTGAAAC
GGTTTTATACTCTGTCTCTGCTGGAAAGTTTTGTCCCTTTTGTTCAAACAATAAACTTTG
CAGTTCAGACGAATGTAAAACATGCTTTGAAAAGAGCTTTGCAAGCCACGACAAGGCAGA
GTTTTGGAGCATAGAGAAAAATAAGCAGAGACCGAGAGAAGTATTTGCAAGCTCAGGAAA
AAAGTTTTGGTTCGAATGCGAAAAGAAACACGAATTCTCTTCTGCGCTTCACAACATCTC
TTCTGACCGCTGGTGTCCTCTCTGCAAAAACAAAACAGAGGCAAAGCTCCTCTCTTTCCT
CAAAAAGCACTTCGAAGACCCAATTTATCAGTTCAAAGTTTCATGGTGTAAAAACCCAGA
AACGGGAAAGTTTCTCCCTTTTGACTTTTGCGTCTCCAAGACTATCATAGAATTGGACGG
AACGCAACACTACAAACAAGTCTCGAATTGGAAGTCTCCCGAGCTCATTCAAAAATCTGA
TAGATACAAGGAAGAATGCACCACAAAAAATGGATACTCTGTTCTTCGAATCTTGCAAGA
GGATGTTTGGAACAACAAAATAGATTGGAAGAAACTACTCCTTGAACATATCAAAGACTA
TGAAACTCCCATCGTCAAAAATCTTTGGGAAAATTCTTCCAAAGTTGAAGGCACCGTTTA
AAATATTTCAAAATATTTTATGCTTTCCTGCTTTTTATCTCTCCTATCTCCTCTCCGACT
CTCTGAATCTCAGAGAGGAGATACATAATAATCCTCGAAAACTTGACGCCGTTCCTTTGC
CCTTCCGGATCGAAGGTCGCATAAAGTTCCGGAATTTCTTCAGAGATGATTCCATGGTCC
TTTCCTCCATCGATGTCGTAAGTTTTCACCTCTACATCCAAAAGAGATGGAAGTTCTTCC
ATCTCTCGAATATTTTCTTTGAATCTCTGGGAGGAAGCGGCCTGTGTGATAATGCCAGTA
ACGGGGTCGAATTGTAGAATGTTTGCCGATGCCGAAACAGCGAGACCGAAACTCCTCCAT
TGCGTGATGTCATCAGCGACAACAAAAGTATTATCAGGCACAACGGCACCAGCAAAAGTC
CCCGAACCAAAAGCCACGATGTTTGTCGAGTCTGATGGAATCGTAGTTCCGTTTCCGATG
TAGACGACGTCGGTCGAAGAAGCTCCGGGATCCCAAGAGGTTGCTCCCGAACCGATGTTC
ACAAGACCGGAAGAGGAAGTTGTCGGATCTTGAAGCCGGAAGTACCCTATAGCGATGCAG
TTGTCATAAGTCGCCGTTGTCAAAGCCTGACTTCCAAGAGTTTGAACTCCGACACCGCAG
TTCCCAGAACCTCTTCCGACACTCTGGCTCTGCGTCCCGATAGCAACGTTGTCCGTTCCC
GTATTCGCTCCTGAAAGGGCGACGTACCCAACACCGACAGAGTTTTGTTGGAGTCCTGCG
TCGTTCTGTCCGGTACTTCCTCCGACCATCACCTTGTCGGAAGCTGCTTGCAAAACTCTC
CCTGCAAAGGCACCAACAAAGGTCAGTCCCGACTGTGCTCCAACGTTAAATTCTCCAGCG
CTCCTTCCGATGTAGACGCAATCTCCGGTTCCTCCACCAGAAAGGTAACCATATCCTGTC
ACGGTTCCGGCAGCATCAAAAGTCGAACCGTAAACAACTCCTCTCACAGAGTTTGTCGCG
TTGGAAGCGACAGGTGCCTGCCAATTCACTCCGTTCGAGACCACGATAGATTGAAGGGTC
GAATCGAATGCGATCGAACCCGCTGTCGGAACTGGAGCAGCTAAAATATTTTGATAGACG
GGGATAAAGAGTTTGGAAGTGACCACAAACTCCTTTTTTATCGTAGAGTTGATGGTGCTG
CTCATTAAAAATATCTCGAAAATATTTTTACCTTAATCTCGCAACTTCTTTCTCGAGCCT
TTGGAGCTCGGCAAGAAGAAGCATCGCCAAAGTCAAATGTTTGATACCGTGGGGTTTTCC
TTCCGCATCGAGGGTGACAATATCCGGAAGGATATCGTATGCCTCTTCCGCGATGAGACC
GTGATCCTTTTCCCCATCTTTTTTGTAGTTGTAAGTTTTCATTGGAAGAGAATGAAGCAC
CTTTGTATCGACTTCGAGTTCCCTTATGTTTTCCTTGAATCTCCTCGATGAGGCGGCCTG
AGTGATGATGCCCGTGGCTGGGTCGATCTGAAGTGTATTCGCTGCAGCAGCGGACGAAAG
ACCGAGACTCCTCCATTGTGTGATCGTGGGCGCGATTGTCATCTCATTGTCGACCGTACA
AGAAGCGGAAGCTCCGAGAGCGATACGGTTCGTTCCCGAAGTTCCACATGTCGCGGCTCT
TCCGAGAGAGATCGAGTTTGTGAGTGTGCCGAGCGCTGCGTTCGCTCCTTGTCCGATGAC
GATGTTCCCCGTTGCTGTCGTTCCCGTTCTTCCGGCTTGGTATCCGATGACAACATTGCT
GTTGAAAGGTCCCGTGGTTATCCCGTCCGCCGCTTGAACTCCAAGCACTGTGTTTTGCGA
ACCGATGAGACCAGCTCCCGTATCCGTACCAAGGCAAACGTTCGAACTTCCAGTCGCTCC
GTCCAAAGAACCTGCGCCGACAGAGATGTTGTCAAAACCTACAGCCCTTCCCGCGTTCGT
GCCAACGGCGACGCACCTCGCGCCAACCCCGAGAATAGACATCGAACCGGCTCCGACGGC
AGTACAATCTTCCGCAGCCGCATCCACTCCAAGACCGGATTGGTAACCGACAAAAGTCGA
AGAGTCTCCGATAGCGCTACTTTGGTAACCGAGAGACGTCGCCACTGTCGTTGCGGTCTC
TGTCTGTCCAAAAACAATGCCTCTTGTCGTTGGAGTTGCTGAGGGGAGACTCGTCAAAGA
CCATGCCTCACCAGTGGCGACGTTCATATTTCCAGAAGAAGCATCAAAGACAACAGAACC
CGCCACAGCGTCCGAAGCGGCCGCAAGAGAGGGAACAACGGGGATCACGAGATTCTTCGA
GACGATGAGCTCTCTTCGTGTTTCAAAGTTTGTGGTCATTACTTGGGGAAATTCGTTCGT
GGTGTAAAAAAATATTCGAGAAGATATTTTTATTCAGAAATCGTGGTCTATCTCGGGGAA
CCTTTCATCGTCAGAATCCTGTTCGTACTCGTAGAACTCATAGTCGATCTTTGGAGTGCG
GTATGGGATTTCGACTCTATTGTCCGGATCTTCTATCATCCGAAGGTCTGCGAGATGCGC
GGGCATGTCTCCGTGGTGTTCCTCGCAACAGGTGTAAAAGACGTTCGGTCCTTCAAAAAC
ACCCATGTTTTTTCTGTTTTCGAAAATGTACTTGACAAAACCAGAATAGTGCGTTTCGTC
GCCCTTCTCGCAGTAGAAGTGTTCCTCGGGTTCAAACTGCTCGTAGACGTAACGAATCTC
TACGTTCGGAACTTCTGTGGCGACGGTCAACATATCCGTGACTCCTGTTCTTTCGTGAGA
GTATACAAATCTTCCCTCGTCGTAGAATTCCGCCCAAACTGTCCCGAGACCCGTTTCTCG
ATATTCGAGAGATTCACCCTTCCAAAGTCCAATCCTTTTGTCATTTCTCCAGAGGCCTCT
TTCGACAGTCTTGTCTTGGTGCACGATCGTCTCTATTCCGTCGAGCTTTCCGTTCACATA
GTTGACACAAGAGAAGTTTTCGCGGAACGTGGTCTGTGAAAGACCGTGAAGAACTCCCCG
AGCGGATACTGTGTATTTCCCGATCCTCGGATCAGACCAGCAAGACCACGGAGTCTTTCC
CTCTACAGGCCTCAAAAGGGACATGTCGTTCTCGAGAACGACAGCGTTGTTGAACTCGCA
AGTCTGGCGGAACGAGTTGATGTCTTTGATGGACTCGACAAAGCTCAAAATGGCAAGAAT
CATTTCAGCGGGCAAACAAGAGATGTTGGTTGGTTCCATTTTTAATGGTGAAAATAAAGG
TCAAAAACGTTCTTCCGTTCTGTCGATTGAATATTTTTGTGTCAAGAAATATTCTTTATT
GAGAGTTTTTCAGAGTTTGTTCTTCTCCACGATTCGGCTCTTCCTTCTTTCGAGGGACCC
TTAATTTTTTCCCTTTACCATACCCAAAAACTTCCACGCAGATTTTCTCCCATTCGCTAA
ATTGGTAACAATCCGTGATATTCTTTACCCACTGAGGTTTGTTTCCTGTCAAGTTCGATG
TCTCTTCCATCTTTTGATGTTTTGTTATCTTCCGTTTCAACCGAAAAAATAAGGGTCTTT
ATTTTTTATGGGCAAGATGTCACAGACAAACGTCCGCACGAACATTGTCGGGGAAGGAAT
CTCGAAAACTGTCATCGTGATGAAATATACCGAAGAAGGATGTTCACATTTTCAAGAGAC
TGCTTCCCCAAAAGGGGGTTTCATTTGCCCAAGAAGACGGTTTATGTCTCTGAAACACTT
CCCCCGAAAAAGTAAAATTCCAGAATCTTGTCTATATTTTTATACATATAAAAATATGAA
GAGTGCCGTCGTCGAGACTTTGGGGCTTCGGTACGCTGTTGTGAGAGAAGAAGAGGTTTT
TCTCCGCAAAAAGTTTGAAAAGGGAAGGCTTCACAACGGAGTAAAAGTGGTTTGTGGGCC
TATAACTTGGTTCGAATCGGAAGAAGGGAGTTTTTGGCTTTGCATTGGAGAAAAGTGCTT
CGAAGTTTCGATGGAGGAAATTCTGGATATTTTGAGCTAGACTTTTTTGCTGTCTAATTA
GGAGGCCGTTTTCGCTCTGAACGAAAACACGAGAAAATGTCTCCGCAGATTTTCCAATAT
TTTTTTTTAAATATTTAAAAAATGTTGTGGTTGAATTTCAACCACAAAAACACTCGAAAA
ACGGGTCTCAGAGGGCATGGTTTTTCGAAAGAAAAAATTTTTTGGTCAGGGAAATTTTCA
AAAATCCAGGAAACGCCCCTCTCTTCCAAAACGATGAGGGTTTTCGAACAAGCCAAGTCT
TTACCCTGCACTAAATATTTTATCACAGAAAATATTTAGAACGCCAAAATTTTTACGATC
CAAGAAGGAGCTCTCTCACGAAAAGAGTTCCTCTTTTTTAAGGTATTCCCAAAACGCCTT
GTAGTCGAGACTATAATATTCAGCAGAAACATCCACAGTTTTTCTCAGAGAGGAAGCTGA
AGGCATGCTGTGGATCTCAAAAATACAGATGTCCTTACATCTTTCGACGAGTTCCTGGTA
GCACCTATAAAATTCACCTCTTTGCTCAAAGTTCTCCCTTATTTTTCCTGAATCGGTGGA
AAGGACGACTTCTCCTCCTTCGAATAACCAAAGACCTTTATTCATCTTTTTGAGTTCTGT
CAAAAGAGGGAGAGCACCCTCAAGGACCTTTTTCTTTTTGCACTTGGACAGCGCATGGGT
AAATTTATCAAGAAAGTCTCCCATTTTTACCCTTCTCTTTTCATAGTTTTAGTTATGAAA
AGCTGTTTTTGACTCTTTGAGAAGATATGAAACTTTAGGATGCGAACGGCCATTTGCTTG
GGTCGATATTGGAAGGGAAACATCCGTTTTCATTCCCACAAATATCCCTTATCACCTTGT
CCGCTGTTTTTTCTCCGTACACGTATTTGAGGAGGGAGTAGGCTTCTGTCTTCTTTCTTT
TCTCTGAAACCGCTTTCATGTAGAAAATAGTCGCCTTGTGTCTCTTTTTTTGGATATGTC
CCCACAAAATAGGAGCGTATTCCGCGTCAAAACAACAAGCATTACATTTCATTCTACATT
TTAACCCCAAAGTTTTGTTGTGTTCTCTCATATGCTCTGCGAGTTCCTGTTCATTGGAAG
TTTTAAACATGCACGCCTCGCATTCGAACAACTCGATCGAGGGATTTTTTTTACTTCCCA
TTTTTATATAAACAAAAAAGCATCTAATTTGTTATTTCGAGTTTGCAGATTTCTGCCACT
TTATTTTCTACCCTTTTTGAAAAAGGCTACACCTTTTTCATTCCAAAATACTCCGACGTC
AAAGAAGAGTAAATTTTATTGCTTCTGCTTATAAAGGAAAGATAGAAAGATGGGGAATTG
CCACCAGAACTTGCGGGAGACACGAAGGAAAACATCGAAGTCAAAAATGCGAGGGTCAGT
ACCGTATTGTCATATTTCTTCGAAATTTTTCCCGAGAATTCCGAAATAAAGGCCATAAAT
TTTTCTTCTGAGAGAGTCTTTCCATCGGGCGTGTTGATGCTTGGGGATTCCCCCGATAAA
TATTTTATCAAAAAAATATTTTTTTATGTATATCTCATTGCGGCCGAACTTCACGTTCAC
AAACTATTTTTTGAGCTGTTTTGCCTCCGTAAACATCCACGACCGACTTGTACGCAATAT
ACTCTCTGTTTTTCCCCTTCAAACAGGAAAGGCACTGTGAGTAGAGAAAAGCGGCTTTGT
GTCTTTTTTTCTCAAAATGCGTCCACAAAAGGGAAGCGGAATCTGCCCTGAACTGGCATA
CGTTACACCTCATATCGCACTCGATACCTAGCTTTTCGTAGTGAGCCTTCGCGTGTTCCT
GTATTTCTCTTTCTGTGTCTGTCCCGTACCCACAAGTTTCACACTCGAAAAGATACTTTT
TTTGGGGTTGTTTTCTGCTTCCCATTTTACATACAAAAAGGACGCGACTAAGCCATTATT
CTGTTTTTTGAGAAAATTTTAGCCTATCGACAACTATAGATATAGTTCTTCTTGATTCTT
TAGAGATTTTTTCAAAGCCGAAAAAGGAAAGGAAAACATTTTTGCTGATTTTTGCGCTTC
TCTTACAGAAAGAAAGCCAAAAGTAAGTTTCTCCTATTCCTCCATTCCCCCTTAGTTCTA
GAACGGCTTTATTCAAAAAAGTGAGCAGTATAATTTCATCGTCGAACTTCTCTCCACAAA
AGATAGTGAAAGAGGAGATAGTCAACAAAAATTTTGCCATCCCCAAGACAGAGACCCCAT
CTGAACCCGGCTTGTCTCCATTAAAGCTTATTTTTAGCTTTTTTTGGCACAGCAAGAGGT
TTTTGTTGAATTTTTGCTCGGTATTCCACCATTTCCAAAAACATTCGCAAATACGGAGAG
AATCAATGTTGTTCTCGGCAGATGCCACCCTCAATTCTGCAATTTTGTCTTCGAGCTCTT
TATGGGTGTTCTCAAAAAAACAGAAATTGGCGCTTTTTTTCTTGACTGAGTTTCTCTTTT
CCGTCTCTGCCAGAGTGAGTTCTATTCTTCTTTTATACAAACCCATAGACAAAAAGATTA
TGATGGATAAAATATCCCCTTTTGATAGTTTGTATCTATGGTTGACCCACGAAACATAGC
AAATTCCTTCTTTTTCGCCAAAGATATCCAAAACAATCAGAATACTCTGTTTGAGCCAGG
AAAAAAGAGCCTGTGGTTGTTTCGGATCGGCGCAACCTCCTGCGGGAGTAAGGTTATGGG
CACCTTCGAATCCAATGACTTCCATGAACGGTCCCTTTTCCCCCAAAACAAGATAGTCAA
AAATGTCTCTTTTTAGTCGTTCGAGCTTTTTCGTGGGAAGACGACAGTGAGACTCGAACG
AGATTTTGTGCTCTCTCGTTTGTTTGTGCCTTTGAAGTTTACTATAACAGCCAAAGTCGA
CATTACAACATTCGCAGTATCCTTCCCGCGATGGGGTTTCTTTTTTGACATTTCTTTCGT
GTTTTGCCGAACGCAGGTGAGCTTGATAATTGCACTTGACAGATGTTTCGTACCCACAAG
CAATACATAAAAATTTTTCCGGTCCTGTCTCACCTCTAACCGCCTTCTGATGTCTCTTGC
TTTTCAAGTGTTTCTTGAAATTGGGGAGGGAAGCGAACGAAATACCGCAAATTTCACAAA
GAATAGTTTCCATCTACCTTCTTTTTCTGTTGTTTGAAGACAAAAAATTATGAATTGTTA
CATAATTTTTTGTCTTTTTTACATCGCCCGCATAAGTAAAACAAAGCAAAAATTTTTCTC
GTCCCCGAGAAATCTCTCAAAAAAAATTTTTGCCGATTTCAACAAAAAATTAAGCGTCCC
CGCATCTGAAAGAACGACAGGAAGAGACGTTTTATTATGTTTTGGACGATGTTCAAAAAG
TTTTGCAAGACAAAATTTATACATTTGTCTCGGTTCGAAAAGTTTTGTGAGACAAAATTT
ATGCAAATGTCTCTCCCTGTCGTTTCTTCGAACATTCTTGAAAAATTCGGATCTTTCCCT
CCGACAAAATATTTTCTTTGATAAAATATTTTATCTCAGTCCCTCAACAAAATTTCTCAA
TCCTCATAGTCTCTGATCGCAATAACACGAGGGAACCTGGGCACTTGCGTCTCTTCATTT
CGCCCCTGATATTTCACGGTCACTTCCTTTCCGATGAGCCTCTTTTTGTCTTTGTACATC
TTTCTTCTTTCTTCCAAGGTTCCGGTTGGCCTGCATGTGAATGTATCGCCCGTCTCAGTT
TCGAGTAGAAAGATAGCACATCCATCTTCCGTTCCGCCTTCGCTCTTCAAAACGCCGACG
ATTTTATATTCCGAATCGCAGAAATCTTTGTATTTCAAAAGCATGCGAGACCTCTTTTTC
GGTGTGTACATCAGCTCCGAATCCCTCAAGATGGTCCCCTCGAATCCCTTTTCAACCCAT
TCTTCGTGGATTTCGAGCATCTGCTCGTGGCTGCTTACAGGCTCTGTCAAAACGGGAACA
ATACATTCGGGAACGTCTCCGGAAAAGAGAGTATCGAGGTCCTTTTCCCTCTCGAACCAC
GGTTTCTTTGTATCGACGATATCAAAGACCCAGTATTCGAGTCTTTCTTCTTGTTCGTGT
GGTTCTTTTCGCACGCTTCTCGCTGCTCCCGTGATGAGCTCGAACCGTTTGTTTTCCGGC
ATCTCTTCGCCATGAAAGTAAAGCTCTCCATCGAGAACCGTCTCTTCTCTTCCTTTCAAA
AACTCGAGAATGGCTTCGCGAATATGTTGGAGGTGAACAATCTGCTTTCCCTTTCGCGAG
AGGAGTTCGACTTCGCCATCAACAATCCTTGCGATGCAACGGACTCCGTCGAGCTTCGGT
TGAGCGACGGAGCCTTCGCGGTACACAAACTTTTTCGCTCTCGTCTTCTTGTTTGGGTCC
ATGATATCGCAATACTTCTCTGCGAGCATCGGAAGGAAAATCTCCTTGGTCGCTTTGACA
GGTTTGTTGGTTTCGACCTTTGAACCCGCCATCACATTGTGGTTGTTCCCTCCGGCTTCT
TCTTTTGCGGCGAGGATTTTGGAGAGGAATTCCATGGCCTCTTCGTCTTTTCTATCCACA
GAGTACCCCTTGTCGAGTTGCTTGATCCAAGCACAATCCCTCTCTTTGACAGCCTGTTCT
TCGGGGGTTGTTTTGTTTGACCTTCCCACGTTCTTTGCCTTTGCCTTTGTTTCGACAAGA
CGAAGTTTTCCACCGACGTAGCCAAACTCCTTGATAATGTTACTCCCTTCATTCCATACC
CTCCACTGCATCGTCTTTCCGGTCTTGGTTTCACAATAGAGAATGGGCAACATTTTTTTC
TTTGGGTCTCACAAAGAAAAAACTTTCGATAAAAATTAGACAAATTTCGTCTGTGTGATG
ATGAGCCTCGTCGTCACTGTGCGAGTCCCTGACGCACCAGGCGCGGCGAGGTTGAAAGTG
GCGATGTAAGCCCCCACTCCGGGAGTTTCCGATTCCACAAAAATGGGGATATCGCACCAT
ATCCTGTCGTTCGTGAGACCTGTTGGGACTGTCTGAGAAATGAACACCTGAGAAGGGTCT
GTGCCGCGAAGGGGCGCACATCTCACTATCCTGTTCTCTGAGCCGTCCGCGGCCTCTGCC
CAAATCGTGTCGATTCGAAAGTTGAACGCTGTCCCAACAGTTGGCATATTCCATATTTGA
CCGGAACTCAGGGAGAGATCCGCACTTGTCGACGTCTGACCGGCCAAGAACTGATAGACG
GAAGGAGTTGTGGTTGTAAAGCCCGTGATATTTGGATTCGCTCCGGATGTTATCGTTGTC
GTCGCATAGTAGATCGCGACAACTCTCGGTTGTTGCGCTTGAAGAGTCGCCAAAGCGTTG
TTTATGGTTACGATATCCCCTTGAATCGTCGAAATATCGGAGGTGTTTGTCGCAACCTGT
CCCTGCAAAGTGGTGATATCCGAAGTGTTTGTGGAGACCTGGCCTTGAAGGGTAGAGATA
TCTGAAGTATTTGTAGAGACCTGGCCTTGTAACGTCGCAATGTCGAGAGTATTCGTTGCA
ATATCCGACGTATTCGTGGAGACTTGTGCCTGGAGAGACGCGACATCCGATTGAAGAGTT
CCAATGTCGGATGTATTTGTCGCGACTTGTCCCTGAAGGGTCGCGACATCAGTCTGGATT
CCAGAAACATCAGTTTGAAGAGAGGCGATATCTGCTGTGTTTTGTGCAACCTGTGCGGCC
AAGGGGCCAACGTCTCCTCCTGTCGCTGTCCACATTTGCCCGTTGGAAACGTAGAGATTT
TGGTCGGAAGTTAGAAACACGAGAGCTCCCCTTGGTAGAACGGGAGGGAGAACAGAGAAA
GACCCGACTATGGGAATATCTTTGAAAAAACCACGAGTGCGAGACATTACAAAAAAAATA
TCAAGAAATATTTTTTAATAGGAGAGACCTTATCCACGGAACAACTCGTTCCTTGTTACA
AACTCTTTGAGTTTTTTATGGTGAGGTTTCGCCAACTTTCTCGAAGTTTCAAAGTACAGA
AACCTGTGAAGGTGGAAAAGCTTCGCATAAAAATGACCCACAAGGCTTCCGTCTTCTCGC
AACATTCTTTTCCCTTTGCCTTTCCACGTTTCGTACATCGGCGTGTCTTTGACAAACATT
GGACTTTTTCGGATCGCAGCCACACCAAAAGCTCGAAGAACTCCCTCCTCGCAGATCGCG
TCCAATTTGTCCGCATCTCGAACAACGCGGAGCTCGTTGGATAGTTCCTCGTCGTTTTCT
GTCCTTTGTACAGACCAAGATGTTCGAAAGATAATCTCGCGAACTTTGTTCTTCCTTGCA
TCTTCAAGACAGAGAGAATTTAAAACCTCCTCGACGTTTACACAAGAAGAGTATTTATGG
TCTGCGATGTCGTGCAAAACGCAACCGATCTCGACGACCTCCGTGTCAAAGGAAACTTCG
GGTGTGCAAAGCATAATACTCCTCGCGTACATTAAAACCCTCTTGATGTGCAACCAATCG
TGTGTGACGTCCTGGCGGCTCATCACCTCCTTCGCGACTGCAACAGCTTTTTCCATCCTC
AAATATTTTGCTGAATAAAATATTTTATTCGATAAAAACCTCGGAGACGAGACAATGACT
CTCTTTTTGGTACTCTGATTCGAGCAACCCCTTCTCGAGAGCTTCAATCTCGCTCTTGCA
ATTGTCTTCGAGGGCCTTCGCTCTCTGAAAACGCCTCTCTGTTCTTTTCACAGCGTTTCT
CCAGTTCTCTCTTTCCCTGATAAGCTCAAAACAGAGAGAACTCCTTCCCGATACACAGTT
TTTCGAATTCGCAAGAATGTGGAAGTTTTGGCTCGAGAGTTTTTTCTCTATCGAACTCCT
CACGGCCTCAAGGACTTCCAGACGTTCTTTCGCTTTTTTTATTTTATCGATCAGGATATC
CGACTCAAAGACGACACAGTGCTTCCGAAAAGTGTCGACTGCTTCACCTAGAGAATGAAT
AATGTATCTTCCTGCCTTGTTCCTGGTGTATTTTTTATTCATCTCTCGAAGAAGGTTAAA
ATACGCTGTTCTTCCGTACTTCATCGTTCTTTTGCACACAAAGTCTGTTTCCCTTCCTTC
TCGGCTCCAAAAGACGCAATAGTTCGAGTTCCCTTCGGAAGCGAGAAAGACGGTCGAAGT
CATTTCTTTCTTTTTTGTAATATGCTGCTCTGGTTCGTTTTGGCTTTTGTTCTCTTTGTT
TTTCTCTGGTTGCTTTTGAGGCCAAAGAAAAGGACGGAAGCTTTCTCGGAACACAGAGGA
AAATTTGAGATACCAAAAACGGGAACCTGGCTCATCGCATCGGATTCCGAAACAGATATT
TCTGTGGACGGTCTCTCCTTTGGAAAGAGAAAAACTCTCATTCGCAAACTGGAAAAAGAC
CAGCTCATTTCGTGGGACCGAGGAGTTCACATGAAATTTTTGAGACTTGTTTAAGGTAAG
GACCTCCAGAAAAGAAAGATGAATATCGACAGCACGCAGTACGTAACTTCTGGAGACGAG
TCCGAATTCGACATCACCGTCGGGGAAACGACGTGGACGACGTCTCAGTTGTACTGTATT
ATCGACGCGTGTTTTGACATGGGGAAACGAACCACGGAAAACATCACAAATCCCATCTAC
CACGTTTCTCTGAGCCACGGAGGCTCAGAGTTTATCCGTTTCCGTGTCCCGATCACAAAG
GTCTATGATGGAATTCAGGGTTACACAACTTTCTTCCGTCCTTCTCGAGATGTTCAGACC
ACGGCTTCGGACACCATTACAGTTCGAGTTGTGGACTCTTCCGGTATGAGGATTCAAAAT
CCCGGTGCTTGGGCTCTTTCGTTCTTCATGTCGTCTTCTGGATAAAAATATTTTGAATAA
AATATTTTACATCCCCTTGTTTGGCCAGTGAGGAATAACGAACTCGACCATCGCATCGCT
CCCGATCGGTGTTCCAAATCCGCTGTTGGCGCGGAGCATAAACCTCAACCTTGGCCGAAG
AGGTTGAGGAAGTTCAAATTCTGTCGCGTCTCCTGGGAGTTCGAAAGTTTGGACTCCCGC
GGGACAACCGCCCTCGTACTGCATTTTAACCGTGTAGCTGGCGATGTTCGAAACGAGAGG
TTTCCAGAAAATCTTCCAACCGAACGAAGAACCAGCTCCGCCTCCATCGTTTCGAAGTTC
GAGGTTCGATACGGGCTGAGTTTCGAGAGTCGAACAGGCAGGGAGACCGGTTCTCTGATG
ATACATTTGAAGGGCAGCACCGAGTTTTTGAGGTTCCATCGCGGACATTGCGAGTTCTTC
ACACTTTGTGTACGCGGGTTGTTTCGTCTCCGTCTCCGTGAATCCTTCAGTCACCGTTTC
CTTTGAATGGAGAAGCAAAAGGATAAAAAGTATCACAAAAATAATCAAGAGAACTAGGGA
AGGACTCATCTTAACAATTCCGTTTTTTATCTTTGGCTCCAGAATTTATTTTTCGGAACG
ACACCCAACATATCTTTTCTCTGCGAAAAGATATAGTTTGTAAGATGACGTCCTCCTATA
TGATTTCGCAAAGGAGAATCCCCACAAAGCCAACCAATTTCGACGCGAGGTTCGTCTCGT
CCCCAAATCAGTGCATCGACGGAGAGATTGCAGTCCCTCTTCTCGGAAAGAACGGAAGTT
GTTCCGGAAACATGCTCTGTATTCCTTGGAAGCCTCGGGAAGCTCCTATTGCCCCACAAA
GTTCACAGATTGTAAGACACACGAGTAACCTGTACTCGATCTCTGAACCTTCGAGGTTGT
GTTCCGGTATGAATTCTGGCCTTGCTTCATCCACAGATTTTGCAACAACTTATTTGTGGG
AAACAGACTGCAGAAGAAGTCGAGCTCCTCCCGATGCCAACTACGCGAGTCTCAACGACT
ATTATAGTCTTCCAACAAGACACGATGGAACAGGATTCCGCGACATCTCGAGTAGTCTCT
CTCCGAGGTACTATCCGAGCATCGAGAAAAAGTACGATGTCTACCACATCACACCAAAGG
ACACACTTCGAGTTCAAGAACGAGATTCTTGCGCCGAGTATTTCCCATAAATCCCCAAAT
ATTTTTTCTCTGTCAACAAAGAAAAAATGCAAAAGTTTCTCCCGACGAGAGAATACATCG
CGTGGAGATGTTCGGACGTACGGGACGTGGAGGAGGAAAAGGCGAGGTTTCTTGTGGAAA
AGAGAAGATGTTCCAGAAATAATCCGCCTAACGACATTTTGAGGCTCGTTCGGAACGAGC
TCTCGTGGAGAGACAAGTTTTTGCCCGTTTTCCACGCCCTGAAACAAAGGGATGCGGAAA
GGCTGTCATGTTTGCTCGATGAAGAGGAATGCACAGAATATGTCCAAACAGAAGACGAGA
AATTCGAACTCGACCCAAAGTTTTACAAGGACCTCTTCCTGAAGGGTCTTCTCGATATTC
AACTCCTCGTTTTCCAAGAGGAGGAAGGGACCCAACAAAATTGTCACCGTCTCGCAAGCC
TTTTTTGTGAAATGCTTCTAGAGATGAGGAAAGAGAGAAATGTTTAGTTTCGAAACATTT
CGCAGGTTATAAAGCGCATGCTCGCAGGTTACATTTCTCCAGAAAAAGAACTCGAAGACG
ATATTTCGTCGGTCGTCCACATCTCTTTTGTGCGTGTCTCGAAAAAATCTTTTGTCACCA
GAGACTCTGGTCTCCCAAACCACGAAAAAGCCTGAAACCTTTGAAACGTCTCCTGTGTTG
TAACGGAAATCTCAAAGAGGGGTCCGTTCTCGAATTTCAGGGAGACCAAAGGGAGAAATT
GGTTCTTTGGCTCAACAAAAACCTTCAAATAAAAGTTCACGGGGTATGAGTCTCGAGGAT
TTTCTCAAGTTTGAAGAGAGAAAAAAGATGTGGGTTGTTTGTCCAGAACTTTTGGAAGAA
GATGTCCGGAGGTTCTCCAAAAAGTTTGGTAAAAAAATGTGGGACAATATGCCCAGAGAT
GTTAAAAGGTTATTCTTCCTTCGAAGGATTCACCCAAAGAAATCAGGAAAAACATGGAGT
TTGGCGAGCTTTTCGAGAGCTTCCCTCTTTTTGGATATCGAGGTGCTCATCGAAGAGAGG
AATGGCGACCTCGTTCTCGTTTGGGAAGCGTTTGGTTTGATGGATGGAAGAGAGACAAGA
GTCTGCAAATCTCTCAAAGTTCTTTTTTGGGAGCTTCGTGTCGTGCTAAAAGAGCTCGAG
GAGGACGGAGAAGATGTTTCGGAACTTGAGCTTTGGATAGGCAAGCTCGAAAAAGCCATG
ACCTGAAAATATTTTGAACAAAATATTTTATTCCCTCTCGAGTTTTATTCTCTGCCTTCT
CCGATATCCTCCGCTGACGTGAGAGTTTGACAAAAGAACACCCCTCTCTTTTTCAAACTC
CCCAGACTCTGTGCTGTACCAAACTCGCTTTATCCCACAAGAGCCCAGAAGCTTGCTACA
GCAGTTGCACGGTTTCGCCATAGCGAGACTTCCGTCGTTCAAAATGCGAACGACATAAAA
CTCAAGCTTTTGGTAAGACCTCTTGTGCACAGGACCCTTTTAACAGCCGACGGAGGGCGC
ACATCTCCGCGTGCATTCGGCAGTTCTTTCCAAGGACAAACCCGTCCATATCCCTGTTGT
ACCCGAAAGAAACAGGTCGGCCACCTATAGTGACAACGCAACCTATTTTCTGGTCCATCT
CGCTCTTTTTCGCCTGCTGGATTGCGAGAGAGAACATCTGCTTCTTTGTTTGCGAGAGAC
TGTCCATTCCGTTTTAGAAGTGGTGAAGAGTAAAAATAGAACCCAAAATTCTTTCCCTTG
TTCGGTTATCAAAGAAAAGATGAACAAAAATCCTCTCGTCAAAGCTCCTTTGGAGCTTCT
TCTCCCTTTGGCGAAGGGGAGCCAGACAGGTTCTATCGTTGCAGAGTACGCGTATCTTGG
CAGAACCCTTGTCGACCGAAAGGGAGTTGTCTCTCGGGGAGGAATTTGTGCGTTTTCATG
GTTCGACGTCGATGAGAAAAGAAGGTTGAAATTCTCTCTTGAAGCGATGACTGCAAAAGC
CGTTTTCGACATCAGCCTCCCAAAGCACAGGATCTTCTCTGAGCTTTTGTTCCCAGGAGA
AATAGAGTACGAAGAAAATTTTATCTCATACTCTGAAAAAGATTGGGAGATTCGTTGAAA
AAATATTTTGAGTCGAAATATTTTATTAGTGGAATGAAGGATTTCGTGCCTCTGACGCAA
TACAAGAGAGGATTTGTTTTTGCCGACTTTGACTTTCTTTACAGAGAAGAACCAAACGTT
TTGGACGATATCGCCGCACTCGAAAAGGAAGGAGTTTCGTTTATTCGTCGCAAAAGGTTC
AAGTGTGGGAGGAATTTCCACGGAAAGAAAAAATATGCCTACGACATCTCTTGGAAATAC
AAAGGGGATTCGAGGATTTTTCACCTTGATGTCGACCTCAAAATGGAAGAAAGACCAAAA
ACATCGGAGTGGGTCATCGAAAAATTCGAAGTGAGGATATCTCAGGGTATGACGCGATTT
TTTGTAGGAGAACCTAGAGATATTCCAAACACGAGAGAAGGGAGAGTCGCGAGGATATTG
GCCTATCTCCCGGAAGCGAAAATTAGTTCTGACAAGTAATATTTTTATGTACATAAAAAT
ATGCAAGGAGTCGAACTCAAGCCGTTTGTGGAGCCATCCCAGAAGTTCTCGATCTCTTGG
CAGACCGTGCTCCAAGAGGTTGGAATATGGCGCGATTCACCAGAAGCAAAGGAAAGAGCA
AAGTTGCTCTCGGAGTTTTGTCTGAAAAAACTTCCAAAGGATTCGGAACACGGTGGACTT
TCCGGAGCGCTGACAAGGTACGATTTTGAATGGTTCAAATACAGAGACCTTTCCGACGTT
ACCTTTGTCTCTGAACTCGGAAAGGGTACGTTTGGACACGTCTACAAGGTTCTTTCAGGC
ACAAGAACATTCGCTCTCAAACTCTTTGACGTCGGTATCGTTGAGGGAGGAAAGATGAAA
GCAAAAGAAGTCGAAGGGCTTCTCGACTTTCATTACGGGCGATACGAAGCGAGATGCATG
CTCGATCTCACCCTCCGCAAAAAAGGGAATTTTCCTTTCACAAAGTTTTACGACTATGGC
ATCACTGACGTTGGGAACAGGGTGAGGACGTACATTCTGATGGAATATCTCGAAGGGAAA
GATCTCTGGTCTCTCATGGGAGATGAGAAAAATACGGTGGACGTCGAAAAACTGACAAGA
GGGATTTTCTATGCTGTGTACAGCCTGCACTCGAGGGGATACGCACATGCCGATATTAGC
CCAGCGAATATTTTTCTTTGTTCTTCCGGAGAGGTCAAGCTTATCGACCTTGGCTCTGTT
TGTGATGTGCATGTGATAGTCTCGCAATTTCTCGGCACCATAAATCCCCCAGAGAATTTC
GTGGAACCTCCAAAGGTCATAGAGATGGTCCACCAATTTCGGAACGACGTTTGGTGCGCC
GCGTACTGTGTTTTGCTCTCTTTCAACAAGAGGGAAAGACAGAGAGTTTTCCCCAGACCG
AACAGAGAGACGCTCTCTGGATTTCTGGACGACTTCTCCCTGACGATAAATGAAATCGGA
GAGAGAATCTCGGAATTGCACCCCGTCGTCCATTGGGCTCTCAGCCTCAACCCCAAAGAG
AGACCCCTTTTCGGGAACCTTTTGATATAGTCTCGTCAAAAAATATTTTAGTCAACAAAA
TATTTTGTCTTGGGCTCAGGTCGAGCCTCTCTTTAGGACCAGAGACAGCTCACCAAAGAT
CTTGTCCACAACGTCCAAAGGAGAAACCCTTTCGCACGCAAAGAACGTCATATCTCCGAG
CTCTTGCCATTCGTACTTGAGCTCACCGAGAAGAGAGGGAGAAGAGACAAAGAGAACGTG
TGAAAAGTAAAAGGACTGGAAACAGCAGCTGTACCTCAAGTCTACAGAGGGAAAAGCGTT
CTCCCTGATACGCTCGACGACAGAGTCGTGGATAAATGTGGAAGGTTTAGCCATATATTT
TTATAGAAAAGAGGAAAATCAGGCATCCGATTTCTCCCCCGTCAAGCTATAAAAATGCTT
TTCTGCTTCCAAAGCTCCTTCTCCTCCAGGAGAGAAGCGCAACCTACAGTTTTCTTCCTC
GAGCTCTTTTATTTTGTCTCTCTGCTGTTTAGCAACAGAAGAAAGGGCCCTGTACATTTC
AGAGAGACGGAGCACCAGCTTCGAGTTGCAAGAGTCTTTGATACGCTCAAAAACGAGGCG
CTCGTCCGAGAAACACAAACCTCCAACAAGATTGTAGGTCGTCCCTCCGGTTTGTTCCGA
AACCACTTCTCTCCATTCGCAGACGACCTTGCCATTGTGAGAGACTGTGTAGTTTTTCAA
GAGACAATACTCGGTGCGATACAATCTCGTGTTCGGGACGATTTCCTCTGGAGGGAAAGG
ATAAGTTTCGTGAATAAATTCCAACACTTTCTTCAACATATTTTTTTGTTGCAACAAAAA
AATATCTCCTCAAATCTCCCCCTCACTTTCGATGTCACTCGAAAGACTTTTTTGCTTGTC
CTCCGGGAACGCTCTCGAGAGCATTCAACCTCCCTTCTATCAAAGAGATTTTGCCCTCCA
ACTCACGAATCTTTTGTCTCGCTTCCGAGAGTTTTCTCCTCGTTTCAGCTTGGAATTCGC
TGCAAAGATAAAGTTTTTGGACCGCCCTCTTTACGGTGTCTTTGTCTTCCCAATCGTCCG
CCAACTTATCCCATGAAAAGTGGAAACCATACTTTTTGACAAAAACATGGCATCCCGACG
CCACAATATCATCGGGAACAAGGTCAAAATCCTCGTTCTCCAAAAGAGTAGAGACAATGT
GCTTCGAAAGCCTCGAGTTCTGCATATTTTTAAATATAAAAATATTTGGTTGGGTTTATT
CGTCGATAAGTTTCTCAAAGTGCTCCTTCGCTTTGAGAAACTCTTCTCCTCCTGGGGCGA
ACTCAAGTTCCAAAATCCTCTCTTCGAGTTTTCCTGTCCGTTCGATGTTCTTTTTGTATA
TTTCGTGATAAAACCTAGTCAAGTCGTCCCTCAATATATCCCTTTTTATTTTTTCCAGAA
TTTGCGGCTCCGATAAGAAAACAGCTTCCGGCTGAGTTTCTTGTTCGCTGTCACTGTCGT
CGCTGTCATAATGCCTATGGTAGGGATGCAAAATGTAGCTGGTCTTTCCGGATTCTCTGT
CGGTGTTTTCAGACCAAAAAGAAAGGAGGGAACCCCGAAAGTACAGATAAACACACAACT
CTTCCGTCGGCGAGGATTTTACGCGCGCGGTGTTCTCTCTCGTTCGCAGTTGCGGAGGTT
CTAAAAAGAACTCTTTCTCCAGAATGGGCTTGAGCTTCTCGAAAAGTTTACTTTGCATTT
TTTAACACTGAAGGGATTCCGTACCGTCGAAGAACGATTTCAGAAGATTGAATGGCTCCG
TTGACCCATCCCGGAGATATCGATATCGCGCTGCCAATGACAGAGACTCTGTCATCTATC
CTTGTCAGATCGCGATATCCTCCGGCCTTCCAAAAGAAAGCGCCGTGGTTATGGTAGTAG
AACAGCACAGTTTCGAGATCTATCTCTGGTTTCGGAACTCCAAACATTTTCGAACATCTT
TCTCGAAAATTCTCTGTGAGTTCTGGATATTTCCCACAAGGCTCGAAGCTTCCGTTCTTT
TCTTTGGGAATAAGATTCCTCCAGAAAAGACCGCTCGCGTTATCGCAATAGAGCATCAAA
ACGTATGGCCTTTCAGAGTAGAACCATATCTGCCTTGCAACACCGGAAGAGACGTTCCTT
CCTTTTCTTTGCCCATCCAACGACAATAGTCTCCAAGTTTCTTCAGACACTGTGAAAAAA
GCCTTGAATGCGGACCAGTTTTCGACGTACGGAAAGTAGTCTATCCCTAAAAGACATAGG
GCATTCGGTGGAAGAGCGAGGATCAAGTTTTCTGTTTTTACCTTGCCAAGTCCCAGAATT
TTACATTCGAGATTTTGGTCGAAAGAGACGAGAGTCGCTCCTAGAACCACCTTTGTATTT
GTGAGCCTCTTGGCGATCTCAAAGACGACAGAGTCGTATCCTCCCTCGATAAAATGTTGT
TGTGAGGTACCAGAAAGACTCGAGTTTTCTCGAATACCGGTCGAAGTTCCGATCGGAGTA
TCAAAGGCGAAATTGTACCCAGAGAGATCGCGGTATGCTTCGATGGTGCCACAAGAAACT
CCCTTTTTGATGAGCGACTCCCCGTAAATCTCGTCGTTGAGTTTTTTGCTTGAGAACATT
TTGGTCCAATCACCCAGAATCTCTGGGGCGAGTTTGACTTCTGCGTCCGAAACACTTCCG
TTCACGGACTTTGTCGTTCCTGTGTTATAGAGGAGCTCCAGTTCTTGTTTCTTCGCTCCC
GTGGCGTTTCCCACAGAGACGAGGAATCTTTTTCCCTTGAGTTCAGCAACGTTTTGTGGT
TCATTGTAAGGGACCGGGAACGACTTTTTGCCAATCATTTGAAGAACCTTTGTGAGCTCT
TTGTCAATGTCTGGAAACGATCTCAAACCTCCCTGTTCCACATACATACCATTCCCAAGA
TTATATGAGAGCAAACGACCTCCGAGACGTTCTTCTTTTTCAACGAGAAGAATTTTTTTG
TTTGGAAAAAAGGTGTTCATTCTCCACGCAAAGAAAACGCCCGAAATTCCTCCTCCGGCG
ACAATAAAGTCGTACATATTAACATCGATAGTTTGAGTAAAAATTTTCTTTGGGGAAAAG
AAAATGCAAGACACTTACCGTTTCGATGGAAAGAAACACATTTCTCTCGATGGAAGTACC
ATCTACCTCGGTGTACAGTATTGGGTCGTCGATCGCTTGGCCGAGTATCTTTGGAGAGTG
TACGGAGAGAGCCTTCTATGGAAAGAGGTCGGAGATGAGGACTTTATCTCGTTCTTGAAA
GAAGGGGATACGTACATCGAGGGAGAGATTTTCAACCCTTTGGCGACAAAGCTTATCGTT
AAAGGGCATCAGATCGACCTGAGTGAGTTTGTCGGAGATGAACTCGAAAGAGAAGCTGTG
GACCGTCTTGTGGAATCGAGTTTTTGTTGATGGGTTTGTCCATTATTCAACATAACAATA
ATGAGCACTACACTCTACATTCCGCGCATCGGCCATTCTCCTTCCGCCATTTGCGATGGA
TCTTTGAGCCATGTCGGGAACCAGATGTACGAATGCGGATGTGGTAGCGTTTTGACTTCG
GCTTTTGACAGGCCAAGAACCGTGGATTCCGTTATTTCAGAGATCGCAGCTGTTAACAGG
CTGATGAACGACAAGTCGAAGAGTCTCGAACAGACTCACAGGGAAGCGAAGAGGATTATG
GGAGGACGTTAACGATATTTTATCCAAGAATAAAATATGGAAAGCGAAACATTCGAGTAC
GACGGAGAAAAGCACATATCCCTTCGGGATGGGAGCGTCTACGTTGGAATAAAACACTGG
TCTGCCCATTCGATAGCGAAGGAGATATGGGAGAGAGACGGCAAGTTCTAGGGAGTACGG
TTCAAGAAAATTTTATGCCTTTGTCGAGGGAGAAGAAGGATATATCACGGGAAGTTTGGA
CGACACGAACGTATTTTACAAAAAAATTTTTGGTGTTTAAAGATGTACATCTGTCTCATC
TCTCGTGGGGGAGGAAAGGTTTTTGTCGCGAAATTTCAAGGTCCTCTCGACGAGCTCAAA
AAGAGACTCGGTGAAAGGGAGATTTTACTTGTTTCCTCCAAGCACAAACAGAAAAACATC
GACGGTGCTCTGCTGAGAATTTTTGAGGCTTTTTACGCAAGGAACTACCAGAGAATTTCA
GAGTTCGAGTTCCTTGTTCAAAATAGCGAGGAAGCAGCACAAGAATTTCGCGAAGCAGCG
GATGGAGTGAGAGAGTCGGCGCATATCAAAAGAGCGATGGACGCCATCGACAAGGATCTT
GGGCGACTCGAGGAGAAGAAAAAGTCCCTCCGTCAAAAGAGGAAGATTCTCAAGGAAGAA
CTCGAAAGTCTCCCTTGTCAGAAAAATTCTTTGTAAACATTTCATATTTTTCTAAAATAT
GAAGCAAGAAGCCGAAGAATTTGCTCGTCGTGTCAGGGAGAGACTTTCGAAACATTGGGA
CATCTATGTCAAGAAACTCTCGAAAGGAACGTACTACGTCACAGACATTTCCGGTTGCGC
GTTCGAACTCTTCTCTCCCGAAAAAGAGGCGGGGAACGTCGAGGCGTTTGTGTCAGCTGT
CGAATCTCAGATATTTTACAAAACATTTTTGAGGCTTGAACAAAGGCTAAACTCCCCAAA
ACAAAAAAGAGTGTCGTTATCGGAACTTTCTGGGTTCGTCGAGTAAGGATGCAGGCCTTT
CTTGGTGCGAGAGAATTTTCAAGTTTTTGCTTGAACGGCGAGGAGTGGCTTCCCTTTGTT
GGCAATTTTCTGGATGTTGTGGTGTACGAAAACGGAAGAGCTTCGTTCCTTCCGGATGGC
ACGATGCACGGCATCTTCGCACAGAAAACACAGAGGGGTACGTTCGTCGAAACATCCTAT
TCTTTCGGTGCGTTTGAATGGGAGACAGAGAGAACGGAACAAGGAAATCTTTTGAGGGAG
AGGAGGGAGAACTTTGAGAAATTCTGGAAACGAGGAGACGAAGAGCGCATTCTTGTCTCT
TATAAAAAAGTGGATGGAATCCTCCAGAAATCCAAGAGTTATTGGAGAACGGGAAAGCCA
CAGACTCTTGCAAGGTACGTGAACGGAAAAGAACACGGCAAGGCTTTTTCGTGGCATGAA
ACAGGTGCGATCTCAAGAATCACAGACTACTTTGAAGGAAAGCCTCACGGAGAATCTCTC
TCTTTCGACGAAGAGGGGAACGTCGTCTCTTCTGGACGCTATAGTTTTGGGAAGAAAGAG
GGCACATGGATAACTTTGACACCAGAGGGGAAGAAAAAACAGGTGTGGAAGAGGGGTCGT
CTCGTGTGTCCGACAAGGTTGTGGCAATAGAAAAGATAAAATATTTTATCTTTTGACAAG
GAATATTTTCTTCTCCTTGTAACGATGTCCAAACAACAACCCTCCACAAACGGTCAGGTC
GTCGTCCCCACTTATTCGGAACTTCCGAGGGTTCAGACAAAAGGGAGTCTTATTTCTGTT
GGTGGAAATCTCTACATCTCCGATGGCCTTTCTTGGCAGGTGGCTTTCGCGTCCGGGAGA
ACGCTTTTGGACTATGAAAACTGGACGACTTTTCAGCTCACCGGACCCGCGGCGAAATGG
ACCGCTTTCGACCCTACTCGGATGGACGCAGCAGTCACAAATACGGCCGGAAGAATCACG
CTGAACGAGACCCCGCAGTCGTTCACGATCGCCTCAATTCCAAGCACTTTGTCCCATATC
ATTTATCTTTGTTATCGCAACGGGCCCGATCTCATCCGTTCGAGCGCAGCGGGAGCGAAT
CCTCTCGCGAGAGGTGCGTACGCAGCTCCAGACGACGGAAGCGAGCTTGTTTTTGAGACG
AGCATGGCCGTTTCTCAATATCTTCCTGTTGGTTCTGCGTTTGTTCCTGCGGTCGCTGCC
GAAATCAAAGATTACAAGACGGACGTCCGAACGGGAGCGGGGTCTTTTGCTTGTTTGGAC
GAAGAGACGTACATTGTCTACGATATCTTTGCTGTGGAGGGAGAGTTTTTTGTTGTGGAA
GAGAGACTTCCTTTTGGAAGACCGAGCTTCGGAGGGAGTCAAGCAACGGAATACGCCGCT
TATACGACCATCCACCCCTTGTGCAAAAGAGGTGGAAACAGAGACCCTTCCAACCCCGTC
GACATGCTGCAACAGTTTGCAAAGGTCGCGATCTGCTACAACAGAAGCAGGGGATATGTG
AGGTTTTTGGTAGAAGGCGAAGAGAAACTTCGTCTCGACAAGATCGGAATTCCTCCCACT
TATGGAAGGGTTCTCGACGAAGGAGGGGCCGCCGGTGTCGTCGCTCCGAGACAGTTCAGG
CCCGGTTTTGGTATTTTTACACTCTTTGACGCTTCTGAACCCCTTGCAGAGCCGGGAACG
ACAACACAGGGAATAGTTCGCCTTAACCCTGCGACTCCACCGTTCAACTATTTCAATACC
ACACAGTACGACACAGAGGGAAATCTCGTAGCTCAAACCTTTGCATCTACCACGTTAACA
GATTGCTACGCGACTCCAGACGCTCAGGGAATCTCGATGTCTCTTTTGCCTCTCAGTATT
TACACGCAGCAAGTGGTGCCGCAATAGAAATTTTCTTCACCAAGGGATGGAAAGCGTTGT
TTTACCCAAAGTGCTCGGCTTTTTTGAACAAGACCTTCCCCGTCAACTTTGAAAAGAGTT
CTTCCATCTCTGAAATTGTAGGCGAAAACCCCAGAAAATACGGGTTTTCAAGATGGAGAG
TGCACTTCTCCCAAAAGTCTATCAGCTTCTCGAGGAAGAGTTTCTCGTTGAGAAACCAGA
CGTTGTTATGAGTTCCGAGATACAGAGTGTCTTCACGGTAAAATTTTTAAGAGTGAGCAT
CGCTCTTTCGGGAAAACAGATCTGTAGTTGGTCAGAATTCGGCGACAGGGGAGAAACAGT
GTTTAGTGTACCTTCCTATATCCATGTCAAAAATGTGGAGGAAGCCCTGCAAATTATAAG
AGAAGTCTTGAACGATACGGGGTCTCCTTTGCCGAGACTTTTGATCGAGAAGCACAAAAA
TATCATCCAAGAGAAAAAGGAGCTTCTCGAAAAGATCGAGAAGCTCCGTCGGAAGAAGAG
AGAACTCAAATATAGACCGGGCAATGAAGGAGCCTTGAATGCCCAAAAGCACTTCGAACA
CCTTGTGGTACTTGAAAACTGTTCGCTGTGTTTGAAAAATCTTTAGAATATAAAACGTGC
ATTCACTGCTGTCACGAACACAGGGGACCTTCTTTTCTGAAAATATATCGTGGTATATAT
TTTTAAAGTCCAAGGGCAGCCACAAGATTCGGATCGTACCCGAGAGCGAGAAGAGCTTCT
CCTTTGCTCGCTTTCCATATCCCCCTCACAGGTCGCTCTTCGTTGTCGACCAAGTCCTCC
GTCGACTTCTTTTTCGGAATCTCCATCTTTGGCGGAGGAGGCAGAACTCTGTCTTTCGGG
TCCTTCCATTCGTACCATCTCGGGTTCTGCTCTCTGTTCATCATCCCCACCTTGAGAGGA
TATTTCCAAGGCACACCCTTGTGAATATCGTCGAGGTCCTGCAAGCAATCTCGAAGCCAG
GCGCCAAAGTGTTCGAGGTGATTTTTCCTTCTGTATACTTTGTTGTGCTCTTTGTACTCC
ATATTTTTGGACAGCTCCTTCTCTGTTTGATAGAGACGTCCTTCTATCCTTTCGAGCTGT
TTTTGGATCGTCTTACGGAACACAAGAGCATCTTCGTTCTCAAGCCCATCGAGAGGATGA
GAATACATTTTCTTATTCGTGCAAAGAAAATTTAAAGTGTTCTGCAGGTAGAAAAAACCA
TGAAATTCTCGCATTTCTATATTTGCGCAGGGATCGCATCCCAGAGCTACGCCACGCCCG
ACATCGTGAGAATACAAAGGAACGGAGCGCGATGGTGGAAGTGTGTTGCTATCACGATGG
CGTTTGGTTTCGCTTGGCCCTGCCTTCTTCCTGCCTATATTCGCGAAACACAGCTGGAGG
GGCGCTAAACGAGCGCGGGGGGAGCCCAGAAGGCGAATCTCGTGTCCATGGCGTGAGAGC
CATACGAAAGAAGGATGTCTACGGAGACTTTTGCAAAGATTTGGACGTCGTTGTCTGTCT
TTAAAACAACGACGTCCGGGTGGTTCTTTTTGACCCATGACCGCGCCGTTCTTTTCTGCG
ATTCGAGAAAAGCTCTGTGGATGCTCTTCCGGAAGCTGAGATTAAGACTCGAAGGGAAAA
GGAAGCAGGCGGCGATAGCATAAGAAAACTTGGTGTTTGGAAGGCCAAATTTCCTTTGAA
GCATATCGATGGCCATGGAAGCCACTTCTCTCCTCGTTTCATCATTGATGCCGGAATATC
TCAAGAGCTTCTCTGCATGTTCTTTTGTGGCTTTTTCCTCACGCCATTGGCAAAATTCCC
CGAGAGTTTGAAGAGCGGAAGGGCTGATGGATGCGGCGTAAGAAAGAGAGCGGAATTTTC
TCACGGTAGAATCAGAGAGTTCGGAAGACGGCGGATTACAACCATAAATATCAGAGATAA
GGACCCCAGCAGTTTTCCCAGAGATTTCGACGTTCCTCGCGAAGCCCTCTCTCAGAGAGG
CGATGAAATCTCCCTGGTTCCTCTCAAAGACTTCCAGGTCGATCGCGTTCTGAAAAATAA
CAGGGACTTCTTGGGACATTTTATACAGAAAAAAATATTGTTTGTGAATATTTTTTCAAA
TATCTAGAAATATCCTCGAACGCTGGAAAACTGTTCAAAGGGAACGAGCACCTCTGTTGT
GTCTTGGGTGCACCCCTTGCATTGGTCTTTGGTCGTGTTGACCGTGCAACATTTCGTGAC
GCAATAAGCCTGGTAGTGCCCAGAAATTCCAGACTGTCTAAACATGAAAGAAGCAGGACA
AGTTCCGAAAAACACCTGGCCGGACACAGCCACCGAACGCCCAACAGCGTTTCTCACATC
TCCCTTTGTTTTACCCACAAATATGGTGGGTGTGAAAGGACCGGCTCCCTGGAGGTTCGC
CCCGAGGATCGCACCGTAATATTCTTGGGTAAAGTCTGGCATATCCTGGATCACGGTTTG
GGGATAGTAGTATATCGTTTGCCAGGGAATCCAACTGTACGAAAACTGTGGACGGAAGCC
CCAAGGTCTCCAACCACCTGGCCTCCAACCCGGACGAAAACCACCTCTCGGACGAAAACC
ACCACCTCTCCTCATTACAAGTTTTTTCTCGAGAAAAAACTTTTTATATCATGGTCGAGA
GACGACATTCGAAACAGCCTCCTTCCATCGACGGTCTTATTCCACAACAGGGAGAGAAAT
TTCCTTGAGCGCACGCGGGAGGACCGAATCGCGAAGCTCGACAATAAGCTCTGTACGTCC
CATCAGGATGTTTCAAAAAATTATAAAGCGGCGGAGAGCATCCAAAAGAGCTGAACTGCG
CAATATTAACGGACAGCCTCCTGCCCATCTCGTCTCGAACATCGCAATTTGATGGACCTA
CAAAGATGGTTGGTTTGTACCACAAAACAGTCTCTGCACTCCCAAACTTTGGTTTGTCCT
TGTAAGAAAGGGGTATCAGTCCTCTGTAGTAAACATCCGTTCTTGGAGGGTCGTTGTTTG
TCATTACAAAACTCTCGAAAAGAAAATACAGAGTTTCAAAGCGTAAGGAAAAGGATGTCG
AACCAAAGAACGAAAAAGGACAAGGAGAGACGCCGCATCGTCTACGACTTTGCAACAGGA
AAGCTCTTCCTCGCAGAGTCTGATGTCGAAATCTCTCCCCTAATACCCTCCACAGGCCTT
TCGGAACAAACAAGTCCGAACGGATACACCATCGAAAACAACGTCATCTCCCTCTGCGAA
GCGTCCACAAACGGCCCCGGTGTTGTTTACGCTCTTCAGTCGAACAAGAACCTCGCGTTT
GGAAAAGGGGGTCTCTTTTCTATATTGGAAGGAAAGGAGAATACTGCGTATGGATACAAT
GCAGGAAAACGACTGGCAGAGGGAAGTAAAAACACCTTGGTTGGATTTTCGGCCGCTTCA
GACTTTGTCGAGGGAGAGCTCAATGTTTCCGTCGGAGCCCAATCTCTTTGCACTCTCACA
AAAGGAGACGCGAACGTCTCTTTGGGAGTGTATTCTGGTGATGGTCTAACCGCTGGCTCG
AGAAACACATTTCTCGGCTTTCATTCAAGGACAAAAAAGCAGGATATTTCTTGCAGCGTT
GTGATTGGCTACAATGCAGTGGGAGAAAAGAGCAATGAGCTTCTCATGTCTCATCAGATT
CATACGTTCCGTATGAGAGGCCTCAATCCGGAGCCTTGGTCAAATAACACCACGATGGTT
TGTTTCGACCGGAAAACGGGCCTTCTTGCTCCGATAAGGTATCCGTCGAACGTAAAAAGC
CCGAAATATGTCGAGCACGACACGGTCAAAAAACTCCTCGGTCTTCATGTTTGTAAGGAC
GACGCGGGGTCAGTTTTTGTTCCGCTCGATCAAGCGAAAGAAGTTCCCGGAATCACAACC
ACGGACAATTCCGGAGAGATTTGCGGTATCAACCACCCAAATCTCATCATGACCCTTCTC
GCGGCGGCGCAGGACATAAAGGGCGACGTCTCGATCCTCAAGAAGAAAGCAAAGAAAAGA
GGACCAAAGACCAAACAAAGACTCCACGAACTCGAGATGAAGCTCGGAAAAGACATCGAG
CTCAAAACAGAGCTCTCCGTTTTGACGGAAAAAATGGGCAATCTCCCCACAGAAAACTCA
GAGTCGATAGAGAGGCTCCATCAAAAGGTCGTGAAGCTCGAGAAGAAGCTCGTCGAAATT
CTAGCACAATCCTCCACCGAGCAAGAAAAATTCTCGAAACTCTCTGAAAAGGTCGAGCTC
CTCTCTTCGTTCCAAGACGAGCAAGACAAAAAGATACACGGAAGGATGCTCCTTCCCTCT
TCCCAAAACAGGGACCTCTCCCAAAAGCTCGAGGAAAACAAAAAGCTCTTTGAACTTCTC
AAGGAGGAGTCCGAGAGAAATTCTCAACTCGTCGCTTCACTCCAGAAGCAGAACGAGGAT
ATTTTGCTCCTTCTGAAGAAGCAAGAGAACGAGAGGAGACCTCTTTCCCCTCTAAAAGTT
TCGAGCGACGGCGGTCTTCGGAAGAGGGTGCTTCCCATAGACAAGATGCTCGACGATTGG
GAAAATATTTCATAATATTTTTTGGATAAAAAATATATAGTGTACAAAGAAAAAAGATGA
ACATCGACGCCAACTCACTTCTCAATCTTATCCTCAACTCTGCCGTCCAACAGCTGAATC
TCAATAGGGACAACGCTGAGAAGCAACAGACGAACAACTCCTCCTCTTCGACTCAGCCCA
ACCTGATGGATCTTTTCGAGCCGACTCCTTCTCCTCCCATCGTTTCGATGAAACAAAAGC
GTCAGCTGATGGCTCTTGGAGGAATTCTTCTGCACCTCCAGAGGCGAGGATATCTTCCTT
GTCTCGTGAATTCCGAAATTTGCAGCCAGTGGCCAGAGGAAGACCAAGGTTCTTTCAGCG
ACTTTTCCGACAAAATTCTTGAAAACATGGGAGCCATTCTCGGCGAAGAGACGCGCTCTC
TCGAGTACATGGACGCCGTTCTCGAAGACCTGTGAATGAAATATTTCTTTTGAACAAAAG
AAATACCCGAAAGAAATGGAGGACCCGATGGATGACAAGATTTCGAGGCAGGAGTTCCTT
GTTTCGTACACCCAACGAAAGAAAGAGGGTGAAAACCCCCGAATTTCAAAGGTCAAAGAC
CTCAACAACCAGATGCTTTGCGACTTTGCCGACATCGTCTTCACCTCTGACGAAAAGGTG
CCGCGTTCTGAAGTTGCTCAAAAATGGAGAATCTACGAGGACGGCGTTGAGGTCAGGAGA
TACATGGACAACAAGAAGAGGATCATCCTCCCTTCGGAAGTAGCACAGAGAAAGGCCAGA
GAGTTCTTCGATAGAGAGATCGAGGATATCTACGAGTCAGGTTATCCTCTAACGGTCCAG
AACTTTAGCATTCTCGACTGTGAAAAAACTAGGCGGATTATGGGACAAAAGTACAAGAGA
GTCTTTAGTTCTGAAAACCCGAACGATTGGTTCGAAAAGGCGAGAGAATTCCGCGAGCCC
GTGTCGCAAGAGGATATTCAAAGGGATTGCAAGTTCAAGGCCTTGAGTCTCGCGAAGCTC
TATATCTAAAATATTTTTGAACAAAAATATTTACATGAAGCACAACAGAAACATATCGTC
TCTCCAATACTTTCGACAGACAACAAAGTCCTCCTCTTTGAGGTCTTCCCAGTTGTCGAT
AAAAACGTTCGAAACAAACGAGCCCTTTTGTTCCGCGTGAATGTTGAAGAGGTTCTTTAG
CATTTTTTCCGCTTCTTTCTTTGTTGTTTCTTTGAGGAAGACCACAGGAATGTAGAGGTT
TTGACTTACATCGACCCAGTACATTTTCGCGCCTTCAAAGTTGAGGCCGTACTGCGCCTC
GCAAAGCTTCTCCTTCAAAAGAGGAGAGGTCCGATACTTGCGATAGACAACAAAGTTGTC
AGACATTGGCACTTTGCTCTTTGAATTCCCCATCCCTCTAAAAATATTTGTTCTCGTAAA
TATTTTCTCTACAGTTCGAGTATTTTGTGGAAAAGGCCCCTGCTCGCCTCGTGACTCACA
ACAACAACAAGTCGGGAAACTGCGATCTCGTCGCGAAGATACTCGAGTATCTCTGTGTTT
ACCTCTTTGTGCAACTGAGCGAGCGCTTCGTCCAAGAACAGAAAATCCGAACCGACCACT
TCGTTGATGGCGAGAATAAAAGAGAGGCAGGCTTTCTGCCTTTCTCCTCCGGACAAAGAG
AGGAAACTATCGTACTCATGACCCTTGTAAAAAATGTTTGTGCACATCTGCGTCTTTTTC
CCGCTCTTTGTTTCTTTTGTTGTCTTGAGTACGATCGAGATCGGATCGTCGACAAACAGC
CTGTCGAGGTGATGCCTTGCCGCGGCGTTGATCGCAGAAAGAGTTTTCTCGACCGCAAGG
AACGAAGCGGATCTGCTTTTCTCTTTCAACAAAAAGGCGTCGATAGACTTTTTCTGGTTT
TCCTTTGCCTGGGATTGCACTTGTTTTATTTTCTGGAGAATCTGTTCCATGCGTTCTTTC
TTTTCGTGATAAGCCTCCCATTTGAGAGAATTCGCGAAAAGTTCCCTGTTTTTCTGAAGT
TTTTCTTCTGTATCGTTGAGCGCTGCTTGGTAGCCGGAGAGCTTCTCTCTTCTTTCTTGG
AGCTTCTCAAGGAAACCTTGCTCTTTCCTTTCGTTCAAAAGGCGGATGCGCGACTCCAGA
TCTTTGAGCTGCTTTTCTGTCTTTTTCCTCCGAAGCAAAGAGTCTTTTGCTCTGTCGAGT
TCTCTCTGAGCTTCCTCTGCGGAACAACACGGTTCTCTCTCGAGAATTTGGAGCTCCTCC
TCTGAAAGTTTACCACAACTTTTCTCCATCTTGGCGAGCCAAGACGGAATTTTCTCATCC
AAAGGAACATGAGATTCCAGTTTCTGGGAGACTTTATCCAGCTCTTCGAGAGACTCGAAT
TTTGGGACGCTCTCTGTCAGCACGCACTCAGAGAGTTTTTCAAGGTAGAGTTTTACCTTT
GAAATATTTCCTTTCACATCTTTGAGTTTTTTGGTCTTTTTCTCCAAGATTTTGCAAATC
TCTGCTGAGTCAAGGCCTGTGGCGTGATGTTCCGACTTCTCGAGACAACCATCCACAAAT
TTAAGGCTCTCTGAACAACAAGGGCACGTTAGTACGGTCTCTTCGAGTTCGGCTCTCGCC
TTCTGTTCGACAAGAGTCTGGACTTTCGAACCGAGAGACTTTTCCTTCTCGACCAAAGAG
TCGATGGTTTTTCCGAGGTGTTTCGAAAAGGAAGTCAGAGACTGCGAGACTCTTGTCGGA
AAGTCCTTCTTTATCTGCGCAAGCGTCGTCGACAGTTTCTTGTCCACAGAGGTTTTTCGA
GAGAGAAACGCTTCATAGTTGTCCCTCTGTTTTTCGAGGAGTTTTTTGGTCTTTTTTAGC
GAGCTGAGCTCTTCTTCCGAAAGAGAGAGCTTCTTCTTCTCTTCAAGATCCCGGAGAAAA
GAGGAGAGCTCTGTTTCGTAGTTTTCTCTCTCTTCTTTTTTGTGCTTGGTCAGAGCGTAC
TTTTTGGCTTCGTCTCTCTTCTTTGTCAAAAGGGTCAGAAGGTTCTTATCGACGCTCTTG
TCGATAGACTCTTCGAGACATTTTTTCTCTCCTTCAAGTTTCTCCAAAGAAAGGGAAATC
TCCGTGTTCTTTTCGAGCTCGGAGATGTTTCTTTGACACTCTGCGATCTTTCTCTTCGTT
TCGCCGACCTTTTCTTCGAGAGATGCGATGTCGCCCTTTGAGATCTCGACAAACGGTTCG
GAAGGTTCTTGCATCCCATCGAATTCTGAGAGAGATTGAGAGAAGCACTTCTCTTTTGTC
GAGAGTTCGATCCTCTCCTCCTCGATCTTGGCGAGGTGCTTTTTGAGGTTCTGTCTCTCC
CTCTCGATGGAATCTTTGTCCAGGCTAAGATTCTCTACAAAAGCGAGCTGCTCCCCCGGA
GTCAACGAAAGGATAGAACTATCCAGATTTTGGACAACATAACAAGAAGCCATAAATTCT
TTTGAATTCAAGACCCTTTTGTTGATGGTTTCCTGGGCAACTTCTCCCTCATATTCAGCA
TCTTTGTTCTTATGATCGAGAACAACCAGCCTTCCGGGGCCTGCCTGCCTTCGAATGGAA
AGGCCGTATTTTTCCGGAAGCGAGACGGAAACAGAGCACGACCTCGAACCGAAAGACTGA
GGTTTTTTAAGCTCCCCATAAAGAGCCCAGAAGAATGAGTTCAACACTGTACTCTTTCCT
GTCCCCGAAGGAGCAGAGAGAAGCACCAAACCCTTCTCCGGAAAATTGACGTCCTTCTCT
TTGAAACAACGAAAATTCCTCAGACACACTTCCATCTTTTTCTTTTGTCTCGTTGTCTCT
CAAACTTTTTTTGATATAAAAAAAGTTTCAAATCACTGTGAAGTCTTCCAGAAAAATCGG
GACGTCTTCGTTCAAAAGCAGTTCAACGACCTCTCTTTCTCCCACAAATTTCGGAAAAAT
CTCCTCGCGCAAGCTACAGAATTTTCCTATACAGATGTCGTCAAGAGCCTGTTTCTTTCC
CTTCCATTCTCCAAAGCCGAGAGAATACCAAAGCGTTTCTGAACCTGGGGGAAAGAGACA
GAAATCCGAGGATGTCGCTAAAATTCCGGAAAGAGCCTGTTCCATCACCTTTCTCGAATT
TTTCAAGAGAATATCCGGAAGATGCTCTCCAGAAATAGCGCACCTCTTTGCGATAGAGTA
TGGTTCTTCGTCCGTTTCTCTGTGTTTCCAGAACGCACCTCTGCGGTAGAGAGCGTATTT
TTTTGGACAATATCTCCCCGCGGGGATTTTCACTTGGGGAAAGAGACAAAGGTCTATCTT
CCTCTCCTCTGAGAGGTTTATCGTGTGCGGAATCCTATAGACGTGAATTTCCTGGTTTTC
CGAGACCTCGGTTCCGCCAATTTCGACAACACTCTCTTTTTTGAGCTTCACACCCAAGAT
CTCGATAGGCAAAGAACCAGAAGAGAGTATAGAGTCCCCCTTCCGCAAAGAGTAGGCTCT
CCGGGCTCTTCCTTCCGCGTCCAAAAAAGAGACATCTCTCGACACGCAAATAATTCTTGT
CATTTCTTGAGGATAAAAAATATCTTTTGAATATTTTTTGGTGTAACATGGGACCTTTTT
TCTGGTTCTTTATTCTTTTGATTGTGGAGGTCGTCGTTCTCTACAGCATGAAGAGGTACG
CTCACTCACAAGAAAAGGATAAAATTTTCCTTCTGTTGGCTGTTCTGGGTTACGCCGTTC
TTGGGTACCTGATCATAAAAATTCTCGAGCTTCAAGAGAGCATCGGGCTCTTCTTTGTTT
TTCGGAACATCGTCGTCGCGATGATGGCTCTGAGTATCGGCTTCTTCCTCTTCAACGAGA
AGATGTCTCCAAAGCAAGCTCTTGGAGCGACCATCGGAATTCTGTCCCTCTTTTTGATAA
TTTGACCGAGTAATGAGAGAGATAGTTCACAACTTTGTTGTGGTACTCCCGTGGCTGCTC
GCCATAGTCGTTCTCGAACAGCTCTCTTTTGTGTGCGCAAAAAACTACGCAGGAGGAAAA
TCTTGGTGTTTTTTGGTGTTGGCGGGCCTGGTATACGCCCTTGTCGGCATTGTATTTTCT
CTCGCGCTAAAGGCGCACGATAATCTCGGAATGATGAACTTGATGTGGAATATCCTTTCG
ACGATCTTTGCATTCGCTCTTGGCATCATCATTTTCAAAGAAGGGAACCTTGGCTTCAGA
AAGACGATGGCACTGGTCCTTGGAGTTTTCGTCCTCATTCTCGCCATATAAAAAATATTT
TGAATAAAATATTTAGACTCGGTCTTCGTCTCCGAAATATCTCGAAACCTCGAGCATCGA
AGGTCTGTTTTCTGGGTCCTCTTCCCAACACTTTCTCAACAACTTTTTGATGTCTCTGGG
GCAGTCGTTTGGAATGGACAGTCTCTTTCCCTCCCTCGCCAGTTCGGCAACACGCACGGG
ACTTTGTCCTTCGTAGGGTCTTTTTCTCGTGATAATTTCCCACACGAGAACTCCGAAACT
ATAAACGTCTGCTTTCTCGTTGTAGCGAAGCCCGGCCAAAACTTCTGGGGCCATGTACGC
CGTGGACCCAACAGAAGTCATCGTTGTGTTTTCTTGCTTGAGGCGAGCGAAGCCAAAGTC
TGAGATCTTTGGGACCATCATCTCGCCCAGAAGAATGTTCGAGCTTTTGATGTCCCTGTG
TACCACCCCCTTTGAGTGCAAGTAGCAGAGTCCCTCGCAAGCACCGAGAATGATCTTTTT
CTTTGTGTCCCACTCTATTTTTTCTGCGGAAGATAGAAAGGTACCAAGATCTCCGGGACT
TTCCAGCACCGTGACGAGGGAGATGTTTGGCTTCTCGAAACAACACCCAACAAAAGTTGC
GATGTTTTTGTGGTCGAAACTGGCCAGGAGCGCAACTTCTTCTCGGAAGCGCAACTTGGA
ATCTTCAGACATATTTTGATTGATGACTCTCTTGACAGCCACGTGGATTCCTTTCCATGT
CGCCGCATGCACGACACCGAACGAGCCGATTCCTAGCTGCTTCCCGAGAGAGATTTCCCG
GAAGTTCATCACGAAACGGCTCGAATTGATAGATAAGAGACCGCTGACCTTTTGGTTCTC
TTTCGCTTCGACAAACCTCTCCGATTCTTGCAGGCGCTTGAGATCTCTGGTGCTCGAAAT
CCTGTCGACGGAAATCTGTCCCGGTGCTGCTCCTTCGCACAGAGACGTCAGCTTCACAAC
GACGTCTCCAAACAAAAGTGGTGGATTCTCTCTCTTGACATGGACGTTTCCGGAAGCGAT
ACCGAAACGACACTTTCCGGGCCACGAAATTTCAGAGAGCTTCCCAAGTATCTCTTCGCA
ACAAAACAGAGCCGCTTTTTCGGAACCAAAGACGAACAAGAGACAACCTTCTCCTCTCCC
CATTCCGTGGATGTAGTTCTCGTACGCTCCGTATTTTTCCGCGACTTCGCGACAACAAGC
GTTGAACTGCGTCCACAGTTCTCTTGCGTTTTCTGGTTGCTCCTCCCAGAATTTGAAAGC
GTCGATAATATCGACCAAGGCGAGAGTCACGTATTCTTCCGGTTTCGGAGTTTTGTACCA
TCCTTTTGTCGTCTGTGCGCTGCTCGAAGCGTTCGAATATTCCGTGGTCGACCTTTGAGT
TGAGCTTCCTGTCGCGGAAAGACCGGAAACTCTCGAAAGAATCTCTAAGAAAGTTGGCCT
CGAGTCTGGCTCTTGACTCCAACAACTCGCCATCAAGTCAAGATACCCCTCGCTAAAATC
TCCCACGTTCTCTGGGATCTCTGGCCTCTCTTTGTCCCGAATCACCGCCACGGCGACGGC
GGCGCTATTCATTCCTTCGTATGGATTTCTTCTGGTCAACATCTCCCAAAGAATAATCCC
GAAACTGTAAACGTCAGCTTTTTGCAGATCACAGTTTGGCTCTTCGTTCAGAATTTCTGG
GGCCGTCCAAAGGACAGTACCAACCCCGGCCTCTCCGTTTTTGAGAAAAGCGGCCATCCC
AAAATCAGAGACTTTCACGACCCATTTTTCATCGACCAAGAGGTTCAGGGACTTGAGATC
TCGGTGAACGATGCCGGAACTGTGGAGAAAGTGCATCCCCTTTGCCGCCTGTGTCGCGAT
TTGGACACAGAGGGCTTGTGGGATGGAGGGTATCAGTTCGTTATGTAGAACCTCATAGAG
AGAACCAAGACCCATGTACTCCATAACGATGCACATGTTTGGAGGCTTTGTGCACGCGGC
CATAAAGAGGATGACGTTTGGATGGCGTAGGTTGGACATCGTCTCTGCTTCGGAGCGAAA
GTCTTGGATCGCCTTTTTGTTTGTCGTCTGCGACTTGAGGATTTTGATGGCGACGTTCTG
CCCTTTCCAAGTGCCGGAACAGACCTTCCCCGAAAATCCCTCTCCGATGGTGCCTGAAAT
CTCCAGTTCAGAGATGTCGATATCCCACTCTTGCTTTTTATGTCTCTTCGAAACGACCAG
AAACAGAGCGATGGCAAACACCAAACAACAGAGAACGAGAACCACAAAAACGCCTCCAAG
AACTCCTCCAACGATCGCACCAACGTTTTCAGAAGTCGAGGAGGAAGAACTTGTTCCGAA
CTTGGCGTTGCAAAACGGCACGTTCACATTTCCAAGATCCTCCCTTTCGCCGTTCGTCAA
AAACACGGTTCTCGAACCTTTGTTGCAACATTCGAGGCCGGTGTCACAAGAGGATGAGAA
ACCACCGATAGAGAACCCTCCAAGGTCCACAGAAGACAAAGAGACGACGTTGTTGACGAT
CTTTGAGCTCGAGTATTCGAGAGAAGCGACCCTTTCAACGAAACGGAAGTTGACAAAGCT
CCAGAATTCTGCCTGAGAACCGCCTTCGAATTCACGAGTCAGAGAGATATTTTGAACGTC
GTAGAACGGGATCGAACTCGAGAAGAACACCCTTTGAAGGGGAACTCCTTGGGAGACCGC
TGCCTCAGTGACGTTTTCTGGGAAAAGGCATCCGAGAAAGAGAAACTTTGAACTCGGATA
TTGGGAAAACACTTGTGTCCTCTCTGCGAACGTGTCGAGAACAACAACGACCTGATTTCC
AACAATCTTTCCTCTCTCCGAAAGAGCGTCCGAGAAAAAGTCGGAGAAACTACCGAACGG
GTCGGTAAAAGACTGCTCTCCCATCAACCGAAGAGCTCCCCAAAGTTCTTCCTTGGCAGA
AAGAGATACAGAGAAAAAGTTGTCTCGAAACTCAAAGGGGAGAGGAGCAACTCCAAAAAC
GGGGACGTTGACTTGTTCGGCGCGAGAGAGGGGAAGGGAAATGAACAGAGGGACATTGTC
GAGAGTTTCGAGTTCCTGGATGTTTGAAGCCTGAAGAACTTGAGAGTTTTTATCGTCATA
GGACAACAAGATAAAATCCGAGTCTGCGGGAACTCCCAAACGAAGGGAGGTTTGAGAGGG
TTTCGAAAAGTCCAATGTTTGTCCCATTTTTGTGGGTACTGTGAAATCTTCTGTTGTTGG
GTTGCAGCTGGGCCACGACATCGGCTTTTCCGTTGCGTATTCGCCATAGCCGTTGGGGTA
CTTGAAAACATACATCTGCCTCGTGGCAGAATTGCAGCATCCGAAAGGGCCGGAACAAAC
GTCCCCGAGAGGCCCAAAGAAGACTTCGCCAATCTTGATGATGGGGTTCGCAAACACGGT
ATCCAAAAAGTTTTGCCTTGTGACGTTCCCAGACATCTTTTCGAGCACAGAGATAATCCA
CCGTCCGTTGATATAGCCTTCGATCGCTTGCTCCGCCGCGGGAGTCCAAGAAGGAAAGTG
TTCGTCTCTGTCTCTCCAGAATTCGTTCTGGAGCTTCGAGTTTGTATCAGCAAGGAGAGG
AAACGGTGAAAGAGAGTAGACGTTCGCGGAATCCCCTGTGAGCCAGAGCTCGTTCGGTGT
GTCGTTCATCACCAGCGTTTCGATGATAAAGACGAGAGAAGGAATGACCTGTTTGCACCT
CCGAATAAATTCGGCAGATTGCGGGCCGAACAAAAGCACGACAAGAGCTTGAGGATTCGC
AGAGGTGATGGCTTCGACCGCTTCGTCCATCATTGGACCAGAAATTACGGTGTAATCTGG
AATAACATGTCCAGCGACGACGCGAAGACCGAAAGGTTCGATGGACTTTGTGAAGTTGAG
ACTTGTGCCGTCGAGACCTGCACCCGCCACGAACGCGATACGAGAAACTCTGAGATTGGA
AGTCAAAAACTGCGCCATGACGTAAAACTCTGTGTCGAAGCTCGGACGAAGGTTCAAGTA
GTCTCTTGAAAAAGGTGTGTACAACTTGACGTCCCCCGAGAAAGATCCGAAAAGAGGAGG
AGGGTTCGCCTGAACGGGGAGGGCCTGGACGATGGCTGTTTGCATGGGTGCGAGACACGT
CACGGCCAAAAGTTGGGACTCTGGAAGAGTAAACAGCGTCTCTAAATTTTGGACAGCTTG
AAAATAGTCCTGTTGGTCGTCCATCACAAGGAATTCGAGGTTTAGGTTCTTCAGCACCCC
GTTCCTGTCGTTTGCCGTTTTGTTGTTTGTGGCATAGATCGCCGTTTGAAGGCCTTCGAT
GAGGCCTCCAATTCCGACTGCAGGACCAGAACGCGCTGCAGTCGTCGCGACGACGATCTG
AGAATCCGAAAAGGCAAAGTTCGCGAGAAACAAAAGGAGCAGCAGATTTTTCCAAACCAT
CTTGATAGTTCTTTCCTTTGTTTGTCAAGAGACTTTTTTGGAGCGATTCTTTTTCAGACT
TCATAAAATATTTTGTTCGAACAAAATATTTTATCGGAGAGACAAGAATTTGTCCTTCAT
CCTCTCGGCGAACCACATCTCGCTCTCGTGTTCAGATTCACAAAAATTGTTGGGAGCTCG
AGAGGCTTTTTCCTCCTCTTCTTCCTCTTTTTCTGCGTATTTTTCCACCAGGAATTCGAG
GAGAGCAGGCGAGTTTTTCGCTTCGTCCACATCCACCTTTTCGTACTTGCTGCTTCTCGA
AAGTGCGTGATGCCTCATCTTCTCGATACATCCGGCGGCTTTTTCGTCGTCTGGATTCAG
GTGTTCATAAAGAGAAAGCAACCACAGATACTCGCCAAGTCTTTCTTTCTCTGTTATCTC
CATATTAAATTCTCCTTTGAGGGATAGAGTCTGCCGTTCAATTCTTCGAGCTGACGCCGA
AAGCCGGGATTGGGATCGACGCATTTTCTTTTACTCTGCACAAAGGCAAGAGCAGAGTCG
TACGTCATTCCTCTCCGGAGCATCAGGAACGCGATGACGATGGTGCTCGAACGCGAAATT
CCTGCGGCACAATGTACCAGAACGTTCAAGCCCGAATCCAGAGATTTTTGGATAAATTCG
GCCACAGGGAGAAGGGCAGGCTCGATATTTGTTCTGCTCGAATCCATCGCTTCGATGATA
TAACGAGGGAAGAAAACCTTCCTGTCAAATTCTTGTAGCTCCTCTTTGCAAAGAGCCGTG
ACGACTGCCCATTTCTTTTGTTCTTCGACAGGGGCGGAAGACAACATCAGAAAAGATGCG
AGGTTTCCGAGATAGAGATTGTCCAAAATTTTATTGTATGCTGGAGTGCCGGGATAGTTC
ATTATAAAGTTTCAAAGATAAACTTTATTCGAGCTGAGCAGCACGAGCGCTGTACACAAT
TTTGTCTTTTTCCGACAGAGAGTACACCGTAAACCATTCGAGAATCCCTTGTTCGGAATA
AGTCTCCACCTCAGAGAGCCAGCCGCTGCGGTTCCACTTTTTGTGATCTCCAACCCTCTT
CCCTTCTTTCCATCTACACTCTGTTCTTTTTGTCTTTGGGCACCACCATTTCGTCTCGAC
ACCGTGTCTTTCCCCGTTTTTGTACCAAATCCTCGAAACGAGAGCTCCCCTATCCCACGT
GTCGGAAGGTCCATCCAAAAGATGCTTTTTGTTCAAGAAAAAAGTGTTGTCGCTGTTCGT
GAAGAACTTGTTCCCCAGAACACACATCGAGTACGTGTGATAATCAAGGATGCCCGGGGG
CACTTTCTGAGAATCTCCACAGACAAAAGAACGAACGTCCGAAACATAGTTATCGAGTTC
CGAGATCCCAGTGTTTTCCGAAACCTTGAGAGCAGCCAAAAACTTGAGGGACGCCATCGT
AAAGAAAAAAAGTTCCGAAAGTTCCGAAAAGGTAACGGTTTCTCTTTGAATGTTTTGTAT
TTCTGACCTTGACTTTTCTCGTGAAAACCCTTGCGGTTTTTGTGGAAAGCGCTCTCTCTA
TGTTTTGGAATATAAAAGAGGAGAAACCCACAAAATTACGCACAACGTCTGCATCGGCTG
TCTCAAAAAGAAAGAAAGAGAGATCGGGAAACGTATAGAATTCCACATCACGCAAAATAT
TTAGAAAAAATATTTTAACCATCAAGGGCGAGAATTCCGAGAAGGATCGGCACGCTGTAG
AAGCACCATAATGTGGGAATTTCGTGGATGTTTCCGGCCATTCTATTCATCAACACGACC
TGTGCGCACCAGTAAAACAACTTGATCCATCCTCTCTTTTCATAAATGGAGGGAGCGAAC
CACAAAAGAAGGTATGAACCCCAGTTCATCTCAGTACCATTGAAGCTAAAGAGGGGAAAA
GTCCAAAACAAGTGTGTGGGCCCCATCCTCGTGCAAGTCTCTGTCCCAACCATAATCTCA
TGTTTTGAAAGAGCCTGATAAATATTCCCTCCGCTCGGAAGGCTGCTCCTTGGAATGAGT
CGAGCAGAGAAGAACACAAGCCAAAGGAACGACAACCACATTGCACAAGAGAGTGCTGCT
TTTTGGCGAACTGTGGAAGATTTGAGCCATCTATAAAAATTCCAAGCGAGAGGTTGAACG
ATAACGAGACCAAATGCTGCGTAAGAAAGAACAAGGTTCATCGTTCCTCCACAATTATCC
ACAAAAAAGTGTTGAGCAGTTTGGAGCCATTCCATCAGGCTGTAGAGCGTAAAGACAACC
CACATCGGACTCTTTTTTCTCTTTGAAGCAACAGCCAAAGAAGTCCCAGAGATCGCGAGG
ACAAAAGACAGAAGCGGAGTGTGGCACATTTTTATTTTTTGTGGCGAAAAATAAAAATAG
CTCGATATGCCTTCAGAGGGATTGCGCGAACAGAGGTAAAATTCCGGGAGAGAGCATCAT
CGGCATATCGGACATTTTACTCGGAATTCTTGCTCGAACAAAGACGTCGAGAACAAGGAG
GATAAAGTTCATAAAGCCCCTTCTCTCTTCGAATGCGGAAGGAAAAATGAGCAGAAAGTA
ATAAGTTCCCCAACTCAGGGAAAAACCAGCAAAAGGAAAGTCCCAAGGAACATGAAGTTC
CTGATCGACGACTGTGACTCCTTCTTTTTCCCTCTCGATGATGTCGAGAAGTTTTTCCTT
GCCTTGGAACAGAGAGATATACCCAGAAACCCAAAAGGCGAGCGACATCCACATCACCAT
TTCAAAGGTTTTTCTGTTTCCTGTCCTATTCAACCGCAAAAAGTTGAGAACAAAAGGCCA
GGAGAGAACCAAGAAATATCCCAAAAGGGCTGACTCTCTCTCCCCAAGAACACAAGGTCC
ATACGCCGAATTTAGCAACAAAAAGGTCCAGAGACCGATGGCAAGCATTTTTATATAAAA
ATGCGAAATGTCAACGCGGTTGCAACAAAGAAGAGGAAGATAAACAAGATCTCAAGATTT
TGACTTGTGTGTTCAAGGAAGAAAACCCTTTTGCTCAAAATTTTCTGTTTCTGTTCGATG
CAAAGAAGCTGAGCCAACTCTGGGAGTTTCCTGTCTTTTTCGAGAACGACGTCGAAAAGC
TCTGTGGCGTGAGTGATGGAGCCACAACAAAAACTGTTCTCCCCGATCTCTGGAAATTCT
TGAGAGAACTTTCCCACAAGGAACTGAAAGATTTCCCTGTCGTGACTTTCGACCGCGCGA
TACACGAACCTTTCGTGGAGAACGCTCTTCTTTCGGTCGAATTTGTTGAGCTTAAAACTT
CCGAGAGAAACGACGACCGTTTCGTGGCTCTCTTTCGCCTTTTCTTCCGTCGTCAAAAAT
ATCAAACGCATTCTGTATCGAAAATTTGACAAAGTTTTTGTGGTTGAATTTCACTTCGAA
AAATGTATCAGATTTACACCGATGGTTCTTTTGTGACTTATCGGTGTGTTCTGAAGATTC
CGCAACAAAAATATTTTATTTGAGATAAAATAAGCTTTTTCGGATGGGAGTCATTTTTGG
GCTTCTGTTCTCAAAGTTTTGTTTATTGGAGATTCGTGACCTCCCTCGTGTTCAAGGAGT
TTCCGGTCTACTTTGATACATCCGAGGATATATTTTATCGCCTGTTTATTCGGTAGTCAG
ACAAAATATTTTCGGGAAAGCGAAAAGGCAAAATTCTGGATACGCTGAGAAACAAGATGA
ACTGTGAAACTCGAACAAGGGGGAGGCTTTGCGGAAAGAAGAAATGCGGGCCTTGCTTTG
AGCGAAGTTTTGCCTCTCATGAAAATTCAAAATATTTAAAGAAAGAACATGGAAATCCCT
TGTTGATGGCGAAGAACAGCAACAAAAAGTATTGGTTTGAATGCGGGAAATGCAAACACA
TTTTCGAAGCACGGTTAAGCAATATTTCTAAAGGAAAATTTTGCCCTTTTTGTGCGAACC
AAAAACTTTGCAGTTCCGATAAGTGCGAAACATGCTTTGAAAAGAGCTTCGCTTCTCACG
ATAAGGCAAAATTTTGGAGTATTGAGAATAATAGACAGAGTCCAAGAGATGTATTCGCGG
GTTCGGGAAAAAATTATTGGTTCGAATGCAGAAAATGCAAACACATTTTCGAAGCAATGT
TGAACAATGTCTTGAAAGGACAGTTTTGCCCATTTTGTTCAAACAAACAACTTTGCAGTT
CGGATGATTGCAAAATATGCTTTGAAAAGAGCTTCGCTTTTCACGACAAGGCAGAGTTTT
GGGATTTTGAAAAGAACAAACAGAGTCCAAAAGAAGTATTCATGTACTCTCATAAAAAGT
TTTGGTTCGAATGTGGAAAATGCAGACATAGCTTCGAAACAATGTTATCGGATGTCTCAA
ATGGGCAGTTTTGCCCATTTTGTTCAAACAAACAACTTTGCAGTTCGGATGATTGCAAAA
